# Supplementary material for: In vivo clonal expansion and phenotypes of hypocretin-specific CD4+ T cells in narcolepsy patients and controls
Source: Nat Commun. 2019 Nov 20;10:5247. doi: 10.1038/s41467-019-13234-x (PMC6868281; doi:10.1038/s41467-019-13234-x)
Supplement: Supplementary file 3 — Supplementary Dataset 1 [file 41467_2019_13234_MOESM3_ESM.xlsx]

## Sheet: (a) PeptideinCompetitionAssay
Supplementary Table 1a: 15-mer peptides synthesized for the peptide loading assay
Peptide ID#	Name	Sequence	Modification	Length	Amount	Aliquots	Purity
1	Hcrt1-15	MNLPSTKVSWAAVTL	no	15aa	4mg	4 vials	>95%
2	Hcrt5-19	STKVSWAAVTLLLLL	no	15aa	4mg	4 vials	>95%
3	Hcrt9-23	SWAAVTLLLLLLLLP	no	15aa	4mg	4 vials	>95%
4	Hcrt13-27	VTLLLLLLLLPPALL	no	15aa	4mg	4 vials	>95%
5	Hcrt17-31	LLLLLLPPALLSSGA	no	15aa	4mg	4 vials	>95%
6	Hcrt21-35	LLPPALLSSGAAAQP	no	15aa	4mg	4 vials	>95%
7	Hcrt25-39	ALLSSGAAAQPLPDC	no	15aa	4mg	4 vials	>95%
8	Hcrt29-43	SGAAAQPLPDCCRQK	no	15aa	4mg	4 vials	>95%
9	Hcrt33-47	AQPLPDCCRQKTCSC	no	15aa	4mg	4 vials	>95%
10	Hcrt37-51	PDCCRQKTCSCRLYE	no	15aa	4mg	4 vials	>95%
11	Hcrt41-55	RQKTCSCRLYELLHG	no	15aa	4mg	4 vials	>95%
12	Hcrt45-59	CSCRLYELLHGAGNH	no	15aa	4mg	4 vials	>95%
13	Hcrt49-63	LYELLHGAGNHAAGI	no	15aa	4mg	4 vials	>95%
14	Hcrt53-67	LHGAGNHAAGILTLG	no	15aa	4mg	4 vials	>95%
15	Hcrt57-71	GNHAAGILTLGKRRS	no	15aa	4mg	4 vials	>95%
16	Hcrt61-75	AGILTLGKRRSGPPG	no	15aa	4mg	4 vials	>95%
17	Hcrt65-79	TLGKRRSGPPGLQGR	no	15aa	4mg	4 vials	>95%
18	Hcrt69-83	RRSGPPGLQGRLQRL	no	15aa	4mg	4 vials	>95%
19	Hcrt73-87	PPGLQGRLQRLLQAS	no	15aa	4mg	4 vials	>95%
20	Hcrt77-91	QGRLQRLLQASGNHA	no	15aa	4mg	4 vials	>95%
21	Hcrt81-95	QRLLQASGNHAAGIL	no	15aa	4mg	4 vials	>95%
22	Hcrt85-99	QASGNHAAGILTMGR	no	15aa	4mg	4 vials	>95%
23	Hcrt89-103	NHAAGILTMGRRAGA	no	15aa	4mg	4 vials	>95%
24	Hcrt93-107	GILTMGRRAGAEPAP	no	15aa	4mg	4 vials	>95%
25	Hcrt97-111	MGRRAGAEPAPRPCL	no	15aa	4mg	4 vials	>95%
26	Hcrt101-115	AGAEPAPRPCLGRRC	no	15aa	4mg	4 vials	>95%
27	Hcrt105-119	PAPRPCLGRRCSAPA	no	15aa	4mg	4 vials	>95%
28	Hcrt109-123	PCLGRRCSAPAAASV	no	15aa	4mg	4 vials	>95%
29	Hcrt113-127	RRCSAPAAASVAPGG	no	15aa	4mg	4 vials	>95%
30	Hcrt117-131	APAAASVAPGGQSGI	no	15aa	4mg	4 vials	>95%
Prepro-HCRT (HCRT-1, HCRT-2)
MNLPSTKVSWAAVTLLLLLLLLPPALLSSGAAAQPLPDCCRQKTCSCRLYELLHGAGNHAAGILTLGKRRSGPPGLQGRLQRLLQASGNHAAGILTMGRRAGAEPAPRPCLGRRCSAPAAASVAPGGQSGI

## Sheet: (b) NetMHCIIpan for 30 15-mers
Supplementary Table 1b: Predicted binding of the 30 synthesized 15-mer peptides to DQ6
Peptide: aminno acid sequence
1-log50K(aff): predicted binding affinity in log-scale
Affinity(nM): predicted binding affinity in nanomolar IC50
%Rank: % Rank of predicted affinity compared to a set of 200.000 random natural peptides.
BindingLevel: SB: strong binder, WB: weak binder.
			NetMHCIIpan Prediction
ID#	Name	Peptide	1-log50k	nM	% Rank	Ave	NB	Core Register	Binding Level
1	Hcrt1-15	MNLPSTKVSWAAVTL	0.499	226.92	3.5	0.499	1	TKVSWAAVT	WB
2	Hcrt5-19	STKVSWAAVTLLLLL	0.497	230.68	4	0.497	1	TKVSWAAVT	WB
3	Hcrt9-23	SWAAVTLLLLLLLLP	0.252	3274	70	0.252	0
4	Hcrt13-27	VTLLLLLLLLPPALL	0.302	1900.9	48	0.302	0
5	Hcrt17-31	LLLLLLPPALLSSGA	0.374	873.05	24	0.374	0
6	Hcrt21-35	LLPPALLSSGAAAQP	0.486	261.45	4.5	0.486	1	LLSSGAAAQ	WB
7	Hcrt25-39	ALLSSGAAAQPLPDC	0.557	120.8	0.9	0.557	1	SSGAAAQPL	SB
8	Hcrt29-43	SGAAAQPLPDCCRQK	0.242	3662.95	70	0.242	0
9	Hcrt33-47	AQPLPDCCRQKTCSC	0.079	21168	95	0.079	0
10	Hcrt37-51	PDCCRQKTCSCRLYE	0.149	9969.39	95	0.149	0
11	Hcrt41-55	RQKTCSCRLYELLHG	0.267	2774.17	65	0.267	0
12	Hcrt45-59	CSCRLYELLHGAGNH	0.248	3420.51	70	0.248	0
13	Hcrt49-63	LYELLHGAGNHAAGI	0.432	469.13	12	0.432	0
14	Hcrt53-67	LHGAGNHAAGILTLG	0.53	161.65	1.7	0.53	1	NHAAGILTL	SB
15	Hcrt57-71	GNHAAGILTLGKRRS	0.517	185.55	2.5	0.517	1	NHAAGILTL	WB
16	Hcrt61-75	AGILTLGKRRSGPPG	0.207	5343.66	85	0.207	0
17	Hcrt65-79	TLGKRRSGPPGLQGR	0.134	11769.2	95	0.134	0
18	Hcrt69-83	RRSGPPGLQGRLQRL	0.17	7906.83	95	0.17	0
19	Hcrt73-87	PPGLQGRLQRLLQAS	0.343	1222.41	34	0.343	0
20	Hcrt77-91	QGRLQRLLQASGNHA	0.351	1122.07	31	0.351	0
21	Hcrt81-95	QRLLQASGNHAAGIL	0.457	357.76	7.5	0.457	1	LQASGNHAA	WB
22	Hcrt85-99	QASGNHAAGILTMGR	0.567	107.88	0.7	0.567	1	NHAAGILTM	SB
23	Hcrt89-103	NHAAGILTMGRRAGA	0.524	171.55	2	0.524	1	NHAAGILTM	SB-
24	Hcrt93-107	GILTMGRRAGAEPAP	0.385	772.38	21	0.385	0
25	Hcrt97-111	MGRRAGAEPAPRPCL	0.231	4126.75	75	0.231	0
26	Hcrt101-115	AGAEPAPRPCLGRRC	0.125	12872.4	95	0.125	0
27	Hcrt105-119	PAPRPCLGRRCSAPA	0.168	8084.52	95	0.168	0
28	Hcrt109-123	PCLGRRCSAPAAASV	0.4	661.02	18	0.4	0
29	Hcrt113-127	RRCSAPAAASVAPGG	0.5	223.69	3.5	0.5	1	SAPAAASVA	WB
30	Hcrt117-131	APAAASVAPGGQSGI	0.426	497.19	13	0.426	0

## Sheet: (c) NetMHCIIpan All 15-mers
Supplementary Table 1c: Predicted binding of all possible 15-mer peptides derived from prepro-HCRT to DQ6
			NetMHCIIpan Prediction
ID#	Name	Peptide	1-log50k	nM	% Rank	Ave	NB	Core Register	Binding Level
1	Hcrt1-15	MNLPSTKVSWAAVTL	0.499	226.92	3.5	0.499	1	TKVSWAAVT	WB
2	Hcrt2-16	NLPSTKVSWAAVTLL	0.509	202.48	3	0.509	1	TKVSWAAVT	WB
3	Hcrt3-17	LPSTKVSWAAVTLLL	0.516	187.26	2.5	0.516	1	TKVSWAAVT	WB
4	Hcrt4-18	PSTKVSWAAVTLLLL	0.512	195.87	3	0.512	1	TKVSWAAVT	WB
5	Hcrt5-19	STKVSWAAVTLLLLL	0.497	230.68	4	0.497	1	TKVSWAAVT	WB
6	Hcrt6-20	TKVSWAAVTLLLLLL	0.453	372.51	8.5	0.453	1	TKVSWAAVT	WB
7	Hcrt7-21	KVSWAAVTLLLLLLL	0.393	708.66	20	0.393	0
8	Hcrt8-22	VSWAAVTLLLLLLLL	0.325	1489.66	40	0.325	0
9	Hcrt9-23	SWAAVTLLLLLLLLP	0.252	3274	70	0.252	0
10	Hcrt10-24	WAAVTLLLLLLLLPP	0.18	7152.56	90	0.18	0
11	Hcrt11-25	AAVTLLLLLLLLPPA	0.239	3758.05	75	0.239	0
12	Hcrt12-26	AVTLLLLLLLLPPAL	0.271	2669.43	60	0.271	0
13	Hcrt13-27	VTLLLLLLLLPPALL	0.302	1900.9	48	0.302	0
14	Hcrt14-28	TLLLLLLLLPPALLS	0.33	1410.98	38	0.33	0
15	Hcrt15-29	LLLLLLLLPPALLSS	0.348	1152.17	32	0.348	0
16	Hcrt16-30	LLLLLLLPPALLSSG	0.361	1004.95	28	0.361	0
17	Hcrt17-31	LLLLLLPPALLSSGA	0.374	873.05	24	0.374	0
18	Hcrt18-32	LLLLLPPALLSSGAA	0.386	764.78	21	0.386	0
19	Hcrt19-33	LLLLPPALLSSGAAA	0.434	457.98	11	0.434	0
20	Hcrt20-34	LLLPPALLSSGAAAQ	0.47	309.98	6	0.47	1	LLSSGAAAQ	WB
21	Hcrt21-35	LLPPALLSSGAAAQP	0.486	261.45	4.5	0.486	1	LLSSGAAAQ	WB
22	Hcrt22-36	LPPALLSSGAAAQPL	0.549	131.63	1.1	0.549	1	LLSSGAAAQ	SB
23	Hcrt23-37	PPALLSSGAAAQPLP	0.56	116.53	0.8	0.56	1	SSGAAAQPL	SB
24	Hcrt24-38	PALLSSGAAAQPLPD	0.561	115.81	0.8	0.561	1	SSGAAAQPL	SB
25	Hcrt25-39	ALLSSGAAAQPLPDC	0.557	120.8	0.9	0.557	1	SSGAAAQPL	SB
26	Hcrt26-40	LLSSGAAAQPLPDCC	0.521	177.97	2.5	0.521	1	SSGAAAQPL	WB
27	Hcrt27-41	LSSGAAAQPLPDCCR	0.44	426.92	10	0.44	1	SSGAAAQPL	WB
28	Hcrt28-42	SSGAAAQPLPDCCRQ	0.352	1104.01	31	0.352	0
29	Hcrt29-43	SGAAAQPLPDCCRQK	0.242	3662.95	70	0.242	0
30	Hcrt30-44	GAAAQPLPDCCRQKT	0.194	6145.19	85	0.194	0
31	Hcrt31-45	AAAQPLPDCCRQKTC	0.119	13770.4	95	0.119	0
32	Hcrt32-46	AAQPLPDCCRQKTCS	0.089	19119.3	95	0.089	0
33	Hcrt33-47	AQPLPDCCRQKTCSC	0.079	21168	95	0.079	0
34	Hcrt34-48	QPLPDCCRQKTCSCR	0.079	21314.6	95	0.079	0
35	Hcrt35-49	PLPDCCRQKTCSCRL	0.104	16151.2	95	0.104	0
36	Hcrt36-50	LPDCCRQKTCSCRLY	0.135	11574.7	95	0.135	0
37	Hcrt37-51	PDCCRQKTCSCRLYE	0.149	9969.39	95	0.149	0
38	Hcrt38-52	DCCRQKTCSCRLYEL	0.206	5358.65	85	0.206	0
39	Hcrt39-53	CCRQKTCSCRLYELL	0.248	3398.78	70	0.248	0
40	Hcrt40-54	CRQKTCSCRLYELLH	0.258	3075.15	65	0.258	0
41	Hcrt41-55	RQKTCSCRLYELLHG	0.267	2774.17	65	0.267	0
42	Hcrt42-56	QKTCSCRLYELLHGA	0.275	2556.2	60	0.275	0
43	Hcrt43-57	KTCSCRLYELLHGAG	0.267	2793.23	65	0.267	0
44	Hcrt44-58	TCSCRLYELLHGAGN	0.252	3278.11	70	0.252	0
45	Hcrt45-59	CSCRLYELLHGAGNH	0.248	3420.51	70	0.248	0
46	Hcrt46-60	SCRLYELLHGAGNHA	0.284	2307.35	55	0.284	0
47	Hcrt47-61	CRLYELLHGAGNHAA	0.377	848.99	24	0.377	0
48	Hcrt48-62	RLYELLHGAGNHAAG	0.401	651	18	0.401	0
49	Hcrt49-63	LYELLHGAGNHAAGI	0.432	469.13	12	0.432	0
50	Hcrt50-64	YELLHGAGNHAAGIL	0.453	373.24	8.5	0.453	1	LHGAGNHAA	WB
51	Hcrt51-65	ELLHGAGNHAAGILT	0.44	429.3	10	0.44	1	LHGAGNHAA	WB
52	Hcrt52-66	LLHGAGNHAAGILTL	0.523	173.99	2	0.523	1	NHAAGILTL	SB
53	Hcrt53-67	LHGAGNHAAGILTLG	0.53	161.65	1.7	0.53	1	NHAAGILTL	SB
54	Hcrt54-68	HGAGNHAAGILTLGK	0.54	144.66	1.4	0.54	1	NHAAGILTL	SB
55	Hcrt55-69	GAGNHAAGILTLGKR	0.543	139.92	1.3	0.543	1	NHAAGILTL	SB
56	Hcrt56-70	AGNHAAGILTLGKRR	0.539	147.01	1.4	0.539	1	NHAAGILTL	SB
57	Hcrt57-71	GNHAAGILTLGKRRS	0.517	185.55	2.5	0.517	1	NHAAGILTL	WB
58	Hcrt58-72	NHAAGILTLGKRRSG	0.467	318.76	6.5	0.467	1	NHAAGILTL	WB
59	Hcrt59-73	HAAGILTLGKRRSGP	0.326	1470.95	39	0.326	0
60	Hcrt60-74	AAGILTLGKRRSGPP	0.256	3134.17	65	0.256	0
61	Hcrt61-75	AGILTLGKRRSGPPG	0.207	5343.66	85	0.207	0
62	Hcrt62-76	GILTLGKRRSGPPGL	0.193	6197.6	85	0.193	0
63	Hcrt63-77	ILTLGKRRSGPPGLQ	0.173	7715	90	0.173	0
64	Hcrt64-78	LTLGKRRSGPPGLQG	0.144	10547.7	95	0.144	0
65	Hcrt65-79	TLGKRRSGPPGLQGR	0.134	11769.2	95	0.134	0
66	Hcrt66-80	LGKRRSGPPGLQGRL	0.141	10861.4	95	0.141	0
67	Hcrt67-81	GKRRSGPPGLQGRLQ	0.13	12206.5	95	0.13	0
68	Hcrt68-82	KRRSGPPGLQGRLQR	0.133	11867.5	95	0.133	0
69	Hcrt69-83	RRSGPPGLQGRLQRL	0.17	7906.83	95	0.17	0
70	Hcrt70-84	RSGPPGLQGRLQRLL	0.221	4581.57	80	0.221	0
71	Hcrt71-85	SGPPGLQGRLQRLLQ	0.24	3743.36	75	0.24	0
72	Hcrt72-86	GPPGLQGRLQRLLQA	0.317	1620.12	43	0.317	0
73	Hcrt73-87	PPGLQGRLQRLLQAS	0.343	1222.41	34	0.343	0
74	Hcrt74-88	PGLQGRLQRLLQASG	0.354	1087.78	30	0.354	0
75	Hcrt75-89	GLQGRLQRLLQASGN	0.356	1067.32	29	0.356	0
76	Hcrt76-90	LQGRLQRLLQASGNH	0.347	1174.01	32	0.347	0
77	Hcrt77-91	QGRLQRLLQASGNHA	0.351	1122.07	31	0.351	0
78	Hcrt78-92	GRLQRLLQASGNHAA	0.405	625.31	17	0.405	0
79	Hcrt79-93	RLQRLLQASGNHAAG	0.414	565.93	15	0.414	0
80	Hcrt80-94	LQRLLQASGNHAAGI	0.437	442.41	11	0.437	0
81	Hcrt81-95	QRLLQASGNHAAGIL	0.457	357.76	7.5	0.457	1	LQASGNHAA	WB
82	Hcrt82-96	RLLQASGNHAAGILT	0.457	354.87	7.5	0.457	1	LQASGNHAA	WB
83	Hcrt83-97	LLQASGNHAAGILTM	0.538	147.57	1.4	0.538	1	NHAAGILTM	SB
84	Hcrt84-98	LQASGNHAAGILTMG	0.552	127.28	1	0.552	1	NHAAGILTM	SB
85	Hcrt85-99	QASGNHAAGILTMGR	0.567	107.88	0.7	0.567	1	NHAAGILTM	SB
86	Hcrt86-100	ASGNHAAGILTMGRR	0.573	101.48	0.6	0.573	1	NHAAGILTM	SB
87	Hcrt87-101	SGNHAAGILTMGRRA	0.573	101.66	0.6	0.573	1	NHAAGILTM	SB
88	Hcrt88-102	GNHAAGILTMGRRAG	0.557	120.62	0.9	0.557	1	NHAAGILTM	SB
89	Hcrt89-103	NHAAGILTMGRRAGA	0.524	171.55	2	0.524	1	NHAAGILTM	SB
90	Hcrt90-104	HAAGILTMGRRAGAE	0.438	438.37	11	0.438	0
91	Hcrt91-105	AAGILTMGRRAGAEP	0.403	639.42	17	0.403	0
92	Hcrt92-106	AGILTMGRRAGAEPA	0.401	651.12	18	0.401	0
93	Hcrt93-107	GILTMGRRAGAEPAP	0.385	772.38	21	0.385	0
94	Hcrt94-108	ILTMGRRAGAEPAPR	0.351	1120.59	31	0.351	0
95	Hcrt95-109	LTMGRRAGAEPAPRP	0.306	1831.63	47	0.306	0
96	Hcrt96-110	TMGRRAGAEPAPRPC	0.243	3600.35	70	0.243	0
97	Hcrt97-111	MGRRAGAEPAPRPCL	0.231	4126.75	75	0.231	0
98	Hcrt98-112	GRRAGAEPAPRPCLG	0.196	6002.26	85	0.196	0
99	Hcrt99-113	RRAGAEPAPRPCLGR	0.165	8389.82	95	0.165	0
100	Hcrt100-114	RAGAEPAPRPCLGRR	0.142	10790.4	95	0.142	0
101	Hcrt101-115	AGAEPAPRPCLGRRC	0.125	12872.4	95	0.125	0
102	Hcrt102-116	GAEPAPRPCLGRRCS	0.12	13679.8	95	0.12	0
103	Hcrt103-117	AEPAPRPCLGRRCSA	0.13	12289.6	95	0.13	0
104	Hcrt104-118	EPAPRPCLGRRCSAP	0.14	11024.3	95	0.14	0
105	Hcrt105-119	PAPRPCLGRRCSAPA	0.168	8084.52	95	0.168	0
106	Hcrt106-120	APRPCLGRRCSAPAA	0.228	4248.58	75	0.228	0
107	Hcrt107-121	PRPCLGRRCSAPAAA	0.295	2048.09	55	0.295	0
108	Hcrt108-122	RPCLGRRCSAPAAAS	0.343	1216.42	34	0.343	0
109	Hcrt109-123	PCLGRRCSAPAAASV	0.4	661.02	18	0.4	0
110	Hcrt110-124	CLGRRCSAPAAASVA	0.462	335.97	7	0.462	1	SAPAAASVA	WB
111	Hcrt111-125	LGRRCSAPAAASVAP	0.479	281.62	5.5	0.479	1	SAPAAASVA	WB
112	Hcrt112-126	GRRCSAPAAASVAPG	0.49	248.68	4.5	0.49	1	SAPAAASVA	WB
113	Hcrt113-127	RRCSAPAAASVAPGG	0.5	223.69	3.5	0.5	1	PAAASVAPG	WB
114	Hcrt114-128	RCSAPAAASVAPGGQ	0.496	234.66	4	0.496	1	PAAASVAPG	WB
115	Hcrt115-129	CSAPAAASVAPGGQS	0.494	238.62	4	0.494	1	PAAASVAPG	WB
116	Hcrt116-130	SAPAAASVAPGGQSG	0.47	309.44	6	0.47	1	PAAASVAPG	WB
117	Hcrt117-131	APAAASVAPGGQSGI	0.426	497.19	13	0.426	0

## Sheet: (d) NetMHCIIpan All 9-mers
Supplementary Table 1d: Predicted binding of all possible 9-mer peptides derived from prepro-HCRT to DQ6
		NetMHCIIpan Prediction
ID#	Peptide	1-log50k	nM	% Rank	Ave	NB	Binding Level
1	MNLPSTKVS	0.055	27518.5	60	0.055	0
2	NLPSTKVSW	0.069	23738.6	41	0.069	0
3	LPSTKVSWA	0.08	20997.8	32	0.08	0
4	PSTKVSWAA	0.078	21580.3	33	0.078	0
5	STKVSWAAV	0.126	12833	9	0.126	1	WB
6	TKVSWAAVT	0.179	7199.62	1.6	0.179	1	SB
7	KVSWAAVTL	0.149	9942.67	4.5	0.149	1	WB
8	VSWAAVTLL	0.169	8006.78	2.5	0.169	1	WB
9	SWAAVTLLL	0.162	8671.21	3	0.162	1	WB
10	WAAVTLLLL	0.136	11450.4	6.5	0.136	1	WB
11	AAVTLLLLL	0.085	19865.6	28	0.085	0
12	AVTLLLLLL	0.064	25150.6	46	0.064	0
13	VTLLLLLLL	0.057	26990.9	55	0.057	0
14	TLLLLLLLL	0.058	26811.6	55	0.058	0
15	LLLLLLLLP	0.055	27510.4	60	0.055	0
16	LLLLLLLPP	0.095	17873	22	0.095	0
17	LLLLLLPPA	0.172	7759.28	2	0.172	1	SB
18	LLLLLPPAL	0.156	9196.92	3.5	0.156	1	WB
19	LLLLPPALL	0.148	10109.4	4.5	0.148	1	WB
20	LLLPPALLS	0.111	15000.4	14	0.111	0
21	LLPPALLSS	0.086	19812.3	27	0.086	0
22	LPPALLSSG	0.051	28798.2	65	0.051	0
23	PPALLSSGA	0.048	29808.8	65	0.048	0
24	PALLSSGAA	0.107	15628.3	16	0.107	0
25	ALLSSGAAA	0.203	5556.09	0.7	0.203	1	SB
26	LLSSGAAAQ	0.2	5746.04	0.8	0.2	1	SB
27	LSSGAAAQP	0.101	16745.4	18	0.101	0
28	SSGAAAQPL	0.171	7856.43	2	0.171	1	SB
29	SGAAAQPLP	0.045	30801.3	70	0.045	0
30	GAAAQPLPD	0.076	22000.4	35	0.076	0
31	AAAQPLPDC	0.043	31453.3	75	0.043	0
32	AAQPLPDCC	0.022	39414.3	95	0.022	0
33	AQPLPDCCR	0.022	39262.8	95	0.022	0
34	QPLPDCCRQ	0.01	44708.7	95	0.01	0
35	PLPDCCRQK	0.015	42410.2	95	0.015	0
36	LPDCCRQKT	0.016	41934.8	95	0.016	0
37	PDCCRQKTC	0.01	45054.9	95	0.01	0
38	DCCRQKTCS	0.013	43548.1	95	0.013	0
39	CCRQKTCSC	0.028	37053.7	90	0.028	0
40	CRQKTCSCR	0.022	39213.5	95	0.022	0
41	RQKTCSCRL	0.041	32155.3	75	0.041	0
42	QKTCSCRLY	0.047	30224.5	70	0.047	0
43	KTCSCRLYE	0.035	34115.4	85	0.035	0
44	TCSCRLYEL	0.07	23405	40	0.07	0
45	CSCRLYELL	0.058	26720.4	55	0.058	0
46	SCRLYELLH	0.057	27123	55	0.057	0
47	CRLYELLHG	0.079	21212.2	33	0.079	0
48	RLYELLHGA	0.078	21457.6	33	0.078	0
49	LYELLHGAG	0.055	27569.7	60	0.055	0
50	YELLHGAGN	0.058	26578.3	55	0.058	0
51	ELLHGAGNH	0.046	30232.4	70	0.046	0
52	LLHGAGNHA	0.097	17524.8	20	0.097	0
53	LHGAGNHAA	0.117	14047.8	12	0.117	0
54	HGAGNHAAG	0.027	37255.1	90	0.027	0
55	GAGNHAAGI	0.059	26495.3	55	0.059	0
56	AGNHAAGIL	0.062	25660.7	49	0.062	0
57	GNHAAGILT	0.086	19759.7	27	0.086	0
58	NHAAGILTL	0.249	3371.24	0.12	0.249	1	SB
59	HAAGILTLG	0.127	12702	8.5	0.127	1	WB
60	AAGILTLGK	0.096	17666.9	21	0.096	0
61	AGILTLGKR	0.06	26039.2	55	0.06	0
62	GILTLGKRR	0.057	26847.9	55	0.057	0
63	ILTLGKRRS	0.092	18406.6	23	0.092	0
64	LTLGKRRSG	0.051	28851.2	65	0.051	0
65	TLGKRRSGP	0.019	40882.8	95	0.019	0
66	LGKRRSGPP	0.017	41427.4	95	0.017	0
67	GKRRSGPPG	0.017	41492.5	95	0.017	0
68	KRRSGPPGL	0.033	35014.8	85	0.033	0
69	RRSGPPGLQ	0.026	37668.2	95	0.026	0
70	RSGPPGLQG	0.016	41945.2	95	0.016	0
71	SGPPGLQGR	0.012	43939.9	95	0.012	0
72	GPPGLQGRL	0.014	42750.2	95	0.014	0
73	PPGLQGRLQ	0.024	38470.9	95	0.024	0
74	PGLQGRLQR	0.029	36349.7	90	0.029	0
75	GLQGRLQRL	0.076	21973.1	35	0.076	0
76	LQGRLQRLL	0.072	22821.9	39	0.072	0
77	QGRLQRLLQ	0.051	28949.1	65	0.051	0
78	GRLQRLLQA	0.135	11620.6	6.5	0.135	1	WB
79	RLQRLLQAS	0.085	19939.2	28	0.085	0
80	LQRLLQASG	0.086	19660.9	27	0.086	0
81	QRLLQASGN	0.063	25322.6	47	0.063	0
82	RLLQASGNH	0.047	30149.8	70	0.047	0
83	LLQASGNHA	0.113	14726.3	13	0.113	0
84	LQASGNHAA	0.119	13776.5	11	0.119	0
85	QASGNHAAG	0.032	35326.5	85	0.032	0
86	ASGNHAAGI	0.07	23515.2	40	0.07	0
87	SGNHAAGIL	0.055	27610.9	60	0.055	0
88	GNHAAGILT	0.086	19759.7	27	0.086	0
89	NHAAGILTM	0.261	2981	0.07	0.261	1	SB
90	HAAGILTMG	0.133	11885.5	7	0.133	1	WB
91	AAGILTMGR	0.114	14586.9	13	0.114	0
92	AGILTMGRR	0.075	22270.8	36	0.075	0
93	GILTMGRRA	0.148	10117.6	4.5	0.148	1	WB
94	ILTMGRRAG	0.117	14041.7	12	0.117	0
95	LTMGRRAGA	0.093	18228.6	23	0.093	0
96	TMGRRAGAE	0.052	28591.4	60	0.052	0
97	MGRRAGAEP	0.03	36012.6	90	0.03	0
98	GRRAGAEPA	0.07	23447.1	40	0.07	0
99	RRAGAEPAP	0.03	36217.8	90	0.03	0
100	RAGAEPAPR	0.043	31402.6	75	0.043	0
101	AGAEPAPRP	0.023	39017.2	95	0.023	0
102	GAEPAPRPC	0.018	40967.4	95	0.018	0
103	AEPAPRPCL	0.029	36416.2	90	0.029	0
104	EPAPRPCLG	0.014	43122.3	95	0.014	0
105	PAPRPCLGR	0.014	42866.9	95	0.014	0
106	APRPCLGRR	0.016	42016.1	95	0.016	0
107	PRPCLGRRC	0.031	35611.2	85	0.031	0
108	RPCLGRRCS	0.019	40537.9	95	0.019	0
109	PCLGRRCSA	0.035	34231.5	85	0.035	0
110	CLGRRCSAP	0.031	35795.9	85	0.031	0
111	LGRRCSAPA	0.052	28416.5	60	0.052	0
112	GRRCSAPAA	0.069	23733.7	41	0.069	0
113	RRCSAPAAA	0.092	18575.6	23	0.092	0
114	RCSAPAAAS	0.088	19243	26	0.088	0
115	CSAPAAASV	0.102	16670.3	18	0.102	0
116	SAPAAASVA	0.15	9862.21	4.5	0.15	1	WB
117	APAAASVAP	0.073	22703.4	38	0.073	0
118	PAAASVAPG	0.134	11768.7	7	0.134	1	WB
119	AAASVAPGG	0.1	16926.4	19	0.1	0
120	AASVAPGGQ	0.064	25037.9	46	0.064	0
121	ASVAPGGQS	0.055	27456	60	0.055	0
122	SVAPGGQSG	0.028	37030.1	90	0.028	0
123	VAPGGQSGI	0.036	33943.1	80	0.036	0
