# Supplementary material for: In vivo clonal expansion and phenotypes of hypocretin-specific CD4+ T cells in narcolepsy patients and controls
Source: Nat Commun. 2019 Nov 20;10:5247. doi: 10.1038/s41467-019-13234-x (PMC6868281; doi:10.1038/s41467-019-13234-x)
Supplement: Supplementary file 6 — Supplementary Dataset 4 [file 41467_2019_13234_MOESM6_ESM.xlsx]

## Sheet: (a) TCRb motif
Supplementary Table 4a: Analysis of TCRbeta motifs
Motif_type: the criteria each motif group used to cluster TCRs. Global: sequences differing by one aa; local: identical 3- or 4-mers; single: identical sequences containing no global motif
Motif: the aa sequence of a cluster of CDR3beta sequences that meet the criteria defined by each type of motif; % indicates the position where the single aa variation allows
#subject: the number of total individuals (#patients plus #controls) who yield cells expressing TCR in the indicated motif group
#CDR3_unique: the number of unique TCRbeta CDR3 sequences in the indicated motif group
#CDR3_all: total number of all TCRbeta CDR3 sequences in the indicated motif group
Most_freq_Vbeta: the most enriched Vbeta gene of TCRs in the indicated motif group
Final_score: an overall significance score that combines Fisher_ p, Vbeta_p, CDR3_p, Expansion_p, and Cluster_size_p
Fisher_p: the p-value of Fisher's Exact test evaluating the enrichment of TCR sequences in the indicated motif group compared with a reference dataset
Vbeta_p: the p-value of analysis of the enrichment of common Vbeta genes in the indicated motif group using the Simpson diversity index
CDR3_p: the p-value of analysis of the enrichment of a limited CDR3 length distribution in the indicated motif group using the Simpson diversity index
Expansion_p: the p-value of analysis of the enrichment of expanded clones in the indicated motif group using the Simpson diversity index
Cluster_size_p: the p-value of analysis of the indicated motif group size (number of TCRs) compared with a reference dataset
Motifs with both Vbeta_P<0.05 and Expansion_P<0.05 are shared in red (global motifs) or in gray (single motifs)
Motif_type	Motif	#subjects	#patients	#controls	#CDR3_unique	#CDR3_all	Most_freq_Vbeta	#Most_freq_Vbeta	Final_score	Fisher_p	Vbeta_p	CDR3_p	Expansion_p	Cluster_size_p
global	E%DRGRSET	6	4	2	3	15	TRBV29-1	15	6.2e-12	2.5e-07	0.001	0.001	0.001	0.0062
global	SRQ%GNTE	3	1	2	2	4	TRBV7-3	3	7e-09	3.9e-05	0.011	0.001	0.022	0.029
global	SL%GNYNE	2	1	1	2	2	TRBV4-1	1	1e-07	0.00039	0.066	0.001	0.053	0.029
global	SSG%NYG	2	2	0	2	3	TRBV30	2	1.9e-07	0.0011	0.093	0.001	0.07	0.029
global	SLS%AGE	7	5	2	2	7	TRBV7-6	6	4.9e-09	0.00039	0.001	0.001	0.17	0.029
global	SYT%NQP	2	1	1	2	2	TRBV6-2	2	2.9e-08	3.9e-05	0.001	0.001	1	0.029
global	SLQ%PYE	2	0	2	2	2	TRBV28	2	2.9e-08	3.9e-05	0.001	0.001	1	0.029
global	SVDLY%E	2	1	1	2	2	TRBV30	1	1.8e-06	3.9e-05	0.063	0.001	1	0.029
global	REE%	2	1	1	2	2	TRBV20-1	2	2.9e-08	3.9e-05	0.001	0.001	1	0.029
global	SLGQ%STE	2	2	0	2	2	TRBV7-2	1	2.3e-06	3.9e-05	0.078	0.001	1	0.029
global	S%RGLNYE	2	1	1	2	2	TRBV10-3	1	2e-06	3.9e-05	0.068	0.001	1	0.029
global	SL%TVNSP	2	1	1	2	2	TRBV3-1	1	2.1e-06	3.9e-05	0.071	0.001	1	0.029
global	RLQGAD%	2	1	1	2	2	TRBV30	1	1.8e-06	3.9e-05	0.063	0.001	1	0.029
global	SL%GGNEK	2	0	2	2	2	TRBV7-9	1	2.2e-06	3.9e-05	0.076	0.001	1	0.029
global	IR%E	2	2	0	2	2	TRBV6-1	1	2.4e-06	3.9e-05	0.083	0.001	1	0.029
global	SE%RDYG	1	1	0	2	2	TRBV10-3	1	2e-06	3.9e-05	0.07	0.001	1	0.029
global	SL%TGS	2	1	1	2	2	TRBV7-9	1	2.2e-06	3.9e-05	0.075	0.001	1	0.029
global	SPTD%NTE	2	1	1	2	2	TRBV5-4	1	2e-06	3.9e-05	0.069	0.001	1	0.029
global	R%RGNTGE	2	1	1	2	2	TRBV7-3	1	2.1e-06	3.9e-05	0.072	0.001	1	0.029
global	RQ%SNQP	1	1	0	2	2	TRBV6-1	1	2.2e-06	3.9e-05	0.076	0.001	1	0.029
global	SQDL%SGNT	3	1	2	2	3	TRBV4-2	2	2.8e-06	3.9e-05	0.097	0.001	1	0.029
global	SVD%LNTE	2	1	1	2	2	TRBV6-4	1	2.3e-06	3.9e-05	0.079	0.001	1	0.029
global	SLGQGV%G	2	2	0	2	2	TRBV7-2	1	2.1e-06	3.9e-05	0.073	0.001	1	0.029
global	SLQG%YE	3	2	1	3	3	TRBV12-3	2	5.7e-07	6.8e-05	0.092	0.001	1	0.0062
global	S%GLNTE	3	2	1	3	3	TRBV5-1	2	5.6e-07	0.00013	0.091	0.001	1	0.0062
global	SLGR%SSYE	2	2	0	2	2	TRBV11-3	1	2e-06	0.00023	0.069	0.001	1	0.029
global	SLEGQ%	2	1	1	2	2	TRBV5-1	1	2.2e-06	0.00023	0.075	0.001	1	0.029
global	%QGWNTE	2	2	0	2	2	TRBV6-1	1	2.5e-06	0.00039	0.085	0.001	1	0.029
global	S%VNSP	2	1	1	2	2	TRBV6-5	1	2.2e-06	0.00039	0.075	0.001	1	0.029
global	S%GRDYG	2	2	0	2	2	TRBV24-1	1	2.6e-06	0.00039	0.089	0.001	1	0.029
global	SL%GET	3	2	1	3	3	TRBV7-2	2	5.6e-08	0.00045	0.009	0.001	1	0.0062
global	S%TYE	3	2	1	3	3	TRBV12-3	1	1.2e-06	0.00051	0.2	0.001	1	0.0062
global	SP%PSTDT	2	1	1	2	2	TRBV7-3	1	1.9e-06	0.00058	0.066	0.001	1	0.029
global	SL%RGSSYE	2	2	0	2	2	TRBV11-3	1	2.3e-06	0.00058	0.08	0.001	1	0.029
global	SRAS%E	2	0	2	2	2	TRBV11-2	1	2e-06	0.00058	0.069	0.001	1	0.029
global	%TGFNQP	2	1	1	2	2	TRBV7-2	1	1.9e-06	0.00058	0.066	0.001	1	0.029
global	SRDRG%DT	2	1	1	2	2	TRBV2	1	2e-06	0.00081	0.067	0.001	1	0.029
global	R%GSNQP	2	1	1	2	2	TRBV20-1	1	2.3e-06	0.00081	0.079	0.001	1	0.029
global	%LSGTDT	2	1	1	2	2	TRBV27	1	1.8e-06	0.00081	0.063	0.001	1	0.029
global	%YQET	2	1	1	2	2	TRBV6-5	1	2e-06	0.00081	0.067	0.001	1	0.029
global	SR%GGSYE	2	1	1	2	2	TRBV6-5	1	2.2e-06	0.00081	0.074	0.001	1	0.029
global	SLG%YG	2	2	0	2	2	TRBV28	1	2.6e-06	0.00081	0.088	0.001	1	0.029
global	GL%SYE	2	0	2	2	2	TRBV12-5	1	2.2e-06	0.00081	0.076	0.001	1	0.029
global	%LAGET	2	0	2	2	2	TRBV7-2	1	2e-06	0.00081	0.067	0.001	1	0.029
global	SS%PDT	2	2	0	2	2	TRBV7-2	1	2.2e-06	0.00081	0.077	0.001	1	0.029
global	SR%RGTDT	2	0	2	2	2	TRBV29-1	1	1.8e-06	0.00081	0.061	0.001	1	0.029
global	S%SADT	2	2	0	2	2	TRBV19	1	2e-06	0.00081	0.067	0.001	1	0.029
global	S%GGPE	2	1	1	2	2	TRBV3-1	1	2.1e-06	0.00081	0.073	0.001	1	0.029
global	SL%GRYE	2	1	1	2	2	TRBV28	1	2.2e-06	0.00081	0.074	0.001	1	0.029
global	SLG%RSYE	2	2	0	2	2	TRBV5-4	1	2e-06	0.00081	0.067	0.001	1	0.029
global	SHGG%E	2	1	1	2	2	TRBV3-1	1	2.1e-06	0.0011	0.073	0.001	1	0.029
global	SL%TNE	2	0	2	2	2	TRBV11-2	2	2.9e-08	0.0011	0.001	0.001	1	0.029
global	SPPGQ%YE	2	1	1	2	2	TRBV27	1	2e-06	0.0014	0.067	0.001	1	0.029
global	%RGE	1	1	0	2	2	TRBV6-1	1	1.6e-06	0.0017	0.056	0.001	1	0.029
global	S%KET	2	1	1	2	2	TRBV6-6	1	2e-06	0.0021	0.068	0.001	1	0.029
global	S%QGE	2	1	1	2	2	TRBV7-9	1	1.8e-06	0.0021	0.062	0.001	1	0.029
global	SP%LNTE	2	2	0	2	2	TRBV2	1	2.2e-06	0.0021	0.074	0.001	1	0.029
global	S%GNT	2	1	1	2	2	TRBV5-4	1	1.8e-06	0.0021	0.062	0.001	1	0.029
global	SLTG%YE	2	1	1	2	2	TRBV28	1	2e-06	0.0025	0.069	0.001	1	0.029
global	SLA%YNE	2	1	1	2	2	TRBV28	1	1.6e-06	0.0025	0.054	0.001	1	0.029
global	%GTGAYE	2	1	1	2	2	TRBV10-3	1	1.8e-06	0.0025	0.061	0.001	1	0.029
global	SLEG%YE	1	1	0	2	2	TRBV7-2	1	1.7e-06	0.0029	0.059	0.001	1	0.029
global	SLA%GSYNE	1	1	0	2	2	TRBV7-2	2	2.9e-08	0.0029	0.001	0.001	1	0.029
global	R%SGTDT	2	0	2	2	2	TRBV27	1	2.1e-06	0.0034	0.071	0.001	1	0.029
global	S%DTGE	2	2	0	2	2	TRBV2	1	2.1e-06	0.0039	0.071	0.001	1	0.029
global	%GGSNQP	2	0	2	2	2	TRBV6-5	1	2.2e-06	0.0039	0.077	0.001	1	0.029
global	RG%SNQP	2	1	1	2	2	TRBV6-2	1	2.1e-06	0.0039	0.073	0.001	1	0.029
global	SV%YE	2	0	2	2	2	TRBV30	1	2.1e-06	0.005	0.071	0.001	1	0.029
global	SLDR%YE	3	0	3	2	3	TRBV5-4	2	2.6e-07	0.005	0.009	0.001	1	0.029
global	SL%GTDT	2	1	1	2	2	TRBV5-4	1	2.3e-06	0.0056	0.08	0.001	1	0.029
global	SP%ET	2	1	1	2	2	TRBV6-6	1	2e-06	0.0056	0.067	0.001	1	0.029
global	SL%RNTE	2	2	0	2	2	TRBV6-6	1	1.8e-06	0.0056	0.063	0.001	1	0.029
global	SLGG%SYE	2	1	1	2	2	TRBV7-2	1	1.7e-06	0.0056	0.059	0.001	1	0.029
global	S%TGNE	2	2	0	2	2	TRBV5-4	1	2.2e-06	0.0063	0.076	0.001	1	0.029
global	SPGQG%YE	2	1	1	2	2	TRBV11-1	1	2.5e-06	0.0063	0.085	0.001	1	0.029
global	%GDTGE	2	1	1	2	2	TRBV2	2	2.9e-08	0.0063	0.001	0.001	1	0.029
global	SL%GSYE	2	1	1	2	2	TRBV27	1	1.9e-06	0.007	0.066	0.001	1	0.029
global	S%QGYE	3	3	0	2	3	TRBV6-5	2	2.9e-07	0.007	0.01	0.001	1	0.029
global	SLG%NTE	2	1	1	2	2	TRBV5-1	2	2.9e-08	0.007	0.001	0.001	1	0.029
global	SLAG%NE	2	1	1	2	2	TRBV5-1	1	2.4e-06	0.0077	0.082	0.001	1	0.029
global	S%GSSYE	2	1	1	2	2	TRBV6-6	1	2e-06	0.013	0.07	0.001	1	0.029
global	S%GET	2	0	2	2	2	TRBV20-1	1	2e-06	0.033	0.068	0.001	1	0.029
local	SISL	2	1	1	2	2	TRBV19	1	1.9e-05	0.0045	0.073	0.19	0.048	0.029
local	YNQP	7	3	4	10	10	TRBV20-1	4	9.4e-07	7.4e-09	0.018	0.17	1	0.00031
local	YNQ	7	3	4	10	10	TRBV20-1	4	1.2e-06	2.1e-08	0.027	0.14	1	0.00031
local	MVGA	3	1	2	3	3	TRBV3-1	1	0.00051	1.2e-06	0.18	0.46	1	0.0062
local	ITNT	4	1	3	4	4	TRBV4-2	1	0.00016	2.8e-06	0.34	0.2	1	0.0023
local	SEAR	5	3	2	6	6	TRBV6-1	6	3.2e-07	7.9e-06	0.001	0.26	1	0.0012
local	GVQP	5	1	4	5	5	TRBV19	3	3.3e-05	2.7e-05	0.051	0.45	1	0.0015
local	QPSS	4	3	1	4	4	TRBV5-1	1	0.00017	2.8e-05	0.37	0.19	1	0.0023
local	GKAA	3	3	0	3	3	TRBV12-5	1	0.00052	2.9e-05	0.19	0.45	1	0.0062
local	KAA	5	3	2	5	5	TRBV10-3	1	0.00011	5.5e-05	0.51	0.15	1	0.0015
local	SYPT	4	2	2	4	4	TRBV6-5	2	1.1e-06	6.5e-05	0.046	0.01	1	0.0023
local	NRAD	3	1	2	3	3	TRBV20-1	1	0.00032	8.6e-05	0.21	0.25	1	0.0062
local	RPTN	3	1	2	3	3	TRBV27	1	4.6e-05	0.00015	0.17	0.043	1	0.0062
local	PART	3	3	0	3	3	TRBV19	1	0.00037	0.00023	0.22	0.27	1	0.0062
local	GAWA	2	0	2	3	3	TRBV15	1	0.00051	0.00026	0.19	0.44	1	0.0062
local	PNRA	2	1	1	3	3	TRBV4-1	1	0.00057	0.0003	0.2	0.46	1	0.0062
local	PSLR	3	2	1	3	3	TRBV5-4	1	0.00025	0.00035	0.17	0.23	1	0.0062
local	VVNE	4	1	3	4	4	TRBV12-5	1	0.00014	0.00037	0.33	0.19	1	0.0023
local	PDGN	3	1	2	3	3	TRBV18	2	0.00025	0.0004	0.085	0.48	1	0.0062
local	ESGN	2	0	2	3	3	TRBV29-1	1	4e-05	0.0025	0.21	0.031	1	0.0062
local	GAVQ	2	1	1	2	2	TRBV5-1	1	1.9e-06	0.0077	0.064	0.001	1	0.029
local	GITN	2	0	2	2	2	TRBV4-2	1	0.00035	0.0084	0.068	0.18	1	0.029
single	SYNGNQP	1	0	1	1	4	TRBV6-5	4	9.5e-10	1	0.001	0.001	0.001	0.95
single	ELGTGRQET	1	0	1	1	3	TRBV29-1	3	9.5e-10	1	0.001	0.001	0.001	0.95
single	SPRGSGKVYE	1	0	1	1	3	TRBV30	3	9.5e-10	1	0.001	0.001	0.001	0.95
single	SVDRRTE	1	1	0	1	4	TRBV30	4	9.5e-10	1	0.001	0.001	0.001	0.95
single	SPDLGAHSDT	1	0	1	1	2	TRBV19	2	1.9e-09	1	0.001	0.001	0.002	0.95
single	SLGVMAGDEK	1	1	0	1	6	TRBV5-1	6	1.9e-09	1	0.001	0.001	0.002	0.95
single	SASPNE	3	2	1	1	9	TRBV25-1	9	1.9e-09	1	0.001	0.001	0.002	0.95
single	SLDGRGQNT	1	1	0	1	3	TRBV5-1	3	1.9e-09	1	0.001	0.001	0.002	0.95
single	SLAVGTDT	1	0	1	1	2	TRBV11-2	2	5.7e-09	1	0.001	0.001	0.006	0.95
single	STGHGNQP	1	1	0	1	4	TRBV6-4	4	1.2e-08	1	0.001	0.001	0.013	0.95
single	KVPTGSNSP	1	1	0	1	2	TRBV20-1	2	1.4e-08	1	0.001	0.001	0.015	0.95
single	SSGTSGQET	2	1	1	1	3	TRBV7-6	3	2.7e-08	1	0.001	0.001	0.028	0.95
single	SIDATSRNT	1	1	0	1	3	TRBV19	3	2.9e-08	1	0.001	0.001	0.03	0.95
single	SYHPSGVET	1	0	1	1	4	TRBV6-5	4	3.2e-08	1	0.001	0.001	0.034	0.95
single	SLALAGINE	1	0	1	1	2	TRBV7-9	2	3.4e-08	1	0.001	0.001	0.036	0.95
single	VSLYE	1	0	1	1	2	TRBV29-1	2	3.4e-08	1	0.001	0.001	0.036	0.95
single	SAKPGDGYE	2	1	1	1	2	TRBV25-1	2	3.5e-08	1	0.001	0.001	0.037	0.95
single	SFDRRSYG	1	1	0	1	2	TRBV7-2	2	3.7e-08	1	0.001	0.001	0.039	0.95
single	RDYLSTSGGPNE	1	0	1	1	2	TRBV20-1	2	4.1e-08	1	0.001	0.001	0.043	0.95
single	SLEGQAPDT	1	1	0	1	2	TRBV5-1	2	4.2e-08	1	0.001	0.001	0.044	0.95
single	SEGNYG	1	1	0	1	2	TRBV30	2	4.4e-08	1	0.001	0.001	0.046	0.95
single	RSFSGNT	1	1	0	1	2	TRBV7-2	2	4.5e-08	1	0.001	0.001	0.047	0.95
single	SLSTGGT	1	1	0	1	2	TRBV12-3	2	4.7e-08	1	0.001	0.001	0.049	0.95
single	SYLLTTNEK	1	0	1	1	2	TRBV6-6	2	4.8e-08	1	0.001	0.001	0.05	0.95
single	WGRASAVNE	1	0	1	1	2	TRBV27	2	4.8e-08	1	0.001	0.001	0.05	0.95
single	SLYGTGYG	1	1	0	1	2	TRBV7-2	2	4.8e-08	1	0.001	0.001	0.05	0.95
single	SRDRPSE	1	0	1	1	2	TRBV15	2	5.3e-08	1	0.001	0.001	0.055	0.95
single	SDPGRGTDT	4	3	1	1	5	TRBV25-1	5	5.5e-08	1	0.001	0.001	0.058	0.95
single	SELDRQGQGE	1	1	0	1	3	TRBV10-3	3	5.9e-08	1	0.001	0.001	0.062	0.95
single	SLGVGSP	1	0	1	1	3	TRBV12-3	3	6.3e-08	1	0.001	0.001	0.066	0.95
single	SAQGASNI	11	4	7	1	13	TRBV7-9	13	6.8e-08	1	0.001	0.001	0.071	0.95
single	TLDSATNEK	1	1	0	1	3	TRBV20-1	3	7.3e-08	1	0.001	0.001	0.076	0.95
single	SLLGVPNTGE	3	2	1	1	4	TRBV7-3	4	7.4e-08	1	0.001	0.001	0.077	0.95
single	SLAPQASNEK	14	7	7	1	18	TRBV7-6	18	7.4e-08	1	0.001	0.001	0.077	0.95
single	SEKRDNYE	6	3	3	1	7	TRBV25-1	7	1.5e-07	1	0.001	0.001	0.16	0.95
single	RTGSHTGE	2	1	1	1	2	TRBV6-4	2	9.5e-07	1	0.001	0.001	1	0.95
single	SPAGLNTE	1	0	1	1	2	TRBV19	2	9.5e-07	1	0.001	0.001	1	0.95
single	SLTGDQP	1	1	0	1	2	TRBV7-2	2	9.5e-07	1	0.001	0.001	1	0.95
single	SEPGSYNE	2	1	1	1	2	TRBV25-1	2	9.5e-07	1	0.001	0.001	1	0.95
single	SNPPRGDI	2	1	1	1	2	TRBV7-2	2	9.5e-07	1	0.001	0.001	1	0.95
single	TRDRGNQP	1	0	1	1	2	TRBV6-1	2	9.5e-07	1	0.001	0.001	1	0.95
single	QLGGGW	1	0	1	1	2	TRBV29-1	2	9.5e-07	1	0.001	0.001	1	0.95
single	EAWDRGRAET	1	1	0	1	2	TRBV29-1	2	9.5e-07	1	0.001	0.001	1	0.95
single	SLSGANV	2	1	1	1	2	TRBV7-2	1	6.8e-05	1	0.071	0.001	1	0.95
single	SYSSSVGI	1	1	0	1	2	TRBV6-6	2	9.5e-07	1	0.001	0.001	1	0.95
single	SFLSGDG	1	0	1	1	2	TRBV12-3	2	9.5e-07	1	0.001	0.001	1	0.95
single	SLGPDNE	4	2	2	1	5	TRBV7-3	5	9.5e-07	1	0.001	0.001	1	0.95
single	SLGTVYNSP	1	1	0	1	2	TRBV27	2	9.5e-07	1	0.001	0.001	1	0.95
single	RDLGLAEET	2	1	1	1	2	TRBV20-1	2	9.5e-07	1	0.001	0.001	1	0.95
single	SLQGLGNQP	2	1	1	1	2	TRBV27	1	8.1e-05	1	0.085	0.001	1	0.95
single	SVSSGSYNE	1	1	0	1	3	TRBV2	3	9.5e-07	1	0.001	0.001	1	0.95
single	SEGQETYE	2	1	1	1	5	TRBV25-1	5	9.5e-07	1	0.001	0.001	1	0.95
single	STSGGSYNE	1	0	1	1	2	TRBV7-3	2	9.5e-07	1	0.001	0.001	1	0.95
single	RGGGTQET	1	1	0	1	2	TRBV28	2	9.5e-07	1	0.001	0.001	1	0.95
single	SLARSGRAGNE	2	0	2	1	2	TRBV7-2	2	9.5e-07	1	0.001	0.001	1	0.95
single	SGQGTNEK	1	0	1	1	2	TRBV30	2	9.5e-07	1	0.001	0.001	1	0.95
single	SFGFGGPKNI	1	1	0	1	2	TRBV28	2	9.5e-07	1	0.001	0.001	1	0.95
single	SEGTGGSFTQP	7	5	2	1	8	TRBV25-1	8	9.5e-07	1	0.001	0.001	1	0.95
single	SETRVSGANV	2	2	0	1	2	TRBV25-1	2	9.5e-07	1	0.001	0.001	1	0.95
single	TIRGRGI	1	1	0	1	2	TRBV12-3	2	9.5e-07	1	0.001	0.001	1	0.95
single	SRSTGLAVYNE	1	1	0	1	2	TRBV11-1	2	9.5e-07	1	0.001	0.001	1	0.95
single	SPRMGWDI	4	1	3	1	5	TRBV7-2	5	9.5e-07	1	0.001	0.001	1	0.95
single	SRDSAKNI	2	0	2	1	2	TRBV20-1	2	9.5e-07	1	0.001	0.001	1	0.95
single	SLETSSYE	2	2	0	1	3	TRBV28	3	9.5e-07	1	0.001	0.001	1	0.95
single	SFLGGE	1	1	0	1	2	TRBV7-2	2	9.5e-07	1	0.001	0.001	1	0.95
single	PGQGAYE	1	1	0	1	2	TRBV30	2	9.5e-07	1	0.001	0.001	1	0.95
single	SYWQGAANE	1	1	0	1	2	TRBV6-5	2	9.5e-07	1	0.001	0.001	1	0.95
single	SGDRGQGE	2	1	1	1	2	TRBV5-4	2	9.5e-07	1	0.001	0.001	1	0.95
single	SSPAGGGGNTE	1	1	0	1	2	TRBV5-4	2	9.5e-07	1	0.001	0.001	1	0.95
single	SEVGGGSPGE	5	4	1	1	5	TRBV25-1	5	9.5e-07	1	0.001	0.001	1	0.95
single	SDLDRSGG	1	1	0	1	2	TRBV24-1	2	9.5e-07	1	0.001	0.001	1	0.95
single	SEGGQVPYNE	2	1	1	1	2	TRBV25-1	2	9.5e-07	1	0.001	0.001	1	0.95
single	SRGGPGYE	1	1	0	1	2	TRBV14	2	9.5e-07	1	0.001	0.001	1	0.95
single	SYEGEGT	1	0	1	1	2	TRBV20-1	2	9.5e-07	1	0.001	0.001	1	0.95
single	SGQMNTE	2	2	0	1	2	TRBV7-3	2	9.5e-07	1	0.001	0.001	1	0.95
single	SPKGDT	1	0	1	1	2	TRBV12-3	2	9.5e-07	1	0.001	0.001	1	0.95
single	GATGGRDT	1	1	0	1	3	TRBV24-1	3	9.5e-07	1	0.001	0.001	1	0.95
single	SLQGAQTNEK	2	0	2	1	2	TRBV7-6	2	9.5e-07	1	0.001	0.001	1	0.95
single	SADRRGE	1	1	0	1	2	TRBV30	2	9.5e-07	1	0.001	0.001	1	0.95
single	SSGTFQP	4	4	0	1	4	TRBV7-3	4	9.5e-07	1	0.001	0.001	1	0.95
single	PLYNE	2	1	1	1	2	TRBV20-1	2	9.5e-07	1	0.001	0.001	1	0.95
single	SYRGQDNSP	1	0	1	1	2	TRBV6-6	2	9.5e-07	1	0.001	0.001	1	0.95
single	SKDSLPGYG	1	1	0	1	2	TRBV5-1	2	9.5e-07	1	0.001	0.001	1	0.95
single	SLGTFDYE	2	1	1	1	2	TRBV7-9	2	9.5e-07	1	0.001	0.001	1	0.95
single	RDKRLGTDT	2	0	2	1	2	TRBV20-1	2	9.5e-07	1	0.001	0.001	1	0.95
single	SIQGRDSP	2	1	1	1	2	TRBV19	2	9.5e-07	1	0.001	0.001	1	0.95
single	SLDAGEMET	2	1	1	1	2	TRBV7-2	2	9.5e-07	1	0.001	0.001	1	0.95
single	SPTGMNTE	2	1	1	1	3	TRBV6-6	2	7.6e-06	1	0.008	0.001	1	0.95
single	SEVGGRTE	2	1	1	1	2	TRBV6-1	2	9.5e-07	1	0.001	0.001	1	0.95
single	SFRDREYNE	1	0	1	1	2	TRBV7-9	2	9.5e-07	1	0.001	0.001	1	0.95
single	SEAMGFQP	2	1	1	1	2	TRBV6-1	2	9.5e-07	1	0.001	0.001	1	0.95
single	RNFRTSVAFYNE	1	0	1	1	2	TRBV20-1	2	9.5e-07	1	0.001	0.001	1	0.95
single	SIGPAGAYE	1	1	0	1	2	TRBV19	2	9.5e-07	1	0.001	0.001	1	0.95
single	SPPDRIR	1	1	0	1	2	TRBV28	2	9.5e-07	1	0.001	0.001	1	0.95
single	STAINEK	2	2	0	1	2	TRBV6-1	2	9.5e-07	1	0.001	0.001	1	0.95
single	SEDKTYE	2	1	1	1	2	TRBV25-1	2	9.5e-07	1	0.001	0.001	1	0.95
single	SLGAGQP	1	1	0	1	2	TRBV6-2	2	9.5e-07	1	0.001	0.001	1	0.95
single	SPGAINEK	2	0	2	1	2	TRBV7-2	2	9.5e-07	1	0.001	0.001	1	0.95
single	SQTSGGPDT	1	1	0	1	2	TRBV4-2	1	8e-05	1	0.084	0.001	1	0.95
single	STQRQSPNYG	1	1	0	1	2	TRBV4-2	2	9.5e-07	1	0.001	0.001	1	0.95

## Sheet: (b) TCRb enrich_expasion
Supplementary Table 4b: TCRs in beta motif groups with both Vb_P<0.05 and Expansion_P<0.05
Motif group	Subject-Tetramer	TCR beta				TCR alpha (dominant)			TCR alpha (secondary)
		V region	D region	J region	CDR3beta	Valpha	Jalpha	CDR3alpha	AltValpha	AltJalpha	Alt CDR3alpha
global-E%DRGRSET
	C11-HCRT(25-37)	TRBV29-1	TRBD1	TRBJ2-5	CSVEGDRGRSETQYF	TRAV4	TRAJ43	CLVGINNDMRF
	C11-HCRT(25-37)	TRBV29-1	TRBD1	TRBJ2-5	CSVEGDRGRSETQYF	TRAV14/DV4	TRAJ33	CAMREAEDSNYQLIW	TRAV22	TRAJ29
	C12-HCRT(25-37)	TRBV29-1	TRBD1	TRBJ2-5	CSVEGDRGRSETQYF	TRAV6	TRAJ24	CALTTDSWGKLQF
	P10-HCRT(25-37)	TRBV29-1	TRBD1	TRBJ2-5	CSVEGDRGRSETQYF	TRAV10	TRAJ18	CVVSDRGSTLGRLYF
	P8-HCRT(25-37)	TRBV29-1	TRBD1	TRBJ2-5	CSVEGDRGRSETQYF	TRAV10	TRAJ18	CVVSDRGSTLGRLYF
	P8-HCRT(25-37)	TRBV29-1	TRBD1	TRBJ2-5	CSVEGDRGRSETQYF
	P9-HCRT(1-13)	TRBV29-1	TRBD1	TRBJ2-5	CSVEGDRGRSETQYF	TRAV6	TRAJ24	CALTTDSWGKLQF
	P9-HCRT(1-13)	TRBV29-1	TRBD1	TRBJ2-5	CSVEGDRGRSETQYF	TRAV6	TRAJ24	CALTTDSWGKLQF
	P9-HCRT(1-13)	TRBV29-1	TRBD1	TRBJ2-5	CSVEGDRGRSETQYF	TRAV6	TRAJ24	CALTTDSWGKLQF
	P9-HCRT(1-13)	TRBV29-1	TRBD1	TRBJ2-5	CSVEGDRGRSETQYF	TRAV6	TRAJ24	CALTTDSWGKLQF
	P9-HCRT(1-13)	TRBV29-1	TRBD1	TRBJ2-5	CSVEGDRGRSETQYF	TRAV6	TRAJ24	CALTTDSWGKLQF	TRAV6	TRAJ24	CALTTDSWRKLQF
	P9-HCRT(1-13)	TRBV29-1	TRBD1	TRBJ2-5	CSVEGDRGRSETQYF	TRAV6	TRAJ24	CALTTDSWGKLQF
	P9-HCRT(1-13)	TRBV29-1	TRBD1	TRBJ2-5	CSVEGDRGRSETQYF	TRAV6	TRAJ24	CALTTDSWGKLQF
	P9-HCRT(1-13)	TRBV29-1	TRBD1	TRBJ2-5	CSVEGDRGRSETQYF
	P9-HCRT(1-13)	TRBV29-1	TRBD1	TRBJ2-5	CSVEGDRGRSETQYF	TRAV6	TRAJ24	CALTTDSWGKLQF
	P9-HCRT(1-13)	TRBV29-1	TRBD1	TRBJ2-5	CSVEGDRGRSETQYF	TRAV6	TRAJ24	CALTTDSWGKLQF
	P9-HCRT(1-13)	TRBV29-1	TRBD1	TRBJ2-5	CSVEGDRGRSETQYF	TRAV6	TRAJ24	CALTTDSWGKLQF
	P9-HCRT(1-13)	TRBV29-1	TRBD1	TRBJ2-5	CSVEGDRGRSETQYF	TRAV6	TRAJ24	CALTTDSWGKLQF	TRAV6	TRAJ24
	P9-HCRT(1-13)	TRBV29-1	TRBD1	TRBJ2-5	CSVEGDRGRSETQYF
	P9-HCRT(1-13)	TRBV29-1	TRBD1	TRBJ2-5	CSVEGDRGRSETQYF	TRAV6	TRAJ24	CALTTDSWGKLQF
	P9-HCRT(1-13)	TRBV29-1	TRBD1	TRBJ2-5	CSVEGDRGRSETQYF	TRAV6	TRAJ24	CALTTDSWGKLQF
	P9-HCRT(25-37)	TRBV29-1	TRBD1	TRBJ2-5	CSVEGDRGRSETQYF
	P9-HCRT(25-37)	TRBV29-1	TRBD1	TRBJ2-5	CSVEGDRGRSETQYF	TRAV20	TRAJ17	CAVQSPGAAGNKLTF
	P9-HCRT(25-37)	TRBV29-1	TRBD1	TRBJ2-5	CSVEGDRGRSETQYF
	P9-HCRT(87-100)	TRBV29-1	TRBD1	TRBJ2-5	CSVEGDRGRSETQYF
	P9-HCRT(87-100)	TRBV29-1	TRBD1	TRBJ2-5	CSVEGDRGRSETQYF	TRAV6	TRAJ24	CALTTDSWGKLQF
	P9-HCRT(87-100)	TRBV29-1	TRBD1	TRBJ2-5	CSVEGDRGRSETQYF	TRAV6	TRAJ24	CALTTDSWGKLQF
	P9-HCRT(87-100)	TRBV29-1	TRBD1	TRBJ2-5	CSVEGDRGRSETQYF	TRAV6	TRAJ24	CALTTDSWGKLQF
	P9-HCRT(87-100)	TRBV29-1	TRBD1	TRBJ2-5	CSVEGDRGRSETQYF
	P3-HCRT(1-13)	TRBV29-1		TRBJ2-5	CSVEMDRGRSETQYF	TRAV6	TRAJ24	CALETDSWGKLQF
	P3-HCRT(1-13)	TRBV29-1		TRBJ2-5	CSVESDRGRSETQYF	TRAV6	TRAJ24	CALPTDSWGKLQF
	P3-HCRT(56-69)	TRBV29-1		TRBJ2-5	CSVESDRGRSETQYF	TRAV6	TRAJ24	CALPTDSWGKLQF
global-SRQ%GNTE
	P11-HCRT(87-100)	TRBV27		TRBJ1-1	CASSRQAGNTEAFF	TRAV3	TRAJ5
	C1-HCRT(1-13)	TRBV7-3		TRBJ1-1	CASSRQPGNTEAFF	TRAV14/DV4	TRAJ9	CAMREGLGSTGGFKTIF
	C1-HCRT(1-13)	TRBV7-3		TRBJ1-1	CASSRQPGNTEAFF	TRAV14/DV4	TRAJ9	CAMREGLGSTGGFKTIF
	C1-HCRT(1-13)	TRBV7-3		TRBJ1-1	CASSRQPGNTEAFF	TRAV14/DV4	TRAJ9	CAMREGLGSTGGFKTIF
	C1-HCRT(1-13)	TRBV7-3		TRBJ1-1	CASSRQPGNTEAFF	TRAV14/DV4	TRAJ9	CAMREGLGSTGGFKTIF
	C2-HCRT(1-13)	TRBV7-3		TRBJ1-1	CASSRQPGNTEAFF	TRAV14/DV4	TRAJ9	CAMREGLGSTGGFKTIF	TRAV13-1	TRAJ7	CAALVYGNNRLAF
	C2-HCRT(1-13)	TRBV7-3		TRBJ1-1	CASSRQPGNTEAFF	TRAV14/DV4	TRAJ9	CAMREGLGSTGGFKTIF
	C2-HCRT(56-69)	TRBV7-3		TRBJ1-1	CASSRQPGNTEAFF	TRAV14/DV4	TRAJ9	CAMREGLGSTGGFKTIF	TRAV13-1	TRAJ7	CAALVYGNNRLAF
single-SASPNE
	C8-HCRT(25-37)	TRBV25-1		TRBJ2-1	CASSASPNEQFF
	P12-HCRT(1-13)	TRBV25-1		TRBJ2-1	CASSASPNEQFF	TRAV9-2	TRAJ5	CALSGKDTGRRALTF	TRAV8-6	TRAJ12
	P12-HCRT(1-13)	TRBV25-1		TRBJ2-1	CASSASPNEQFF	TRAV9-2	TRAJ5	CALSGKDTGRRALTF
	P12-HCRT(1-13)	TRBV25-1		TRBJ2-1	CASSASPNEQFF
	P12-HCRT(1-13)	TRBV25-1		TRBJ2-1	CASSASPNEQFF	TRAV9-2	TRAJ5	CALSGKDTGRRALTF	TRAV8-6	TRAJ12
	P12-HCRT(1-13)	TRBV25-1		TRBJ2-1	CASSASPNEQFF	TRAV9-2	TRAJ5	CALSGKDTGRRALTF
	P12-HCRT(1-13)	TRBV25-1		TRBJ2-1	CASSASPNEQFF	TRAV9-2	TRAJ5	CALSGKDTGRRALTF
	P12-HCRT(1-13)	TRBV25-1		TRBJ2-1	CASSASPNEQFF	TRAV9-2	TRAJ5	CALSGKDTGRRALTF	TRAV8-6	TRAJ12
	P12-HCRT(1-13)	TRBV25-1		TRBJ2-1	CASSASPNEQFF	TRAV9-2	TRAJ5	CALSGKDTGRRALTF
	P12-HCRT(1-13)	TRBV25-1		TRBJ2-1	CASSASPNEQFF
	P12-HCRT(1-13)	TRBV25-1		TRBJ2-1	CASSASPNEQFF	TRAV8-6	TRAJ12
	P12-HCRT(1-13)	TRBV25-1		TRBJ2-1	CASSASPNEQFF	TRAV9-2	TRAJ5	CALSGKDTGRRALTF
	P12-HCRT(1-13)	TRBV25-1		TRBJ2-1	CASSASPNEQFF	TRAV9-2	TRAJ5	CALSGKDTGRRALTF
	P12-HCRT(1-13)	TRBV25-1		TRBJ2-1	CASSASPNEQFF	TRAV9-2	TRAJ5	CALSGKDTGRRALTF
	P12-HCRT(1-13)	TRBV25-1		TRBJ2-1	CASSASPNEQFF
	P12-HCRT(1-13)	TRBV25-1		TRBJ2-1	CASSASPNEQFF	TRAV9-2	TRAJ5	CALSGKDTGRRALTF	TRAV8-6	TRAJ12
	P12-HCRT(1-13)	TRBV25-1		TRBJ2-1	CASSASPNEQFF
	P12-HCRT(25-37)	TRBV25-1		TRBJ2-1	CASSASPNEQFF	TRAV9-2	TRAJ5	CALSGKDTGRRALTF
	P12-HCRT(87-100)	TRBV25-1		TRBJ2-1	CASSASPNEQFF
	P12-HCRT(87-100)	TRBV25-1		TRBJ2-1	CASSASPNEQFF
	P12-HCRT(87-100)	TRBV25-1		TRBJ2-1	CASSASPNEQFF	TRAV9-2	TRAJ5	CALSGKDTGRRALTF
	P12-HCRT(87-100)	TRBV25-1		TRBJ2-1	CASSASPNEQFF	TRAV9-2	TRAJ5	CALSGKDTGRRALTF	TRAV8-6	TRAJ12
	P12-HCRT(87-100)	TRBV25-1		TRBJ2-1	CASSASPNEQFF	TRAV8-6	TRAJ12
	P12-HCRT(87-100)	TRBV25-1		TRBJ2-1	CASSASPNEQFF	TRAV9-2	TRAJ5	CALSGKDTGRRALTF	TRAV8-6	TRAJ12
	P12-HCRT(87-100)	TRBV25-1		TRBJ2-1	CASSASPNEQFF	TRAV9-2	TRAJ5	CALSGKDTGRRALTF	TRAV8-6	TRAJ12
	P9-HCRT(25-37)	TRBV25-1		TRBJ2-1	CASSASPNEQFF	TRAV20	TRAJ28	CAFIGGAGSYQLTF
single-SVDRRTE
	P3-HCRT(1-13)	TRBV30		TRBJ1-1	CAWSVDRRTEAFF	TRAV12-2	TRAJ3	CAVNGGASKIIF	TRAV13-1	TRAJ20
	P3-HCRT(1-13)	TRBV30		TRBJ1-1	CAWSVDRRTEAFF	TRAV12-2	TRAJ3	CAVNGGASKIIF
	P3-HCRT(1-13)	TRBV30		TRBJ1-1	CAWSVDRRTEAFF	TRAV12-2	TRAJ3	CAVNGGASKIIF
	P3-HCRT(1-13)	TRBV30		TRBJ1-1	CAWSVDRRTEAFF	TRAV12-2	TRAJ3	CAVNGGASKIIF
	P3-HCRT(1-13)	TRBV30		TRBJ1-1	CAWSVDRRTEAFF	TRAV12-2	TRAJ3	CAVNGGASKIIF
	P3-HCRT(1-13)	TRBV30		TRBJ1-1	CAWSVDRRTEAFF	TRAV12-2	TRAJ3	CAVNGGASKIIF
	P3-HCRT(1-13)	TRBV30		TRBJ1-1	CAWSVDRRTEAFF	TRAV12-2	TRAJ3	CAVNGGASKIIF	TRAV13-1	TRAJ20
	P3-HCRT(1-13)	TRBV30		TRBJ1-1	CAWSVDRRTEAFF	TRAV12-2	TRAJ3	CAVNGGASKIIF	TRAV13-1	TRAJ20
	P3-HCRT(1-13)	TRBV30		TRBJ1-1	CAWSVDRRTEAFF	TRAV12-2	TRAJ3	CAVNGGASKIIF
	P3-HCRT(1-13)	TRBV30		TRBJ1-1	CAWSVDRRTEAFF	TRAV12-2	TRAJ3	CAVNGGASKIIF
	P3-HCRT(1-13)	TRBV30		TRBJ1-1	CAWSVDRRTEAFF	TRAV12-2	TRAJ3	CAVNGGASKIIF
	P3-HCRT(1-13)	TRBV30		TRBJ1-1	CAWSVDRRTEAFF
	P3-HCRT(1-13)	TRBV30		TRBJ1-1	CAWSVDRRTEAFF	TRAV12-2	TRAJ3	CAVNGGASKIIF
	P3-HCRT(1-13)	TRBV30		TRBJ1-1	CAWSVDRRTEAFF	TRAV12-2	TRAJ3	CAVNGGASKIIF
	P3-HCRT(1-13)	TRBV30		TRBJ1-1	CAWSVDRRTEAFF	TRAV12-2	TRAJ3	CAVNGGASKIIF
	P3-HCRT(1-13)	TRBV30		TRBJ1-1	CAWSVDRRTEAFF	TRAV12-2	TRAJ3	CAVNGGASKIIF
	P3-HCRT(1-13)	TRBV30		TRBJ1-1	CAWSVDRRTEAFF	TRAV12-2	TRAJ3	CAVNGGASKIIF
	P3-HCRT(56-69)	TRBV30		TRBJ1-1	CAWSVDRRTEAFF	TRAV12-2	TRAJ3	CAVNGGASKIIF
	P3-HCRT(56-69)	TRBV30		TRBJ1-1	CAWSVDRRTEAFF	TRAV12-2	TRAJ3	CAVNGGASKIIF
	P3-HCRT(56-69)	TRBV30		TRBJ1-1	CAWSVDRRTEAFF	TRAV12-2	TRAJ3	CAVNGGASKIIF	TRAV13-1	TRAJ20
	P3-HCRT(56-69)	TRBV30		TRBJ1-1	CAWSVDRRTEAFF	TRAV12-2	TRAJ3	CAVNGGASKIIF
	P3-HCRT(56-69)	TRBV30		TRBJ1-1	CAWSVDRRTEAFF	TRAV12-2	TRAJ3	CAVNGGASKIIF
	P3-HCRT(56-69)	TRBV30		TRBJ1-1	CAWSVDRRTEAFF	TRAV12-2	TRAJ3	CAVNGGASKIIF
	P3-HCRT(56-69)	TRBV30		TRBJ1-1	CAWSVDRRTEAFF	TRAV13-1	TRAJ20
	P3-HCRT(56-69)	TRBV30		TRBJ1-1	CAWSVDRRTEAFF	TRAV12-2	TRAJ3	CAVNGGASKIIF
	P3-HCRT(56-69)	TRBV30		TRBJ1-1	CAWSVDRRTEAFF	TRAV12-2	TRAJ3	CAVNGGASKIIF	TRAV13-1	TRAJ20
single-SPRGSGKVYE
	C3-HCRT(1-13)	TRBV30		TRBJ2-7	CAWSPRGSGKVYEQYF	TRAV3	TRAJ20	CAVSLRDYKLSF
	C3-HCRT(1-13)	TRBV30		TRBJ2-7	CAWSPRGSGKVYEQYF	TRAV3	TRAJ20	CAVSLRDYKLSF
	C3-HCRT(1-13)	TRBV30		TRBJ2-7	CAWSPRGSGKVYEQYF	TRAV3	TRAJ20	CAVSLRDYKLSF
	C3-HCRT(1-13)	TRBV30		TRBJ2-7	CAWSPRGSGKVYEQYF
	C3-HCRT(1-13)	TRBV30		TRBJ2-7	CAWSPRGSGKVYEQYF	TRAV3	TRAJ20	CAVSLRDYKLSF
	C3-HCRT(1-13)	TRBV30		TRBJ2-7	CAWSPRGSGKVYEQYF	TRAV3	TRAJ20	CAVSLRDYKLSF
	C3-HCRT(1-13)	TRBV30		TRBJ2-7	CAWSPRGSGKVYEQYF	TRAV3	TRAJ20	CAVSLRDYKLSF
	C3-HCRT(1-13)	TRBV30		TRBJ2-7	CAWSPRGSGKVYEQYF	TRAV3	TRAJ20	CAVSLRDYKLSF
	C3-HCRT(1-13)	TRBV30		TRBJ2-7	CAWSPRGSGKVYEQYF	TRAV3	TRAJ20	CAVSLRDYKLSF
	C3-HCRT(1-13)	TRBV30		TRBJ2-7	CAWSPRGSGKVYEQYF	TRAV3	TRAJ20	CAVSLRDYKLSF
	C3-HCRT(1-13)	TRBV30		TRBJ2-7	CAWSPRGSGKVYEQYF	TRAV3	TRAJ20	CAVSLRDYKLSF
	C3-HCRT(1-13)	TRBV30		TRBJ2-7	CAWSPRGSGKVYEQYF	TRAV3	TRAJ20	CAVSLRDYKLSF
	C3-HCRT(1-13)	TRBV30		TRBJ2-7	CAWSPRGSGKVYEQYF	TRAV3	TRAJ20	CAVSLRDYKLSF
	C3-HCRT(1-13)	TRBV30		TRBJ2-7	CAWSPRGSGKVYEQYF	TRAV3	TRAJ20	CAVSLRDYKLSF
	C3-HCRT(1-13)	TRBV30		TRBJ2-7	CAWSPRGSGKVYEQYF	TRAV3	TRAJ20	CAVSLRDYKLSF	TRAV12-2	TRAJ21
	C3-HCRT(1-13)	TRBV30		TRBJ2-7	CAWSPRGSGKVYEQYF	TRAV3	TRAJ20	CAVSLRDYKLSF	TRAV12-2	TRAJ21
	C3-HCRT(1-13)	TRBV30		TRBJ2-7	CAWSPRGSGKVYEQYF	TRAV3	TRAJ20	CAVSLRDYKLSF
	C3-HCRT(1-13)	TRBV30		TRBJ2-7	CAWSPRGSGKVYEQYF	TRAV3	TRAJ20	CAVSLRDYKLSF
	C3-HCRT(56-69)	TRBV30		TRBJ2-7	CAWSPRGSGKVYEQYF	TRAV3	TRAJ20	CAVSLRDYKLSF
	C3-HCRT(56-69)	TRBV30		TRBJ2-7	CAWSPRGSGKVYEQYF	TRAV3	TRAJ20	CAVSLRDYKLSF
	C3-HCRT(56-69)	TRBV30		TRBJ2-7	CAWSPRGSGKVYEQYF	TRAV3	TRAJ20	CAVSLRDYKLSF
	C3-HCRT(56-69)	TRBV30		TRBJ2-7	CAWSPRGSGKVYEQYF	TRAV3	TRAJ20	CAVSLRDYKLSF
	C3-HCRT(56-69)	TRBV30		TRBJ2-7	CAWSPRGSGKVYEQYF	TRAV3	TRAJ20	CAVSLRDYKLSF	TRAV12-2	TRAJ21
	C3-HCRT(56-69)	TRBV30		TRBJ2-7	CAWSPRGSGKVYEQYF	TRAV3	TRAJ20	CAVSLRDYKLSF	TRAV12-2	TRAJ21
	C3-HCRT(56-69)	TRBV30		TRBJ2-7	CAWSPRGSGKVYEQYF	TRAV3	TRAJ20	CAVSLRDYKLSF
	C3-HCRT(56-69)	TRBV30		TRBJ2-7	CAWSPRGSGKVYEQYF	TRAV3	TRAJ20	CAVSLRDYKLSF
	C3-HCRT(56-69)	TRBV30		TRBJ2-7	CAWSPRGSGKVYEQYF	TRAV3	TRAJ20	CAVSLRDYKLSF
	C3-HCRT(56-69)	TRBV30		TRBJ2-7	CAWSPRGSGKVYEQYF	TRAV3	TRAJ20	CAVSLRDYKLSF	TRAV12-2	TRAJ21
single-SYNGNQP
	C4-HCRT(1-13)	TRBV6-5		TRBJ1-5	CASSYNGNQPQHF	TRAV26-2	TRAJ48	CILRALRRGNEKLTF	TRAV34	TRAJ22
	C4-HCRT(1-13)	TRBV6-5		TRBJ1-5	CASSYNGNQPQHF	TRAV26-2	TRAJ48	CILRALRRGNEKLTF
	C4-HCRT(1-13)	TRBV6-5		TRBJ1-5	CASSYNGNQPQHF	TRAV26-2	TRAJ48	CILRALRRGNEKLTF
	C4-HCRT(1-13)	TRBV6-5		TRBJ1-5	CASSYNGNQPQHF	TRAV26-2	TRAJ48	CILRALRRGNEKLTF
	C4-HCRT(1-13)	TRBV6-5		TRBJ1-5	CASSYNGNQPQHF	TRAV26-2	TRAJ48	CILRALRRGNEKLTF	TRAV34	TRAJ22
	C4-HCRT(1-13)	TRBV6-5		TRBJ1-5	CASSYNGNQPQHF	TRAV26-2	TRAJ48	CILRALRRGNEKLTF
	C4-HCRT(1-13)	TRBV6-5		TRBJ1-5	CASSYNGNQPQHF	TRAV26-2	TRAJ48	CILRALRRGNEKLTF	TRAV34	TRAJ22
	C4-HCRT(1-13)	TRBV6-5		TRBJ1-5	CASSYNGNQPQHF	TRAV26-2	TRAJ48	CILRALRRGNEKLTF
	C4-HCRT(1-13)	TRBV6-5		TRBJ1-5	CASSYNGNQPQHF	TRAV26-2	TRAJ48	CILRALRRGNEKLTF
	C4-HCRT(1-13)	TRBV6-5		TRBJ1-5	CASSYNGNQPQHF
	C4-HCRT(1-13)	TRBV6-5		TRBJ1-5	CASSYNGNQPQHF	TRAV26-2	TRAJ48	CILRALRRGNEKLTF
	C4-HCRT(56-69)	TRBV6-5		TRBJ1-5	CASSYNGNQPQHF	TRAV26-2	TRAJ48	CILRALRRGNEKLTF
	C4-HCRT(56-69)	TRBV6-5		TRBJ1-5	CASSYNGNQPQHF	TRAV26-2	TRAJ48	CILRALRRGNEKLTF
	C4-HCRT(56-69)	TRBV6-5		TRBJ1-5	CASSYNGNQPQHF	TRAV26-2	TRAJ48	CILRALRRGNEKLTF	TRAV34	TRAJ22
	C4-HCRT(56-69)	TRBV6-5		TRBJ1-5	CASSYNGNQPQHF
	C4-HCRT(56-69)	TRBV6-5		TRBJ1-5	CASSYNGNQPQHF	TRAV26-2	TRAJ48	CILRALRRGNEKLTF
	C4-HCRT(56-69)	TRBV6-5		TRBJ1-5	CASSYNGNQPQHF	TRAV26-2	TRAJ48	CILRALRRGNEKLTF	TRAV34	TRAJ22
	C4-HCRT(56-69)	TRBV6-5		TRBJ1-5	CASSYNGNQPQHF	TRAV26-2	TRAJ48	CILRALRRGNEKLTF
	C4-HCRT(56-69)	TRBV6-5		TRBJ1-5	CASSYNGNQPQHF	TRAV26-2	TRAJ48	CILRALRRGNEKLTF
	C4-HCRT(56-69)	TRBV6-5		TRBJ1-5	CASSYNGNQPQHF	TRAV26-2	TRAJ48	CILRALRRGNEKLTF
	C4-HCRT(56-69)	TRBV6-5		TRBJ1-5	CASSYNGNQPQHF	TRAV26-2	TRAJ48	CILRALRRGNEKLTF	TRAV34	TRAJ22
	C4-HCRT(56-69)	TRBV6-5		TRBJ1-5	CASSYNGNQPQHF	TRAV26-2	TRAJ48	CILRALRRGNEKLTF
	C4-HCRT(56-69)	TRBV6-5		TRBJ1-5	CASSYNGNQPQHF	TRAV26-2	TRAJ48	CILRALRRGNEKLTF
	C4-HCRT(56-69)	TRBV6-5		TRBJ1-5	CASSYNGNQPQHF	TRAV26-2	TRAJ48	CILRALRRGNEKLTF	TRAV34	TRAJ22
	C4-HCRT(56-69)	TRBV6-5		TRBJ1-5	CASSYNGNQPQHF	TRAV26-2	TRAJ48	CILRALRRGNEKLTF
	C4-HCRT(56-69)	TRBV6-5		TRBJ1-5	CASSYNGNQPQHF	TRAV26-2	TRAJ48	CILRALRRGNEKLTF
	C4-HCRT(56-69)	TRBV6-5		TRBJ1-5	CASSYNGNQPQHF	TRAV26-2	TRAJ48	CILRALRRGNEKLTF	TRAV34	TRAJ22
	C4-HCRT(56-69)	TRBV6-5		TRBJ1-5	CASSYNGNQPQHF	TRAV26-2	TRAJ48	CILRALRRGNEKLTF
single-SLGVMAGDEK
	P4-HCRT(1-13)	TRBV5-1		TRBJ1-4	CASSLGVMAGDEKLFF	TRAV8-6	TRAJ49
	P4-HCRT(1-13)	TRBV5-1		TRBJ1-4	CASSLGVMAGDEKLFF	TRAV8-6	TRAJ49
	P4-HCRT(1-13)	TRBV5-1		TRBJ1-4	CASSLGVMAGDEKLFF	TRAV8-6	TRAJ49
	P4-HCRT(1-13)	TRBV5-1		TRBJ1-4	CASSLGVMAGDEKLFF	TRAV8-6	TRAJ49
	P4-HCRT(1-13)	TRBV5-1		TRBJ1-4	CASSLGVMAGDEKLFF	TRAV8-6	TRAJ49
	P4-HCRT(1-13)	TRBV5-1		TRBJ1-4	CASSLGVMAGDEKLFF
	P4-HCRT(1-13)	TRBV5-1		TRBJ1-4	CASSLGVMAGDEKLFF
	P4-HCRT(1-13)	TRBV5-1		TRBJ1-4	CASSLGVMAGDEKLFF	TRAV29/DV5	TRAJ45	CAASFMYSGGGADGLTF
	P4-HCRT(1-13)	TRBV5-1		TRBJ1-4	CASSLGVMAGDEKLFF	TRAV8-6	TRAJ49		TRAV29/DV5	TRAJ45	CAASFMYSGGGADGLTF
	P4-HCRT(56-69)	TRBV5-1		TRBJ1-4	CASSLGVMAGDEKLFF	TRAV8-6	TRAJ49
	P4-HCRT(56-69)	TRBV5-1		TRBJ1-4	CASSLGVMAGDEKLFF
	P4-HCRT(56-69)	TRBV5-1		TRBJ1-4	CASSLGVMAGDEKLFF	TRAV29/DV5	TRAJ45	CAASFMYSGGGADGLTF
	P4-HCRT(56-69)	TRBV5-1		TRBJ1-4	CASSLGVMAGDEKLFF	TRAV29/DV5	TRAJ45	CAASFMYSGGGADGLTF
	P4-HCRT(56-69)	TRBV5-1		TRBJ1-4	CASSLGVMAGDEKLFF	TRAV8-6	TRAJ49		TRAV29/DV5	TRAJ45	CAASFMYSGGGADGLTF
	P4-HCRT(56-69)	TRBV5-1		TRBJ1-4	CASSLGVMAGDEKLFF	TRAV8-6	TRAJ49
	P4-HCRT(56-69)	TRBV5-1		TRBJ1-4	CASSLGVMAGDEKLFF	TRAV8-6	TRAJ49		TRAV29/DV5	TRAJ45	CAASFMYSGGGADGLTF
	P4-HCRT(56-69)	TRBV5-1		TRBJ1-4	CASSLGVMAGDEKLFF	TRAV8-6	TRAJ49		TRAV29/DV5	TRAJ45	CAASFMYSGGGADGLTF
	P4-HCRT(56-69)	TRBV5-1		TRBJ1-4	CASSLGVMAGDEKLFF	TRAV29/DV5	TRAJ45	CAASFMYSGGGADGLTF	TRAV8-6	TRAJ49
	P4-HCRT(56-69)	TRBV5-1		TRBJ1-4	CASSLGVMAGDEKLFF	TRAV8-6	TRAJ49
single-ELGTGRQET
	C3-HCRT(1-13)	TRBV29-1		TRBJ2-5	CSVELGTGRQETQYF	TRAV6	TRAJ24	CALGTDSWGKFQF
	C3-HCRT(1-13)	TRBV29-1		TRBJ2-5	CSVELGTGRQETQYF	TRAV6	TRAJ24	CALGTDSWGKFQF
	C3-HCRT(1-13)	TRBV29-1		TRBJ2-5	CSVELGTGRQETQYF	TRAV6	TRAJ24	CALGTDSWGKFQF
	C3-HCRT(1-13)	TRBV29-1		TRBJ2-5	CSVELGTGRQETQYF	TRAV6	TRAJ24	CALGTDSWGKFQF
	C3-HCRT(1-13)	TRBV29-1		TRBJ2-5	CSVELGTGRQETQYF	TRAV6	TRAJ24	CALGTDSWGKFQF
	C3-HCRT(1-13)	TRBV29-1		TRBJ2-5	CSVELGTGRQETQYF	TRAV6	TRAJ24	CALGTDSWGKFQF
	C3-HCRT(1-13)	TRBV29-1		TRBJ2-5	CSVELGTGRQETQYF	TRAV6	TRAJ24	CALGTDSWGKFQF	TRAV6	TRAJ29
	C3-HCRT(1-13)	TRBV29-1		TRBJ2-5	CSVELGTGRQETQYF	TRAV6	TRAJ24	CALGTDSWGKFQF
	C3-HCRT(1-13)	TRBV29-1		TRBJ2-5	CSVELGTGRQETQYF	TRAV6	TRAJ24	CALGTDSWGKFQF
	C3-HCRT(1-13)	TRBV29-1		TRBJ2-5	CSVELGTGRQETQYF	TRAV6	TRAJ24	CALGTDSWGKFQF
	C3-HCRT(1-13)	TRBV29-1		TRBJ2-5	CSVELGTGRQETQYF	TRAV6	TRAJ24	CALGTDSWGKFQF
	C3-HCRT(56-69)	TRBV29-1		TRBJ2-5	CSVELGTGRQETQYF	TRAV6	TRAJ24	CALGTDSWGKFQF
	C3-HCRT(56-69)	TRBV29-1		TRBJ2-5	CSVELGTGRQETQYF	TRAV6	TRAJ24	CALGTDSWGKFQF
	C3-HCRT(56-69)	TRBV29-1		TRBJ2-5	CSVELGTGRQETQYF	TRAV6	TRAJ24	CALGTDSWGKFQF
	C3-HCRT(56-69)	TRBV29-1		TRBJ2-5	CSVELGTGRQETQYF	TRAV6	TRAJ24	CALGTDSWGKFQF	TRAV6	TRAJ29
	C3-HCRT(56-69)	TRBV29-1		TRBJ2-5	CSVELGTGRQETQYF	TRAV6	TRAJ24	CALGTDSWGKFQF
	C3-HCRT(56-69)	TRBV29-1		TRBJ2-5	CSVELGTGRQETQYF	TRAV6	TRAJ24	CALGTDSWGKFQF
	C3-HCRT(56-69)	TRBV29-1		TRBJ2-5	CSVELGTGRQETQYF	TRAV6	TRAJ24	CALGTDSWGKFQF
	C3-HCRT(56-69)	TRBV29-1		TRBJ2-5	CSVELGTGRQETQYF	TRAV6	TRAJ24	CALGTDSWGKFQF
	C3-HCRT(56-69)	TRBV29-1		TRBJ2-5	CSVELGTGRQETQYF	TRAV6	TRAJ24	CALGTDSWGKFQF
	C3-HCRT(56-69)	TRBV29-1		TRBJ2-5	CSVELGTGRQETQYF	TRAV6	TRAJ24	CALGTDSWGKFQF	TRAV6	TRAJ29
	C3-HCRT(56-69)	TRBV29-1		TRBJ2-5	CSVELGTGRQETQYF	TRAV6	TRAJ29		TRAV6	TRAJ24	CALGTDSWGKFQF
single-SLDGRGQNT
	P3-HCRT(1-13)	TRBV5-1		TRBJ1-3	CASSLDGRGQNTIYF	TRAV38-2/DV8	TRAJ58	CAYRSWTETSGSRLTF
	P3-HCRT(1-13)	TRBV5-1		TRBJ1-3	CASSLDGRGQNTIYF	TRAV39	TRAJ58		TRAV38-2/DV8	TRAJ58	CAYRSWTETSGSRLTF
	P3-HCRT(1-13)	TRBV5-1		TRBJ1-3	CASSLDGRGQNTIYF	TRAV39	TRAJ58		TRAV38-2/DV8	TRAJ58	CAYRSWTETSGSRLTF
	P3-HCRT(1-13)	TRBV5-1		TRBJ1-3	CASSLDGRGQNTIYF	TRAV39	TRAJ58		TRAV38-2/DV8	TRAJ58	CAYRSWTETSGSRLTF
	P3-HCRT(1-13)	TRBV5-1		TRBJ1-3	CASSLDGRGQNTIYF	TRAV39	TRAJ58		TRAV38-2/DV8	TRAJ58	CAYRSWTETSGSRLTF
	P3-HCRT(1-13)	TRBV5-1		TRBJ1-3	CASSLDGRGQNTIYF	TRAV38-2/DV8	TRAJ58	CAYRSWTETSGSRLTF
	P3-HCRT(1-13)	TRBV5-1		TRBJ1-3	CASSLDGRGQNTIYF	TRAV38-2/DV8	TRAJ58	CAYRSWTETSGSRLTF
	P3-HCRT(1-13)	TRBV5-1		TRBJ1-3	CASSLDGRGQNTIYF	TRAV39	TRAJ58		TRAV38-2/DV8	TRAJ58	CAYRSWTETSGSRLTF
	P3-HCRT(1-13)	TRBV5-1		TRBJ1-3	CASSLDGRGQNTIYF	TRAV38-2/DV8	TRAJ58	CAYRSWTETSGSRLTF	TRAV39	TRAJ58
	P3-HCRT(1-13)	TRBV5-1		TRBJ1-3	CASSLDGRGQNTIYF	TRAV38-2/DV8	TRAJ58	CAYRSWTETSGSRLTF	TRAV39	TRAJ58
	P3-HCRT(1-13)	TRBV5-1		TRBJ1-3	CASSLDGRGQNTIYF	TRAV38-2/DV8	TRAJ58	CAYRSWTETSGSRLTF
	P3-HCRT(56-69)	TRBV5-1		TRBJ1-3	CASSLDGRGQNTIYF	TRAV39	TRAJ58		TRAV38-2/DV8	TRAJ58	CAYRSWTETSGSRLTF
	P3-HCRT(56-69)	TRBV5-1		TRBJ1-3	CASSLDGRGQNTIYF	TRAV39	TRAJ58		TRAV38-2/DV8	TRAJ58	CAYRSWTETSGSRLTF
	P3-HCRT(56-69)	TRBV5-1		TRBJ1-3	CASSLDGRGQNTIYF	TRAV39	TRAJ58		TRAV38-2/DV8	TRAJ58	CAYRSWTETSGSRLTF
	P3-HCRT(56-69)	TRBV5-1		TRBJ1-3	CASSLDGRGQNTIYF	TRAV39	TRAJ58		TRAV38-2/DV8	TRAJ58	CAYRSWTETSGSRLTF
single-SPDLGAHSDT
	C4-HCRT(1-13)	TRBV19		TRBJ2-3	CASSPDLGAHSDTQYF	TRAV26-1	TRAJ58	CIVRALQTSGSRLTF
	C4-HCRT(1-13)	TRBV19		TRBJ2-3	CASSPDLGAHSDTQYF	TRAV26-1	TRAJ58	CIVRALQTSGSRLTF
	C4-HCRT(1-13)	TRBV19		TRBJ2-3	CASSPDLGAHSDTQYF	TRAV26-1	TRAJ58	CIVRALQTSGSRLTF
	C4-HCRT(1-13)	TRBV19		TRBJ2-3	CASSPDLGAHSDTQYF	TRAV26-1	TRAJ58	CIVRALQTSGSRLTF
	C4-HCRT(1-13)	TRBV19		TRBJ2-3	CASSPDLGAHSDTQYF	TRAV26-1	TRAJ58	CIVRALQTSGSRLTF
	C4-HCRT(1-13)	TRBV19		TRBJ2-3	CASSPDLGAHSDTQYF	TRAV26-1	TRAJ58	CIVRALQTSGSRLTF	TRAV20	TRAJ44	CAVQRVGTASKLTF
	C4-HCRT(56-69)	TRBV19		TRBJ2-3	CASSPDLGAHSDTQYF	TRAV26-1	TRAJ58	CIVRALQTSGSRLTF
	C4-HCRT(56-69)	TRBV19		TRBJ2-3	CASSPDLGAHSDTQYF	TRAV26-1	TRAJ58	CIVRALQTSGSRLTF
	C4-HCRT(56-69)	TRBV19		TRBJ2-3	CASSPDLGAHSDTQYF	TRAV26-1	TRAJ58	CIVRALQTSGSRLTF
	C4-HCRT(56-69)	TRBV19		TRBJ2-3	CASSPDLGAHSDTQYF	TRAV26-1	TRAJ58	CIVRALQTSGSRLTF
	C4-HCRT(56-69)	TRBV19		TRBJ2-3	CASSPDLGAHSDTQYF	TRAV26-1	TRAJ58	CIVRALQTSGSRLTF
single-SLAVGTDT
	C3-HCRT(1-13)	TRBV11-2		TRBJ2-3	CASSLAVGTDTQYF	TRAV9-2	TRAJ27	CALSTTNAGKSTF
	C3-HCRT(1-13)	TRBV11-2		TRBJ2-3	CASSLAVGTDTQYF	TRAV9-2	TRAJ27	CALSTTNAGKSTF
	C3-HCRT(1-13)	TRBV11-2		TRBJ2-3	CASSLAVGTDTQYF	TRAV9-2	TRAJ27	CALSTTNAGKSTF
	C3-HCRT(1-13)	TRBV11-2		TRBJ2-3	CASSLAVGTDTQYF	TRAV9-2	TRAJ27	CALSTTNAGKSTF
	C3-HCRT(1-13)	TRBV11-2		TRBJ2-3	CASSLAVGTDTQYF	TRAV9-2	TRAJ27	CALSTTNAGKSTF
	C3-HCRT(1-13)	TRBV11-2		TRBJ2-3	CASSLAVGTDTQYF	TRAV9-2	TRAJ27	CALSTTNAGKSTF
	C3-HCRT(1-13)	TRBV11-2		TRBJ2-3	CASSLAVGTDTQYF	TRAV9-2	TRAJ27	CALSTTNAGKSTF
	C3-HCRT(56-69)	TRBV11-2		TRBJ2-3	CASSLAVGTDTQYF	TRAV9-2	TRAJ27	CALSTTNAGKSTF
	C3-HCRT(56-69)	TRBV11-2		TRBJ2-3	CASSLAVGTDTQYF	TRAV9-2	TRAJ27	CALSTTNAGKSTF
	C3-HCRT(56-69)	TRBV11-2		TRBJ2-3	CASSLAVGTDTQYF	TRAV9-2	TRAJ27	CALSTTNAGKSTF
single-SYHPSGVET
	C4-HCRT(1-13)	TRBV6-5		TRBJ2-5	CASSYHPSGVETQYF	TRAV9-2	TRAJ53	CALSEGSGGSNYKLTF
	C4-HCRT(1-13)	TRBV6-5		TRBJ2-5	CASSYHPSGVETQYF	TRAV16	TRAJ28
	C4-HCRT(56-69)	TRBV6-5		TRBJ2-5	CASSYHPSGVETQYF	TRAV9-2	TRAJ53	CALSEGSGGSNYKLTF
	C4-HCRT(56-69)	TRBV6-5		TRBJ2-5	CASSYHPSGVETQYF	TRAV9-2	TRAJ53	CALSEGSGGSNYKLTF
	C4-HCRT(56-69)	TRBV6-5		TRBJ2-5	CASSYHPSGVETQYF
	C4-HCRT(56-69)	TRBV6-5		TRBJ2-5	CASSYHPSGVETQYF	TRAV9-2	TRAJ53	CALSEGSGGSNYKLTF
single-STGHGNQP
	P7-HCRT(1-13)	TRBV6-4		TRBJ1-5	CASSTGHGNQPQHF	TRAV6	TRAJ43	CALDANNNNDMRF
	P7-HCRT(1-13)	TRBV6-4		TRBJ1-5	CASSTGHGNQPQHF	TRAV6	TRAJ43	CALDANNNNDMRF
	P7-HCRT(1-13)	TRBV6-4		TRBJ1-5	CASSTGHGNQPQHF	TRAV6	TRAJ43	CALDANNNNDMRF
	P7-HCRT(25-37)	TRBV6-4		TRBJ1-5	CASSTGHGNQPQHF	TRAV6	TRAJ43	CALDANNNNDMRF
	P7-HCRT(87-100)	TRBV6-4		TRBJ1-5	CASSTGHGNQPQHF	TRAV6	TRAJ43	CALDANNNNDMRF
	P7-HCRT(87-100)	TRBV6-4		TRBJ1-5	CASSTGHGNQPQHF	TRAV6	TRAJ43	CALDANNNNDMRF
	P7-HCRT(87-100)	TRBV6-4		TRBJ1-5	CASSTGHGNQPQHF
	P7-HCRT(87-100)	TRBV6-4		TRBJ1-5	CASSTGHGNQPQHF	TRAV6	TRAJ43	CALDANNNNDMRF	TRAV24	TRAJ37
single-SSGTSGQET
	C2-HCRT(1-13)	TRBV7-6		TRBJ2-5	CASSSGTSGQETQYF
	C2-HCRT(1-13)	TRBV7-6		TRBJ2-5	CASSSGTSGQETQYF
	C2-HCRT(1-13)	TRBV7-6		TRBJ2-5	CASSSGTSGQETQYF
	P2-HCRT(1-13)	TRBV7-6		TRBJ2-5	CASSSGTSGQETQYF
	P2-HCRT(1-13)	TRBV7-6		TRBJ2-5	CASSSGTSGQETQYF	TRAV10	TRAJ10		TRAV1-1	TRAJ8	CAVRGEMNTGFQKLVF
single-SIDATSRNT
	P9-HCRT(1-13)	TRBV19		TRBJ2-3	CASSIDATSRNTQYF	TRAV12-2	TRAJ3	CAVGKYSSASKIIF	TRAV9-2	TRAJ4
	P9-HCRT(1-13)	TRBV19		TRBJ2-3	CASSIDATSRNTQYF	TRAV12-2	TRAJ3	CAVGKYSSASKIIF
	P9-HCRT(25-37)	TRBV19		TRBJ2-3	CASSIDATSRNTQYF	TRAV12-2	TRAJ3	CAVGKYSSASKIIF
	P9-HCRT(87-100)	TRBV19		TRBJ2-3	CASSIDATSRNTQYF	TRAV12-2	TRAJ3	CAVGKYSSASKIIF	TRAV9-2	TRAJ4
	P9-HCRT(87-100)	TRBV19		TRBJ2-3	CASSIDATSRNTQYF	TRAV12-2	TRAJ3	CAVGKYSSASKIIF
single-KVPTGSNSP
	P3-HCRT(1-13)	TRBV20-1		TRBJ1-6	CSAKVPTGSNSPLHF	TRAV12-1	TRAJ10	CVVLTGGGNKLTF
	P3-HCRT(1-13)	TRBV20-1		TRBJ1-6	CSAKVPTGSNSPLHF	TRAV12-1	TRAJ10	CVVLTGGGNKLTF
	P3-HCRT(1-13)	TRBV20-1		TRBJ1-6	CSAKVPTGSNSPLHF	TRAV12-1	TRAJ10	CVVLTGGGNKLTF
	P3-HCRT(1-13)	TRBV20-1		TRBJ1-6	CSAKVPTGSNSPLHF
single-VSLYE
	C1-HCRT(1-13)	TRBV29-1		TRBJ2-7	CSVVSLYEQYF	TRAV21	TRAJ50	CAVKETSYDKVIF
	C1-HCRT(1-13)	TRBV29-1		TRBJ2-7	CSVVSLYEQYF	TRAV21	TRAJ50	CAVKETSYDKVIF
	C1-HCRT(1-13)	TRBV29-1		TRBJ2-7	CSVVSLYEQYF
single-SAKPGDGYE
	P9-HCRT(25-37)	TRBV25-1		TRBJ2-7	CASSAKPGDGYEQYF	TRAV26-1	TRAJ54	CIVRAGSPAQGAQKLVF
	C11-HCRT(25-37)	TRBV25-1		TRBJ2-7	CASSAKPGDGYEQYF
	C11-HCRT(25-37)	TRBV25-1		TRBJ2-7	CASSAKPGDGYEQYF
single-SFDRRSYG
	P12-HCRT(1-13)	TRBV7-2		TRBJ1-2	CASSFDRRSYGYTF	TRAV10	TRAJ9	CVVSAGEAGGFKTIF
	P12-HCRT(87-100)	TRBV7-2		TRBJ1-2	CASSFDRRSYGYTF	TRAV10	TRAJ9	CVVSAGEAGGFKTIF
	P12-HCRT(87-100)	TRBV7-2		TRBJ1-2	CASSFDRRSYGYTF	TRAV10	TRAJ9	CVVSAGEAGGFKTIF
single-RDYLSTSGGPNE
	C4-HCRT(56-69)	TRBV20-1	TRBD2	TRBJ2-1	CSARDYLSTSGGPNEQFF	TRAV13-1	TRAJ8	CAASEGFQKLVF
	C4-HCRT(1-13)	TRBV20-1	TRBD2	TRBJ2-1	CSARDYLSTSGGPNEQFF	TRAV13-1	TRAJ8	CAASEGFQKLVF
	C4-HCRT(1-13)	TRBV20-1	TRBD2	TRBJ2-1	CSARDYLSTSGGPNEQFF	TRAV13-1	TRAJ8	CAASEGFQKLVF
single-SLEGQAPDT
	P3-HCRT(56-69)	TRBV5-1		TRBJ2-3	CASSLEGQAPDTQYF	TRAV23/DV6	TRAJ26	CAASMGYYGQNFVF
	P3-HCRT(1-13)	TRBV5-1		TRBJ2-3	CASSLEGQAPDTQYF	TRAV23/DV6	TRAJ26	CAASMGYYGQNFVF
	P3-HCRT(1-13)	TRBV5-1		TRBJ2-3	CASSLEGQAPDTQYF	TRAV23/DV6	TRAJ26	CAASMGYYGQNFVF
single-SEGNYG
	P5-HCRT(1-13)	TRBV30		TRBJ1-2	CAWSEGNYGYTF	TRAV8-2	TRAJ5	CAVPYAGRRALTF	TRAV1-2	TRAJ15	CAVNQAGTALIF
	P5-HCRT(1-13)	TRBV30		TRBJ1-2	CAWSEGNYGYTF
	P5-HCRT(1-13)	TRBV30		TRBJ1-2	CAWSEGNYGYTF
single-RSFSGNT
	P1-HCRT(1-13)	TRBV7-2		TRBJ1-3	CASRSFSGNTIYF	TRAV22	TRAJ28	CAGYSGAGSYQLTF
	P1-HCRT(1-13)	TRBV7-2		TRBJ1-3	CASRSFSGNTIYF
	P1-HCRT(1-13)	TRBV7-2		TRBJ1-3	CASRSFSGNTIYF
single-SLSTGGT
	P8-HCRT(1-13)	TRBV12-3		TRBJ2-3	CASSLSTGGTQYF	TRAV14/DV4	TRAJ44	CAMREGPDTGTASKLTF	TRAV22	TRAJ9	CAVGTGGFKTIF
	P8-HCRT(87-100)	TRBV12-3		TRBJ2-3	CASSLSTGGTQYF	TRAV14/DV4	TRAJ44	CAMREGPDTGTASKLTF	TRAV22	TRAJ9	CAVGTGGFKTIF
	P8-HCRT(87-100)	TRBV12-3		TRBJ2-3	CASSLSTGGTQYF	TRAV14/DV4	TRAJ44	CAMREGPDTGTASKLTF	TRAV22	TRAJ9	CAVGTGGFKTIF
single-SLALAGINE
	C4-HCRT(56-69)	TRBV7-9		TRBJ2-1	CASSLALAGINEQFF
	C4-HCRT(56-69)	TRBV7-9		TRBJ2-1	CASSLALAGINEQFF
	C4-HCRT(1-13)	TRBV7-9		TRBJ2-1	CASSLALAGINEQFF

## Sheet: (c) TCRa motif
Supplementary Table 4c: Analysis of TCRalpha motifs
Motif_type: the criteria each motif group used to cluster TCRs. Global: sequences differing by one aa; local: identical 3- or 4-mers; single: identical sequences containing no global motif
Motif: the aa sequence of a cluster of CDR3alpha sequences that meet the criteria defined by each type of motif; % indicates the position where the single aa variation allows
#subject: the number of total individuals (#patients plus #controls) who yield cells expressing TCR in the indicated motif group
#CDR3_unique: the number of unique TCRalpha CDR3 sequences in the indicated motif group
#CDR3_all: total number of all TCRalpha CDR3 sequences in the indicated motif group
Most_freq_Valpha: the most enriched Valpha gene of TCRs in the indicated motif group
Final_score: an overall significance score that combines Fisher_ p, Valpha_p, CDR3_p, Expansion_p, and Cluster_size_p
Fisher_p: the p-value of Fisher's Exact test evaluating the enrichment of TCR sequences in the indicated motif group compared with a reference dataset
Valpha_p: the p-value of analysis of the enrichment of common Valpha genes in the indicated motif group using the Simpson diversity index
CDR3_p: the p-value of analysis of the enrichment of a limited CDR3 length distribution in the indicated motif group using the Simpson diversity index
Expansion_p: the p-value of analysis of the enrichment of expanded clones in the indicated motif group using the Simpson diversity index
Cluster_size_p: the p-value of analysis of the indicated motif group size (number of TCRs) compared with a reference dataset
Motifs with both Valpha_P<0.05 and Expansion_P<0.05 are shaded in red (global motifs) or in blue (local motifs)
Motif_type	Motif	#subjects	#patients	#controls	#CDR3_unique	#CDR3_all	Most_freq_Valpha	#Most_freq_Vbeta	Final_score	Fisher_p	Valpha_p	CDR3_p	Expansion_p	Cluster_size_p
global	%TDSWGK	10	4	6	9	19	TRAV6	14	4.8e-13	4.2e-21	0.001	0.001	0.001	0.00048
global	S%RDYK	4	2	2	3	5	TRAV2	2	1.4e-10	1.6e-07	0.022	0.001	0.001	0.0062
global	SD%GSTLGR	13	8	5	3	64	TRAV10	63	1.2e-11	1.6e-07	0.001	0.001	0.002	0.0062
global	%DRGSTLGR	15	10	5	8	69	TRAV10	64	5.8e-12	7.8e-19	0.001	0.001	0.007	0.00083
global	S%TNAGK	3	1	2	3	4	TRAV9-2	3	1.3e-09	1.6e-07	0.012	0.001	0.018	0.0062
global	RG%NNND	2	1	1	2	4	TRAV26-2	3	1e-08	3e-05	0.014	0.001	0.025	0.029
global	%TGGGNK	2	1	1	3	3	TRAV12-1	2	2.2e-09	1.6e-07	0.011	0.001	0.032	0.0062
global	RV%AGGTSYGK	3	1	2	2	3	TRAV26-2	2	9.6e-09	3e-05	0.01	0.001	0.033	0.029
global	%NTNAGK	3	2	1	3	4	TRAV22	2	1.3e-08	1.6e-07	0.052	0.001	0.039	0.0062
global	S%GSGGSNYK	2	0	2	2	3	TRAV9-2	2	1.1e-07	3e-05	0.092	0.001	0.04	0.029
global	S%GGSYI	2	0	2	2	2	TRAV19	1	8e-08	3e-05	0.061	0.001	0.045	0.029
global	RS%NTDK	3	1	2	3	3	TRAV38-2/DV8	1	7.8e-08	1.6e-07	0.2	0.001	0.063	0.0062
global	%SNDYK	4	3	1	3	4	TRAV20	2	2.1e-08	1.6e-07	0.047	0.001	0.071	0.0062
global	R%NDYK	3	2	1	2	3	TRAV20	2	2.2e-07	3e-05	0.1	0.001	0.074	0.029
global	S%GFQK	2	0	2	3	4	TRAV13-1	2	2.3e-08	1.6e-07	0.046	0.001	0.082	0.0062
global	I%QAGTA	4	2	2	3	5	TRAV26-1	3	2.8e-08	1.6e-07	0.044	0.001	0.1	0.0062
global	%SGGSYI	6	2	4	6	6	TRAV23/DV6	1	9.7e-08	2.6e-14	0.64	0.001	0.12	0.0012
global	%AGNM	8	3	5	10	11	TRAV17	3	2.6e-08	2.3e-23	0.35	0.001	0.24	0.00031
global	A%GNEK	2	1	1	3	3	TRAV27	3	6.2e-09	1.6e-07	0.001	0.001	1	0.0062
global	SD%GTYK	3	2	1	3	3	TRAV8-2	3	6.2e-09	1.6e-07	0.001	0.001	1	0.0062
global	SS%TDSWGK	2	0	2	2	2	TRAV3	2	2.9e-08	3e-05	0.001	0.001	1	0.029
global	A%SGGSNYK	2	1	1	2	2	TRAV27	2	2.9e-08	3e-05	0.001	0.001	1	0.029
global	R%LMEYGNK	2	2	0	2	2	TRAV26-1	2	2.9e-08	3e-05	0.001	0.001	1	0.029
global	S%RENTGNQ	2	2	0	2	2	TRAV8-2	2	2.9e-08	3e-05	0.001	0.001	1	0.029
global	SP%DYK	5	4	1	2	5	TRAV17	3	2.9e-08	3e-05	0.001	0.001	1	0.029
global	%GGNTGFQK	2	1	1	2	2	TRAV13-1	2	2.9e-08	3e-05	0.001	0.001	1	0.029
global	N%NQGGK	2	1	1	2	2	TRAV13-2	2	2.9e-08	3e-05	0.001	0.001	1	0.029
global	S%NFGNEK	2	1	1	2	2	TRAV8-2	2	2.9e-08	3e-05	0.001	0.001	1	0.029
global	I%TGANSK	2	1	1	2	2	TRAV9-2	2	2.9e-08	3e-05	0.001	0.001	1	0.029
global	N%KTSYDK	2	0	2	2	2	TRAV12-2	2	2.9e-08	3e-05	0.001	0.001	1	0.029
global	S%QGGSEK	2	1	1	2	2	TRAV9-2	2	2.9e-08	3e-05	0.001	0.001	1	0.029
global	%TGGTSYGK	2	0	2	2	2	TRAV13-2	2	2.9e-08	3e-05	0.001	0.001	1	0.029
global	RSG%NTP	2	1	1	2	2	TRAV38-2/DV8	2	2.9e-08	3e-05	0.001	0.001	1	0.029
global	R%NTDK	2	0	2	2	2	TRAV26-1	2	2.9e-08	3e-05	0.001	0.001	1	0.029
global	REGY%DYK	2	2	0	2	2	TRAV14/DV4	2	2.9e-08	3e-05	0.001	0.001	1	0.029
global	RF%NNND	2	1	1	2	2	TRAV26-1	2	2.9e-08	3e-05	0.001	0.001	1	0.029
global	%LYSGAGSYQ	2	1	1	2	2	TRAV13-1	2	2.9e-08	3e-05	0.001	0.001	1	0.029
global	RD%GSARQ	2	0	2	2	2	TRAV26-2	2	2.9e-08	3e-05	0.001	0.001	1	0.029
global	SEA%DSSYK	2	1	1	2	2	TRAV19	2	2.9e-08	3e-05	0.001	0.001	1	0.029
global	SG%NDYK	2	2	0	2	2	TRAV29/DV5	2	2.9e-08	3e-05	0.001	0.001	1	0.029
global	SP%GYST	2	2	0	2	2	TRAV8-2	2	2.9e-08	3e-05	0.001	0.001	1	0.029
global	RDL%TGGFK	2	1	1	2	2	TRAV3	2	2.9e-08	3e-05	0.001	0.001	1	0.029
global	RV%RDDK	2	0	2	2	2	TRAV26-1	2	2.9e-08	3e-05	0.001	0.001	1	0.029
global	SD%TGANN	2	1	1	2	2	TRAV8-2	2	2.9e-08	3e-05	0.001	0.001	1	0.029
global	%SARQ	2	1	1	2	2	TRAV16	2	2.9e-08	3e-05	0.001	0.001	1	0.029
global	RS%GGADG	2	1	1	2	2	TRAV41	2	2.9e-08	3e-05	0.001	0.001	1	0.029
global	RE%SGYST	2	2	0	2	2	TRAV14/DV4	2	2.9e-08	3e-05	0.001	0.001	1	0.029
global	SE%RAAGNK	2	2	0	2	2	TRAV19	2	2.9e-08	3e-05	0.001	0.001	1	0.029
global	E%GFQK	2	0	2	2	2	TRAV2	2	2.9e-08	3e-05	0.001	0.001	1	0.029
global	RD%DNYGQN	2	1	1	2	2	TRAV3	2	2.9e-08	3e-05	0.001	0.001	1	0.029
global	DA%QAGTA	2	0	2	2	2	TRAV17	2	2.9e-08	3e-05	0.001	0.001	1	0.029
global	S%DDK	2	0	2	2	2	TRAV13-1	2	2.9e-08	3e-05	0.001	0.001	1	0.029
global	N%GFGNV	2	1	1	2	2	TRAV12-1	2	2.9e-08	3e-05	0.001	0.001	1	0.029
global	%RTGNQ	2	1	1	2	2	TRAV38-2/DV8	2	2.9e-08	3e-05	0.001	0.001	1	0.029
global	TS%TDK	1	0	1	2	2	TRAV23/DV6	2	2.9e-08	3e-05	0.001	0.001	1	0.029
global	SW%GNQ	2	2	0	2	2	TRAV23/DV6	2	2.9e-08	3e-05	0.001	0.001	1	0.029
global	RV%TDK	2	1	1	2	2	TRAV26-1	2	2.9e-08	3e-05	0.001	0.001	1	0.029
global	N%NNNAR	2	1	1	2	2	TRAV12-1	2	2.9e-08	3e-05	0.001	0.001	1	0.029
global	V%IQGAQK	2	2	0	2	2	TRAV17	2	2.9e-08	3e-05	0.001	0.001	1	0.029
global	RS%TGTASK	4	2	2	4	4	TRAV38-2/DV8	2	4.7e-09	8.8e-10	0.002	0.001	1	0.0023
global	%GGGADG	2	2	0	3	3	TRAV27	2	3.1e-08	1.6e-07	0.005	0.001	1	0.0062
global	S%GSNYQ	3	2	1	3	3	TRAV13-1	2	3.7e-08	1.6e-07	0.006	0.001	1	0.0062
global	%LNTGNQ	3	2	1	3	3	TRAV39	2	4.3e-08	1.6e-07	0.007	0.001	1	0.0062
global	T%NAR	2	0	2	3	3	TRAV12-3	2	5e-08	1.6e-07	0.008	0.001	1	0.0062
global	%YNNND	3	0	3	3	3	TRAV23/DV6	2	5e-08	1.6e-07	0.008	0.001	1	0.0062
global	RD%GNNAR	3	1	2	3	3	TRAV26-2	2	5e-08	1.6e-07	0.008	0.001	1	0.0062
global	R%NAGGTSYGK	3	2	1	3	3	TRAV26-2	2	5.6e-08	1.6e-07	0.009	0.001	1	0.0062
global	S%GTDK	3	1	2	3	3	TRAV23/DV6	2	6.2e-08	1.6e-07	0.01	0.001	1	0.0062
global	G%SGSARQ	3	1	2	3	3	TRAV4	2	6.2e-08	1.6e-07	0.01	0.001	1	0.0062
global	R%YNNND	4	2	2	4	4	TRAV38-2/DV8	3	2.6e-08	8.8e-10	0.011	0.001	1	0.0023
global	S%QGGK	3	3	0	3	3	TRAV23/DV6	2	6.8e-08	1.6e-07	0.011	0.001	1	0.0062
global	R%RNNNAR	3	2	1	3	3	TRAV38-2/DV8	2	6.8e-08	1.6e-07	0.011	0.001	1	0.0062
global	R%NSGYST	4	1	3	2	4	TRAV19	3	4.1e-07	3e-05	0.014	0.001	1	0.029
global	%DRSGGYQK	2	2	0	2	3	TRAV1-1	2	4.1e-07	3e-05	0.014	0.001	1	0.029
global	%NRDDK	2	1	1	3	3	TRAV12-1	2	9.3e-08	1.6e-07	0.015	0.001	1	0.0062
global	%GQGAQK	2	1	1	2	4	TRAV17	3	4.9e-07	3e-05	0.017	0.001	1	0.029
global	%NYGQN	6	2	4	7	7	TRAV21	2	1.6e-08	1.4e-16	0.018	0.001	1	0.00086
global	%NYGGSQGN	5	4	1	5	6	TRAV38-1	2	6e-08	4.8e-12	0.041	0.001	1	0.0015
global	%AQGGSEK	3	3	0	4	4	TRAV9-2	2	9.9e-08	8.8e-10	0.042	0.001	1	0.0023
global	%PSGSARQ	3	0	3	4	4	TRAV4	2	9.9e-08	8.8e-10	0.042	0.001	1	0.0023
global	S%SGGYQK	3	2	1	4	4	TRAV8-2	2	9.9e-08	8.8e-10	0.042	0.001	1	0.0023
global	%SNYQ	3	2	1	4	4	TRAV12-3	2	1e-07	8.8e-10	0.043	0.001	1	0.0023
global	S%NNND	4	1	3	4	4	TRAV23/DV6	2	1e-07	8.8e-10	0.043	0.001	1	0.0023
global	%GSNYK	4	3	1	3	4	TRAV38-1	2	2.8e-07	1.6e-07	0.046	0.001	1	0.0062
global	S%SGNTP	4	1	3	4	4	TRAV12-3	2	1.1e-07	8.8e-10	0.047	0.001	1	0.0023
global	%DTGRRA	3	1	2	4	4	TRAV9-2	2	1.1e-07	8.8e-10	0.048	0.001	1	0.0023
global	%SSASK	3	1	2	4	4	TRAV12-3	2	1.2e-07	8.8e-10	0.05	0.001	1	0.0023
global	S%AGGTSYGK	5	3	2	4	5	TRAV12-3	3	1.2e-07	8.8e-10	0.05	0.001	1	0.0023
global	G%ETSGSR	2	0	2	2	2	TRAV20	1	1.5e-06	3e-05	0.051	0.001	1	0.029
global	R%NNND	2	1	1	2	2	TRAV22	1	1.5e-06	3e-05	0.052	0.001	1	0.029
global	%NND	2	2	0	2	2	TRAV5	1	1.6e-06	3e-05	0.054	0.001	1	0.029
global	%RDSNYQ	2	0	2	2	2	TRAV13-1	1	1.6e-06	3e-05	0.055	0.001	1	0.029
global	RE%TGGFK	2	1	1	2	2	TRAV2	1	1.6e-06	3e-05	0.056	0.001	1	0.029
global	K%FGNEK	2	0	2	2	2	TRAV16	1	1.6e-06	3e-05	0.056	0.001	1	0.029
global	%YSGGGADG	4	2	2	4	5	TRAV20	3	1.3e-07	8.8e-10	0.057	0.001	1	0.0023
global	%PSGTYK	2	1	1	2	2	TRAV13-1	1	1.7e-06	3e-05	0.057	0.001	1	0.029
global	S%GGNM	2	1	1	2	2	TRAV13-1	1	1.7e-06	3e-05	0.058	0.001	1	0.029
global	S%STGNQ	2	1	1	2	2	TRAV8-2	1	1.7e-06	3e-05	0.059	0.001	1	0.029
global	SR%GSYI	2	0	2	2	2	TRAV23/DV6	1	1.7e-06	3e-05	0.059	0.001	1	0.029
global	%YNTDK	2	0	2	2	2	TRAV19	1	1.7e-06	3e-05	0.059	0.001	1	0.029
global	TY%QN	2	1	1	2	2	TRAV23/DV6	1	1.7e-06	3e-05	0.059	0.001	1	0.029
global	S%YNFNK	4	2	2	4	4	TRAV9-2	2	1.4e-07	8.8e-10	0.06	0.001	1	0.0023
global	%TNNND	2	1	1	2	2	TRAV13-2	1	1.7e-06	3e-05	0.06	0.001	1	0.029
global	%PNTGNQ	2	1	1	2	2	TRAV41	1	1.7e-06	3e-05	0.06	0.001	1	0.029
global	%PTGGFK	2	1	1	2	2	TRAV20	1	1.7e-06	3e-05	0.06	0.001	1	0.029
global	R%QTGANN	2	2	0	2	2	TRAV10	1	1.7e-06	3e-05	0.06	0.001	1	0.029
global	R%SGGGADG	2	1	1	2	2	TRAV13-1	1	1.8e-06	3e-05	0.061	0.001	1	0.029
global	TSGT%K	2	0	2	2	2	TRAV23/DV6	1	1.8e-06	3e-05	0.061	0.001	1	0.029
global	%LYNQGGK	2	0	2	2	2	TRAV8-2	1	1.8e-06	3e-05	0.061	0.001	1	0.029
global	%GNTGFQK	2	1	1	2	2	TRAV13-1	1	1.8e-06	3e-05	0.061	0.001	1	0.029
global	%PLAGGTSYGK	2	1	1	2	2	TRAV41	1	1.8e-06	3e-05	0.062	0.001	1	0.029
global	P%GQN	1	1	0	2	2	TRAV13-1	1	1.8e-06	3e-05	0.062	0.001	1	0.029
global	%SGGATNK	2	1	1	2	2	TRAV23/DV6	1	1.8e-06	3e-05	0.062	0.001	1	0.029
global	SV%TGGFK	2	1	1	2	2	TRAV3	1	1.8e-06	3e-05	0.062	0.001	1	0.029
global	%FSGYST	2	1	1	2	2	TRAV38-1	1	1.8e-06	3e-05	0.062	0.001	1	0.029
global	G%GSARQ	2	1	1	2	2	TRAV14/DV4	1	1.8e-06	3e-05	0.062	0.001	1	0.029
global	RG%DYK	2	1	1	2	2	TRAV9-2	1	1.8e-06	3e-05	0.062	0.001	1	0.029
global	%GGNNR	2	1	1	2	2	TRAV13-2	1	1.8e-06	3e-05	0.062	0.001	1	0.029
global	%VSGAGSYQ	2	1	1	2	2	TRAV10	1	1.8e-06	3e-05	0.063	0.001	1	0.029
global	%PGGGADG	2	1	1	2	2	TRAV14/DV4	1	1.8e-06	3e-05	0.063	0.001	1	0.029
global	%SGYA	2	1	1	2	2	TRAV23/DV6	1	1.8e-06	3e-05	0.063	0.001	1	0.029
global	S%ND	2	2	0	2	2	TRAV5	1	1.8e-06	3e-05	0.063	0.001	1	0.029
global	Q%SGYST	2	0	2	2	2	TRAV20	1	1.8e-06	3e-05	0.063	0.001	1	0.029
global	Q%SGSARQ	2	1	1	2	2	TRAV20	1	1.9e-06	3e-05	0.064	0.001	1	0.029
global	%RAGNM	2	2	0	2	2	TRAV29/DV5	1	1.9e-06	3e-05	0.064	0.001	1	0.029
global	%DYGGSQGN	2	1	1	2	2	TRAV38-1	1	1.9e-06	3e-05	0.064	0.001	1	0.029
global	%ESGGYQK	2	2	0	2	2	TRAV21	1	1.9e-06	3e-05	0.064	0.001	1	0.029
global	%DSGGSYI	2	1	1	2	2	TRAV3	1	1.9e-06	3e-05	0.064	0.001	1	0.029
global	SG%NTDK	2	1	1	2	2	TRAV5	1	1.9e-06	3e-05	0.064	0.001	1	0.029
global	SA%GNQ	2	0	2	2	2	TRAV10	1	1.9e-06	3e-05	0.064	0.001	1	0.029
global	%EYGGSQGN	2	1	1	2	2	TRAV39	1	1.9e-06	3e-05	0.065	0.001	1	0.029
global	E%NSGYST	2	1	1	2	2	TRAV22	1	1.9e-06	3e-05	0.065	0.001	1	0.029
global	S%NTGGFK	2	0	2	2	2	TRAV3	1	1.9e-06	3e-05	0.065	0.001	1	0.029
global	L%QGGSEK	2	1	1	2	2	TRAV41	1	1.9e-06	3e-05	0.065	0.001	1	0.029
global	%SMNTGFQK	1	0	1	2	2	TRAV2	1	1.9e-06	3e-05	0.065	0.001	1	0.029
global	S%YNTDK	2	2	0	2	2	TRAV41	1	1.9e-06	3e-05	0.065	0.001	1	0.029
global	RA%NNAGNM	2	1	1	2	2	TRAV26-2	1	1.9e-06	3e-05	0.065	0.001	1	0.029
global	S%TGNQ	2	2	0	2	2	TRAV23/DV6	1	1.9e-06	3e-05	0.066	0.001	1	0.029
global	P%SGNTGK	2	0	2	2	2	TRAV23/DV6	1	1.9e-06	3e-05	0.066	0.001	1	0.029
global	%EGTGGFK	1	1	0	2	2	TRAV2	1	1.9e-06	3e-05	0.066	0.001	1	0.029
global	%ARNTGNQ	1	1	0	2	2	TRAV14/DV4	1	1.9e-06	3e-05	0.066	0.001	1	0.029
global	SA%NFNK	2	0	2	2	2	TRAV29/DV5	1	1.9e-06	3e-05	0.066	0.001	1	0.029
global	G%QAGTA	2	1	1	2	2	TRAV35	1	1.9e-06	3e-05	0.066	0.001	1	0.029
global	DR%TSGSR	2	1	1	2	2	TRAV34	1	1.9e-06	3e-05	0.066	0.001	1	0.029
global	N%GSQGN	2	0	2	2	2	TRAV12-1	1	1.9e-06	3e-05	0.066	0.001	1	0.029
global	N%NRDDK	2	0	2	2	2	TRAV13-2	1	1.9e-06	3e-05	0.066	0.001	1	0.029
global	R%NAGNM	2	1	1	2	2	TRAV26-1	1	1.9e-06	3e-05	0.066	0.001	1	0.029
global	%YTGRRA	2	2	0	2	2	TRAV13-2	1	1.9e-06	3e-05	0.066	0.001	1	0.029
global	R%GGGADG	2	1	1	2	2	TRAV14/DV4	1	1.9e-06	3e-05	0.066	0.001	1	0.029
global	SR%NTP	2	1	1	2	2	TRAV20	1	1.9e-06	3e-05	0.066	0.001	1	0.029
global	R%GGFK	2	2	0	2	2	TRAV20	1	1.9e-06	3e-05	0.066	0.001	1	0.029
global	S%YSGAGSYQ	2	1	1	2	2	TRAV13-1	1	1.9e-06	3e-05	0.066	0.001	1	0.029
global	%SNYK	2	1	1	2	2	TRAV27	1	1.9e-06	3e-05	0.066	0.001	1	0.029
global	%YSGAGSYQ	2	2	0	2	2	TRAV39	1	2e-06	3e-05	0.067	0.001	1	0.029
global	%KDDK	2	1	1	2	2	TRAV23/DV6	1	2e-06	3e-05	0.067	0.001	1	0.029
global	S%NQAGTA	2	1	1	2	2	TRAV13-1	1	2e-06	3e-05	0.067	0.001	1	0.029
global	V%SGSARQ	2	0	2	2	2	TRAV4	1	2e-06	3e-05	0.067	0.001	1	0.029
global	SDRG%QK	2	1	1	2	2	TRAV8-2	1	2e-06	3e-05	0.067	0.001	1	0.029
global	SEA%GNK	2	1	1	2	2	TRAV19	1	2e-06	3e-05	0.067	0.001	1	0.029
global	SA%GTYK	2	1	1	2	2	TRAV29/DV5	1	2e-06	3e-05	0.067	0.001	1	0.029
global	%NQGGK	2	1	1	2	2	TRAV1-1	1	2e-06	3e-05	0.067	0.001	1	0.029
global	T%SGTYK	2	1	1	2	2	TRAV34	1	2e-06	3e-05	0.067	0.001	1	0.029
global	R%GGGNK	2	2	0	2	2	TRAV23/DV6	1	2e-06	3e-05	0.067	0.001	1	0.029
global	%LSGTYK	2	1	1	2	2	TRAV23/DV6	1	2e-06	3e-05	0.067	0.001	1	0.029
global	S%PGTYK	2	1	1	2	2	TRAV8-2	1	2e-06	3e-05	0.067	0.001	1	0.029
global	S%DRGSTLGR	2	2	0	2	2	TRAV14/DV4	1	2e-06	3e-05	0.067	0.001	1	0.029
global	R%GNEK	2	1	1	2	2	TRAV19	1	2e-06	0.00044	0.067	0.001	1	0.029
global	A%GSSNTGK	2	1	1	2	2	TRAV2	1	2e-06	3e-05	0.068	0.001	1	0.029
global	K%GAQK	2	2	0	2	2	TRAV41	1	2e-06	3e-05	0.068	0.001	1	0.029
global	%DAGGTSYGK	2	1	1	2	2	TRAV8-2	1	2e-06	3e-05	0.068	0.001	1	0.029
global	%DTGTASK	2	1	1	2	2	TRAV8-2	1	2e-06	3e-05	0.068	0.001	1	0.029
global	%LNFGNEK	2	1	1	2	2	TRAV38-1	1	2e-06	3e-05	0.068	0.001	1	0.029
global	%YGQN	2	1	1	2	2	TRAV13-1	1	2e-06	3e-05	0.068	0.001	1	0.029
global	RRD%NYQ	2	1	1	2	2	TRAV38-2/DV8	1	2e-06	3e-05	0.068	0.001	1	0.029
global	R%LNTDK	2	1	1	2	2	TRAV26-1	1	2e-06	3e-05	0.068	0.001	1	0.029
global	S%GDYK	2	1	1	2	2	TRAV8-2	1	2e-06	3e-05	0.068	0.001	1	0.029
global	P%NAGGTSYGK	2	0	2	2	2	TRAV34	1	2e-06	3e-05	0.069	0.001	1	0.029
global	G%GGSYI	2	0	2	2	2	TRAV2	1	2e-06	3e-05	0.069	0.001	1	0.029
global	RL%GTASK	2	2	0	2	2	TRAV35	1	2e-06	3e-05	0.069	0.001	1	0.029
global	%PNTGGFK	2	1	1	2	2	TRAV20	1	2e-06	3e-05	0.069	0.001	1	0.029
global	SK%NRDDK	2	2	0	2	2	TRAV23/DV6	1	2e-06	3e-05	0.069	0.001	1	0.029
global	SD%GGSYI	2	2	0	2	2	TRAV8-2	1	2e-06	3e-05	0.069	0.001	1	0.029
global	%DNAGNM	1	0	1	2	2	TRAV13-1	1	2e-06	3e-05	0.069	0.001	1	0.029
global	%KGFGNV	2	0	2	2	2	TRAV12-1	1	2e-06	3e-05	0.069	0.001	1	0.029
global	D%NQGGK	2	1	1	2	2	TRAV22	1	2e-06	3e-05	0.069	0.001	1	0.029
global	D%AGTASK	2	1	1	2	2	TRAV34	1	2e-06	3e-05	0.069	0.001	1	0.029
global	G%MNTGFQK	2	0	2	2	2	TRAV21	1	2e-06	3e-05	0.07	0.001	1	0.029
global	%LTGNQ	2	2	0	2	2	TRAV8-2	1	2e-06	3e-05	0.07	0.001	1	0.029
global	%SYNQGGK	2	1	1	2	2	TRAV35	1	2e-06	3e-05	0.07	0.001	1	0.029
global	%DGGATNK	2	1	1	2	2	TRAV2	1	2e-06	3e-05	0.07	0.001	1	0.029
global	%GGGSNYK	1	0	1	2	2	TRAV38-2/DV8	1	2e-06	3e-05	0.07	0.001	1	0.029
global	AA%GTYK	2	2	0	2	2	TRAV23/DV6	1	2e-06	3e-05	0.07	0.001	1	0.029
global	R%DSNYQ	2	1	1	2	2	TRAV21	1	2e-06	3e-05	0.07	0.001	1	0.029
global	S%SNTGK	2	1	1	2	2	TRAV13-1	1	2e-06	3e-05	0.07	0.001	1	0.029
global	G%SGTYK	2	2	0	2	2	TRAV3	1	2e-06	3e-05	0.07	0.001	1	0.029
global	%DRGTYK	2	2	0	2	2	TRAV3	1	2e-06	3e-05	0.07	0.001	1	0.029
global	%FSGGYNK	2	2	0	2	2	TRAV2	1	2e-06	3e-05	0.07	0.001	1	0.029
global	%VGAQK	2	0	2	2	2	TRAV35	1	2.1e-06	3e-05	0.071	0.001	1	0.029
global	%GNTDK	2	1	1	2	2	TRAV21	1	2.1e-06	3e-05	0.071	0.001	1	0.029
global	R%YGGATNK	2	2	0	2	2	TRAV35	1	2.1e-06	3e-05	0.071	0.001	1	0.029
global	%PLIQGAQK	2	1	1	2	2	TRAV41	1	2.1e-06	3e-05	0.071	0.001	1	0.029
global	T%SGGSYI	2	0	2	2	2	TRAV8-2	1	2.1e-06	3e-05	0.071	0.001	1	0.029
global	%ANAGK	2	2	0	2	2	TRAV17	1	2.1e-06	3e-05	0.071	0.001	1	0.029
global	%ASQAGTA	2	1	1	2	2	TRAV3	1	2.1e-06	3e-05	0.071	0.001	1	0.029
global	%AYSSASK	2	1	1	2	2	TRAV13-1	1	2.1e-06	3e-05	0.071	0.001	1	0.029
global	%GYNQGGK	2	2	0	2	2	TRAV13-2	1	2.1e-06	3e-05	0.071	0.001	1	0.029
global	%GGGFK	2	0	2	2	2	TRAV2	1	2.1e-06	3e-05	0.071	0.001	1	0.029
global	%VNRDDK	2	1	1	2	2	TRAV38-2/DV8	1	2.1e-06	3e-05	0.071	0.001	1	0.029
global	R%GDYK	2	2	0	2	2	TRAV3	1	2.1e-06	3e-05	0.071	0.001	1	0.029
global	L%TGNQ	2	1	1	2	2	TRAV27	1	2.1e-06	3e-05	0.071	0.001	1	0.029
global	%YAGNNRK	2	1	1	2	2	TRAV1-2	1	2.1e-06	3e-05	0.071	0.001	1	0.029
global	L%YGGSQGN	2	1	1	2	2	TRAV38-1	1	2.1e-06	3e-05	0.072	0.001	1	0.029
global	S%HSGSARQ	2	1	1	2	2	TRAV19	1	2.1e-06	3e-05	0.072	0.001	1	0.029
global	%DSGSARQ	2	1	1	2	2	TRAV38-1	1	2.1e-06	3e-05	0.072	0.001	1	0.029
global	%ANSNSGYA	2	0	2	2	2	TRAV35	1	2.1e-06	3e-05	0.072	0.001	1	0.029
global	R%YSGAGSYQ	2	2	0	2	2	TRAV13-1	1	2.1e-06	3e-05	0.072	0.001	1	0.029
global	R%RSGGSNYK	2	1	1	2	2	TRAV38-2/DV8	1	2.1e-06	3e-05	0.072	0.001	1	0.029
global	T%GGGADG	2	1	1	2	2	TRAV13-2	1	2.1e-06	3e-05	0.072	0.001	1	0.029
global	%FTGANSK	2	1	1	2	2	TRAV17	1	2.1e-06	3e-05	0.072	0.001	1	0.029
global	%NSNSGYA	2	1	1	2	2	TRAV41	1	2.1e-06	3e-05	0.072	0.001	1	0.029
global	%RMDSSYK	2	1	1	2	2	TRAV23/DV6	1	2.1e-06	3e-05	0.072	0.001	1	0.029
global	G%TGGFK	2	0	2	2	2	TRAV2	1	2.1e-06	3e-05	0.072	0.001	1	0.029
global	%FYDK	2	1	1	2	2	TRAV16	1	2.1e-06	3e-05	0.072	0.001	1	0.029
global	V%GSQGN	2	1	1	2	2	TRAV41	1	2.1e-06	3e-05	0.072	0.001	1	0.029
global	%LTGANN	2	1	1	2	2	TRAV35	1	2.1e-06	3e-05	0.072	0.001	1	0.029
global	%PGGYQK	2	1	1	2	2	TRAV8-2	1	2.1e-06	3e-05	0.072	0.001	1	0.029
global	RG%GSSNTGK	2	1	1	2	2	TRAV26-1	1	2.1e-06	3e-05	0.072	0.001	1	0.029
global	IP%GAGSYQ	2	1	1	2	2	TRAV10	1	2.1e-06	3e-05	0.073	0.001	1	0.029
global	A%GSGNTGK	2	1	1	2	2	TRAV22	1	2.1e-06	3e-05	0.073	0.001	1	0.029
global	S%NDYK	2	1	1	2	2	TRAV23/DV6	1	2.1e-06	3e-05	0.073	0.001	1	0.029
global	%VYGGATNK	2	1	1	2	2	TRAV29/DV5	1	2.1e-06	3e-05	0.073	0.001	1	0.029
global	G%GTASK	2	1	1	2	2	TRAV34	1	2.1e-06	3e-05	0.073	0.001	1	0.029
global	S%RGSNYQ	2	2	0	2	2	TRAV3	1	2.1e-06	3e-05	0.073	0.001	1	0.029
global	%ANFGNEK	2	1	1	2	2	TRAV20	1	2.1e-06	3e-05	0.073	0.001	1	0.029
global	RG%TGRRA	2	0	2	2	2	TRAV3	1	2.1e-06	3e-05	0.073	0.001	1	0.029
global	KD%GNTP	2	0	2	2	2	TRAV38-2/DV8	1	2.1e-06	3e-05	0.073	0.001	1	0.029
global	RP%SGTYK	2	1	1	2	2	TRAV38-2/DV8	1	2.1e-06	3e-05	0.073	0.001	1	0.029
global	%NTGGFK	2	1	1	2	2	TRAV21	1	2.1e-06	3e-05	0.073	0.001	1	0.029
global	%EGSQGN	2	1	1	2	2	TRAV14/DV4	1	2.1e-06	3e-05	0.073	0.001	1	0.029
global	S%RNAR	2	2	0	2	2	TRAV16	1	2.1e-06	3e-05	0.073	0.001	1	0.029
global	AG%YK	2	1	1	2	2	TRAV6	1	2.1e-06	3e-05	0.073	0.001	1	0.029
global	%VNTGGFK	2	1	1	2	2	TRAV3	1	2.1e-06	3e-05	0.073	0.001	1	0.029
global	S%QGAQK	3	2	1	3	3	TRAV9-2	2	4.6e-07	1.6e-07	0.074	0.001	1	0.0062
global	R%YGQN	2	2	0	2	2	TRAV21	1	2.2e-06	3e-05	0.074	0.001	1	0.029
global	S%NSGGSNYK	2	1	1	2	2	TRAV10	1	2.2e-06	3e-05	0.074	0.001	1	0.029
global	SGG%NK	2	2	0	2	2	TRAV2	1	2.2e-06	3e-05	0.074	0.001	1	0.029
global	%YGNK	2	1	1	2	2	TRAV10	1	2.2e-06	3e-05	0.074	0.001	1	0.029
global	%PQGGSEK	2	2	0	2	2	TRAV35	1	2.2e-06	3e-05	0.074	0.001	1	0.029
global	%DNFNK	2	1	1	2	2	TRAV35	1	2.2e-06	3e-05	0.074	0.001	1	0.029
global	E%TGGFK	2	0	2	2	2	TRAV27	1	2.2e-06	3e-05	0.074	0.001	1	0.029
global	%DQAGTA	1	0	1	2	2	TRAV23/DV6	1	2.2e-06	3e-05	0.074	0.001	1	0.029
global	R%GNNAR	2	1	1	2	2	TRAV38-2/DV8	1	2.2e-06	3e-05	0.074	0.001	1	0.029
global	%GGSYI	2	1	1	2	2	TRAV21	1	2.2e-06	3e-05	0.074	0.001	1	0.029
global	%EGYST	2	1	1	2	2	TRAV22	1	2.2e-06	3e-05	0.074	0.001	1	0.029
global	R%NTNAGK	2	1	1	2	2	TRAV38-1	1	2.2e-06	3e-05	0.074	0.001	1	0.029
global	R%KNTGNQ	2	1	1	2	2	TRAV8-2	1	2.2e-06	3e-05	0.074	0.001	1	0.029
global	%QNNAGNM	2	1	1	2	2	TRAV25	1	2.2e-06	3e-05	0.074	0.001	1	0.029
global	R%AGGTSYGK	3	1	2	3	3	TRAV26-1	2	4.6e-07	1.6e-07	0.075	0.001	1	0.0062
global	%GGAQK	2	1	1	2	2	TRAV41	1	2.2e-06	3e-05	0.075	0.001	1	0.029
global	%GSR	2	1	1	2	2	TRAV23/DV6	1	2.2e-06	3e-05	0.075	0.001	1	0.029
global	%GSGSARQ	2	2	0	2	2	TRAV13-1	1	2.2e-06	3e-05	0.075	0.001	1	0.029
global	%NQGGSEK	2	1	1	2	2	TRAV38-1	1	2.2e-06	3e-05	0.075	0.001	1	0.029
global	E%TGRRA	2	1	1	2	2	TRAV2	1	2.2e-06	3e-05	0.075	0.001	1	0.029
global	GD%DYGQN	2	1	1	2	2	TRAV22	1	2.2e-06	3e-05	0.075	0.001	1	0.029
global	RS%NFGNEK	2	1	1	2	2	TRAV38-2/DV8	1	2.2e-06	3e-05	0.075	0.001	1	0.029
global	S%GYSSASK	2	2	0	2	2	TRAV8-2	1	2.2e-06	3e-05	0.076	0.001	1	0.029
global	R%DTGTASK	2	1	1	2	2	TRAV38-2/DV8	1	2.2e-06	3e-05	0.076	0.001	1	0.029
global	%LISSGSARQ	2	1	1	2	2	TRAV20	1	2.2e-06	3e-05	0.076	0.001	1	0.029
global	%SFNK	2	2	0	2	2	TRAV2	1	2.2e-06	3e-05	0.076	0.001	1	0.029
global	S%TGFQK	2	1	1	2	2	TRAV10	1	2.2e-06	3e-05	0.076	0.001	1	0.029
global	R%SGNTP	2	2	0	2	2	TRAV23/DV6	1	2.2e-06	3e-05	0.076	0.001	1	0.029
global	%TTSGTYK	1	1	0	2	2	TRAV21	1	2.2e-06	3e-05	0.076	0.001	1	0.029
global	R%GAQK	2	0	2	2	2	TRAV38-1	1	2.2e-06	3e-05	0.077	0.001	1	0.029
global	%SYSSASK	2	1	1	2	2	TRAV6	1	2.2e-06	3e-05	0.077	0.001	1	0.029
global	RT%K	2	0	2	2	2	TRAV5	1	2.2e-06	3e-05	0.077	0.001	1	0.029
global	%SAGNNRK	2	2	0	2	2	TRAV39	1	2.2e-06	3e-05	0.077	0.001	1	0.029
global	SG%SGNTP	2	2	0	2	2	TRAV29/DV5	1	2.2e-06	3e-05	0.077	0.001	1	0.029
global	%YTNAGK	2	1	1	2	2	TRAV8-2	1	2.2e-06	3e-05	0.077	0.001	1	0.029
global	R%FGNEK	2	1	1	2	2	TRAV16	1	2.2e-06	3e-05	0.077	0.001	1	0.029
global	S%GGTSYGK	2	2	0	2	2	TRAV21	1	2.3e-06	3e-05	0.078	0.001	1	0.029
global	S%PNDYK	2	2	0	2	2	TRAV29/DV5	1	2.3e-06	3e-05	0.078	0.001	1	0.029
global	NT%GTSYGK	2	1	1	2	2	TRAV13-2	1	2.3e-06	3e-05	0.078	0.001	1	0.029
global	%PSGYST	2	0	2	2	2	TRAV26-1	1	2.3e-06	3e-05	0.078	0.001	1	0.029
global	I%TSGTYK	2	2	0	2	2	TRAV19	1	2.3e-06	3e-05	0.078	0.001	1	0.029
global	L%GAQK	3	1	2	3	3	TRAV35	2	4.9e-07	1.6e-07	0.079	0.001	1	0.0062
global	SL%NNAGNM	2	1	1	2	2	TRAV26-1	1	2.3e-06	3e-05	0.079	0.001	1	0.029
global	V%GGTSYGK	2	1	1	2	2	TRAV17	1	2.3e-06	3e-05	0.079	0.001	1	0.029
global	%YSSASK	2	1	1	2	2	TRAV38-1	1	2.3e-06	3e-05	0.079	0.001	1	0.029
global	SF%GAQK	2	2	0	2	2	TRAV26-1	1	2.3e-06	3e-05	0.079	0.001	1	0.029
global	%GNNR	2	1	1	2	2	TRAV13-1	1	2.3e-06	3e-05	0.079	0.001	1	0.029
global	%ASNTGK	2	1	1	2	2	TRAV21	1	2.3e-06	3e-05	0.079	0.001	1	0.029
global	R%SGSARQ	1	0	1	2	2	TRAV26-1	1	2.3e-06	3e-05	0.079	0.001	1	0.029
global	R%QGGK	2	2	0	2	2	TRAV13-2	1	2.3e-06	3e-05	0.079	0.001	1	0.029
global	D%GGSR	2	0	2	2	2	TRAV34	1	2.3e-06	3e-05	0.079	0.001	1	0.029
global	R%DK	3	1	2	3	3	TRAV9-2	2	5e-07	1.6e-07	0.08	0.001	1	0.0062
global	I%NFGNEK	2	1	1	2	2	TRAV38-1	1	2.3e-06	3e-05	0.08	0.001	1	0.029
global	%LYNAGNM	2	1	1	2	2	TRAV23/DV6	1	2.3e-06	3e-05	0.08	0.001	1	0.029
global	D%TSGSR	2	1	1	2	2	TRAV34	1	2.3e-06	3e-05	0.08	0.001	1	0.029
global	RD%ETSGSR	2	1	1	2	2	TRAV14/DV4	1	2.3e-06	3e-05	0.08	0.001	1	0.029
global	%RGGADG	2	1	1	3	3	TRAV25	2	5e-07	1.6e-07	0.081	0.001	1	0.0062
global	P%NYGGSQGN	2	1	1	2	2	TRAV27	1	2.4e-06	3e-05	0.081	0.001	1	0.029
global	V%GGSQGN	2	1	1	2	2	TRAV27	1	2.4e-06	3e-05	0.081	0.001	1	0.029
global	%TSGNTP	1	1	0	2	2	TRAV2	1	2.4e-06	3e-05	0.081	0.001	1	0.029
global	%RSGGSYI	2	0	2	2	2	TRAV13-1	1	2.4e-06	3e-05	0.081	0.001	1	0.029
global	SG%GGGNK	2	2	0	2	2	TRAV8-2	1	2.4e-06	3e-05	0.081	0.001	1	0.029
global	S%TYK	2	0	2	2	2	TRAV23/DV6	1	2.4e-06	3e-05	0.081	0.001	1	0.029
global	%SGNTGK	2	1	1	2	2	TRAV2	1	2.4e-06	3e-05	0.081	0.001	1	0.029
global	R%GNTGFQK	2	2	0	2	2	TRAV21	1	2.4e-06	3e-05	0.082	0.001	1	0.029
global	%PTGNQ	2	1	1	2	2	TRAV13-2	1	2.4e-06	3e-05	0.082	0.001	1	0.029
global	%YTGGFK	2	1	1	2	2	TRAV2	1	2.4e-06	3e-05	0.082	0.001	1	0.029
global	%PYGGSQGN	2	1	1	2	2	TRAV12-1	1	2.4e-06	3e-05	0.082	0.001	1	0.029
global	RD%GTGGFK	2	2	0	2	2	TRAV3	1	2.4e-06	3e-05	0.082	0.001	1	0.029
global	%KGAQK	2	1	1	2	2	TRAV38-1	1	2.4e-06	3e-05	0.082	0.001	1	0.029
global	G%SGGGADG	2	1	1	2	2	TRAV22	1	2.4e-06	3e-05	0.083	0.001	1	0.029
global	R%SGGYNK	2	2	0	2	2	TRAV10	1	2.4e-06	3e-05	0.083	0.001	1	0.029
global	%DSISSGSARQ	2	1	1	2	2	TRAV3	1	2.4e-06	3e-05	0.083	0.001	1	0.029
global	T%GTYK	2	1	1	2	2	TRAV17	1	2.4e-06	3e-05	0.083	0.001	1	0.029
global	S%PGNQ	2	1	1	2	2	TRAV23/DV6	1	2.4e-06	3e-05	0.083	0.001	1	0.029
global	S%EAGTA	2	1	1	2	2	TRAV8-2	1	2.4e-06	3e-05	0.083	0.001	1	0.029
global	T%NTGNQ	2	1	1	2	2	TRAV8-2	1	2.4e-06	3e-05	0.083	0.001	1	0.029
global	S%NNQGGK	2	1	1	2	2	TRAV16	1	2.4e-06	3e-05	0.083	0.001	1	0.029
global	S%GSSNTGK	2	1	1	2	2	TRAV3	1	2.4e-06	3e-05	0.084	0.001	1	0.029
global	S%DTSGTYK	2	1	1	2	2	TRAV19	1	2.4e-06	3e-05	0.084	0.001	1	0.029
global	RV%GSSNTGK	2	1	1	2	2	TRAV21	1	2.4e-06	3e-05	0.084	0.001	1	0.029
global	%ISSGSARQ	2	1	1	2	2	TRAV23/DV6	1	2.4e-06	3e-05	0.084	0.001	1	0.029
global	T%SGNTP	2	1	1	2	2	TRAV23/DV6	1	2.4e-06	3e-05	0.084	0.001	1	0.029
global	%GGGSR	2	1	1	2	2	TRAV13-2	1	2.4e-06	3e-05	0.084	0.001	1	0.029
global	%LYNNND	2	1	1	2	2	TRAV38-2/DV8	1	2.4e-06	3e-05	0.084	0.001	1	0.029
global	%SNQGGK	1	0	1	2	2	TRAV19	1	2.5e-06	3e-05	0.086	0.001	1	0.029
global	S%YSSASK	2	1	1	2	2	TRAV3	1	2.5e-06	3e-05	0.087	0.001	1	0.029
global	EG%QAGTA	2	0	2	2	2	TRAV2	1	2.5e-06	3e-05	0.087	0.001	1	0.029
global	RG%GGATNK	2	2	0	2	2	TRAV35	1	2.6e-06	3e-05	0.089	0.001	1	0.029
global	Q%SGGGADG	3	1	2	2	3	TRAV20	2	2.6e-06	3e-05	0.09	0.001	1	0.029
global	G%SGGSYI	2	1	1	2	2	TRAV22	1	2.6e-06	3e-05	0.09	0.001	1	0.029
global	DL%GGGADG	3	2	1	2	3	TRAV39	2	2.7e-06	3e-05	0.092	0.001	1	0.029
global	T%GNQ	2	1	1	2	2	TRAV23/DV6	1	2.7e-06	3e-05	0.093	0.001	1	0.029
global	S%DNQGGK	3	1	2	2	3	TRAV19	2	2.7e-06	3e-05	0.093	0.001	1	0.029
global	%GTQGGSEK	3	1	2	3	3	TRAV9-2	2	5.8e-07	1.6e-07	0.094	0.001	1	0.0062
global	SA%TGNQ	3	1	2	3	3	TRAV12-3	2	6.1e-07	1.6e-07	0.099	0.001	1	0.0062
global	S%GGATNK	5	3	2	5	5	TRAV23/DV6	2	1.5e-07	4.8e-12	0.1	0.001	1	0.0015
global	RG%TSGSR	3	2	1	5	5	TRAV26-2	2	1.5e-07	4.8e-12	0.1	0.001	1	0.0015
global	R%QGGSEK	3	1	2	3	3	TRAV9-2	2	6.2e-07	1.6e-07	0.1	0.001	1	0.0062
global	%DNTDK	3	1	2	3	3	TRAV21	2	6.2e-07	1.6e-07	0.1	0.001	1	0.0062
global	%GYST	3	0	3	3	3	TRAV2	2	6.3e-07	1.6e-07	0.1	0.001	1	0.0062
global	RE%AGGTSYGK	3	2	1	3	3	TRAV14/DV4	2	6.3e-07	1.6e-07	0.1	0.001	1	0.0062
global	S%TGTYK	2	1	1	2	2	TRAV13-1	1	3e-06	3e-05	0.1	0.001	1	0.029
global	%SGSR	5	1	4	5	5	TRAV41	2	1.6e-07	4.8e-12	0.11	0.001	1	0.0015
global	%TGANN	5	2	3	5	5	TRAV1-1	2	1.6e-07	4.8e-12	0.11	0.001	1	0.0015
global	%PGANN	3	1	2	3	3	TRAV22	2	6.7e-07	1.6e-07	0.11	0.001	1	0.0062
global	%TQGGSEK	6	2	4	8	9	TRAV17	3	9.6e-08	7.8e-19	0.12	0.001	1	0.00083
global	%GETSGSR	5	3	2	5	5	TRAV21	2	1.7e-07	4.8e-12	0.12	0.001	1	0.0015
global	%NAGGTSYGK	5	3	2	5	5	TRAV8-2	2	1.8e-07	4.8e-12	0.12	0.001	1	0.0015
global	%YNFNK	5	3	2	5	5	TRAV27	2	1.8e-07	4.8e-12	0.13	0.001	1	0.0015
global	%SGNTP	7	4	3	9	10	TRAV6	2	6.9e-08	4.2e-21	0.14	0.001	1	0.00048
global	%AGNNRK	9	5	4	10	10	TRAV19	2	4.8e-08	2.3e-23	0.15	0.001	1	0.00031
global	%SGGSNYK	11	7	4	9	14	TRAV21	6	7.8e-08	4.2e-21	0.16	0.001	1	0.00048
global	%EYGNK	6	4	2	8	8	TRAV26-1	2	1.4e-07	7.8e-19	0.17	0.001	1	0.00083
global	N%GGSYI	3	3	0	3	3	TRAV13-2	1	1.1e-06	1.6e-07	0.17	0.001	1	0.0062
global	R%SGAGSYQ	2	2	0	3	3	TRAV14/DV4	1	1.1e-06	1.6e-07	0.18	0.001	1	0.0062
global	%LTGGGNK	3	1	2	3	3	TRAV2	1	1.1e-06	1.6e-07	0.18	0.001	1	0.0062
global	N%GGYQK	3	2	1	3	3	TRAV12-1	1	1.1e-06	1.6e-07	0.18	0.001	1	0.0062
global	%GQAGTA	3	2	1	3	3	TRAV2	1	1.1e-06	1.6e-07	0.18	0.001	1	0.0062
global	D%TGANN	3	2	1	3	3	TRAV13-2	1	1.2e-06	1.6e-07	0.19	0.001	1	0.0062
global	R%TGTASK	3	2	1	3	3	TRAV38-2/DV8	1	1.2e-06	1.6e-07	0.19	0.001	1	0.0062
global	A%GSARQ	3	2	1	3	3	TRAV22	1	1.2e-06	1.6e-07	0.19	0.001	1	0.0062
global	P%SSNTGK	3	1	2	3	3	TRAV35	1	1.2e-06	1.6e-07	0.19	0.001	1	0.0062
global	%MDSNYQ	3	1	2	3	3	TRAV20	1	1.2e-06	1.6e-07	0.19	0.001	1	0.0062
global	K%NTDK	2	1	1	3	3	TRAV41	1	1.2e-06	1.6e-07	0.19	0.001	1	0.0062
global	%SSGSARQ	3	2	1	3	3	TRAV2	1	1.2e-06	1.6e-07	0.19	0.001	1	0.0062
global	%RQTGANN	2	1	1	3	3	TRAV23/DV6	1	1.2e-06	1.6e-07	0.19	0.001	1	0.0062
global	S%AAGNK	2	1	1	3	3	TRAV13-1	1	1.2e-06	1.6e-07	0.19	0.001	1	0.0062
global	S%TQGGSEK	3	0	3	3	3	TRAV19	1	1.2e-06	1.6e-07	0.19	0.001	1	0.0062
global	R%NTGGFK	3	1	2	3	3	TRAV12-3	1	1.2e-06	1.6e-07	0.19	0.001	1	0.0062
global	%DQGGK	3	3	0	3	3	TRAV8-2	1	1.2e-06	1.6e-07	0.19	0.001	1	0.0062
global	L%SNYQ	3	0	3	3	3	TRAV38-1	1	1.2e-06	1.6e-07	0.19	0.001	1	0.0062
global	%NSGNTP	3	1	2	3	3	TRAV13-1	1	1.2e-06	1.6e-07	0.19	0.001	1	0.0062
global	G%NTDK	3	2	1	3	3	TRAV10	1	1.2e-06	1.6e-07	0.19	0.001	1	0.0062
global	N%DK	3	2	1	3	3	TRAV41	1	1.2e-06	1.6e-07	0.19	0.001	1	0.0062
global	S%NFNK	3	2	1	3	3	TRAV3	1	1.2e-06	1.6e-07	0.19	0.001	1	0.0062
global	R%SGGSYI	3	2	1	3	3	TRAV21	1	1.2e-06	1.6e-07	0.19	0.001	1	0.0062
global	RK%QGAQK	3	1	2	3	3	TRAV38-2/DV8	1	1.2e-06	1.6e-07	0.19	0.001	1	0.0062
global	K%GGSYI	3	2	1	3	3	TRAV23/DV6	1	1.2e-06	1.6e-07	0.19	0.001	1	0.0062
global	S%YGGATNK	3	1	2	3	3	TRAV38-2/DV8	1	1.2e-06	1.6e-07	0.19	0.001	1	0.0062
global	%GSYI	3	0	3	2	3	TRAV2	1	5.4e-06	3e-05	0.19	0.001	1	0.029
global	%VQGAQK	3	1	2	2	3	TRAV19	1	5.5e-06	3e-05	0.19	0.001	1	0.029
global	%DNYGQN	6	3	3	6	6	TRAV19	2	2.4e-07	2.6e-14	0.2	0.001	1	0.0012
global	%GATNK	4	2	2	4	6	TRAV8-6	2	4.7e-07	8.8e-10	0.2	0.001	1	0.0023
global	R%IQGAQK	3	1	2	3	3	TRAV38-2/DV8	1	1.2e-06	1.6e-07	0.2	0.001	1	0.0062
global	%DSGGSNYK	3	2	1	3	3	TRAV34	1	1.3e-06	1.6e-07	0.2	0.001	1	0.0062
global	%GNQGGK	3	2	1	3	3	TRAV2	1	1.3e-06	1.6e-07	0.2	0.001	1	0.0062
global	T%SWGK	3	1	2	3	3	TRAV13-1	1	1.2e-06	1.6e-07	0.2	0.001	1	0.0062
global	%SYGGSQGN	3	3	0	3	3	TRAV13-2	1	1.3e-06	1.6e-07	0.2	0.001	1	0.0062
global	S%NAGNM	3	2	1	3	3	TRAV13-1	1	1.2e-06	1.6e-07	0.2	0.001	1	0.0062
global	%SNFGNEK	3	2	1	3	3	TRAV38-1	1	1.2e-06	1.6e-07	0.2	0.001	1	0.0062
global	%GSGNTGK	3	2	1	3	3	TRAV35	1	1.3e-06	1.6e-07	0.2	0.001	1	0.0062
global	%RGSNYK	3	1	2	3	3	TRAV12-3	1	1.3e-06	1.6e-07	0.2	0.001	1	0.0062
global	R%GGYQK	2	2	0	3	3	TRAV8-2	1	1.2e-06	1.6e-07	0.2	0.001	1	0.0062
global	T%YNQGGK	3	0	3	3	3	TRAV19	1	1.2e-06	1.6e-07	0.2	0.001	1	0.0062
global	S%SGAGSYQ	3	2	1	3	3	TRAV3	1	1.2e-06	1.6e-07	0.2	0.001	1	0.0062
global	%LYNFNK	3	2	1	3	3	TRAV4	1	1.3e-06	1.6e-07	0.2	0.001	1	0.0062
global	%NAGNM	3	2	1	3	3	TRAV25	1	1.2e-06	1.6e-07	0.2	0.001	1	0.0062
global	S%YGGSQGN	3	2	1	3	3	TRAV14/DV4	1	1.2e-06	1.6e-07	0.2	0.001	1	0.0062
global	R%NTGNQ	3	2	1	3	3	TRAV14/DV4	1	1.2e-06	1.6e-07	0.2	0.001	1	0.0062
global	R%GGTSYGK	3	1	2	3	3	TRAV38-2/DV8	1	1.2e-06	1.6e-07	0.2	0.001	1	0.0062
global	%TSGSR	3	1	2	3	3	TRAV35	1	1.3e-06	1.6e-07	0.2	0.001	1	0.0062
global	%FQGAQK	3	1	2	3	3	TRAV23/DV6	1	1.3e-06	1.6e-07	0.2	0.001	1	0.0062
global	R%NFNK	3	1	2	2	3	TRAV35	1	5.9e-06	3e-05	0.2	0.001	1	0.029
global	G%SGGYQK	3	2	1	3	3	TRAV27	1	1.3e-06	1.6e-07	0.21	0.001	1	0.0062
global	%SGGYNK	2	1	1	3	3	TRAV14/DV4	1	1.3e-06	1.6e-07	0.21	0.001	1	0.0062
global	R%GGATNK	2	1	1	3	3	TRAV13-2	1	1.3e-06	1.6e-07	0.21	0.001	1	0.0062
global	%LSGGYNK	3	1	2	3	3	TRAV13-1	1	1.3e-06	1.6e-07	0.21	0.001	1	0.0062
global	%PSGGSYI	3	2	1	3	3	TRAV16	1	1.3e-06	1.6e-07	0.21	0.001	1	0.0062
global	S%GSNYK	3	1	2	3	3	TRAV41	1	1.3e-06	1.6e-07	0.21	0.001	1	0.0062
global	%PNAGGTSYGK	2	0	2	3	3	TRAV34	1	1.3e-06	1.6e-07	0.21	0.001	1	0.0062
global	R%SGTYK	2	2	0	3	3	TRAV23/DV6	1	1.3e-06	1.6e-07	0.21	0.001	1	0.0062
global	%GGGNK	3	3	0	3	3	TRAV21	1	1.3e-06	1.6e-07	0.21	0.001	1	0.0062
global	%GTGGFK	3	1	2	3	3	TRAV14/DV4	1	1.3e-06	1.6e-07	0.21	0.001	1	0.0062
global	S%QAGTA	2	0	2	3	3	TRAV23/DV6	1	1.3e-06	1.6e-07	0.21	0.001	1	0.0062
global	S%GNEK	3	3	0	3	3	TRAV10	1	1.3e-06	1.6e-06	0.21	0.001	1	0.0062
global	S%SGTYK	5	3	2	6	6	TRAV8-2	2	2.7e-07	2.6e-14	0.22	0.001	1	0.0012
global	S%SGNTGK	3	2	1	3	3	TRAV23/DV6	1	1.3e-06	1.6e-07	0.22	0.001	1	0.0062
global	I%SGTYK	3	1	2	3	3	TRAV19	1	1.3e-06	1.6e-07	0.22	0.001	1	0.0062
global	R%ETSGSR	3	2	1	3	3	TRAV14/DV4	1	1.3e-06	1.6e-07	0.22	0.001	1	0.0062
global	%EAAGNK	2	0	2	3	3	TRAV13-1	1	1.3e-06	1.6e-07	0.22	0.001	1	0.0062
global	%SYNTDK	5	3	2	5	7	TRAV17	3	3.3e-07	4.8e-12	0.23	0.001	1	0.0015
global	G%YGGSQGN	3	2	1	3	3	TRAV22	1	1.4e-06	1.6e-07	0.23	0.001	1	0.0062
global	%ETGANSK	3	1	2	2	3	TRAV8-2	1	6.7e-06	3e-05	0.23	0.001	1	0.029
global	%DSNYQ	8	3	5	7	9	TRAV1-2	4	2.1e-07	1.4e-16	0.24	0.001	1	0.00086
global	%GSSNTGK	7	2	5	7	8	TRAV21	2	2.3e-07	1.4e-16	0.27	0.001	1	0.00086
global	%GGSQGN	4	2	2	4	4	TRAV8-2	1	7.6e-07	8.8e-10	0.32	0.001	1	0.0023
global	G%AGNM	3	2	1	4	4	TRAV38-2/DV8	1	7.6e-07	8.8e-10	0.32	0.001	1	0.0023
global	%MNYGGSQGN	4	1	3	4	4	TRAV27	1	7.7e-07	8.8e-10	0.33	0.001	1	0.0023
global	%PNFGNEK	3	1	2	4	4	TRAV12-1	1	7.8e-07	8.8e-10	0.33	0.001	1	0.0023
global	%YNQGGK	4	2	2	4	4	TRAV22	1	7.7e-07	8.8e-10	0.33	0.001	1	0.0023
global	T%TGNQ	4	2	2	4	4	TRAV34	1	7.8e-07	8.8e-10	0.33	0.001	1	0.0023
global	%GSARQ	3	1	2	4	4	TRAV21	1	7.8e-07	8.8e-10	0.33	0.001	1	0.0023
global	%TNAGK	4	3	1	4	4	TRAV2	1	7.7e-07	8.8e-10	0.33	0.001	1	0.0023
global	%NNAR	3	1	2	4	4	TRAV35	1	8e-07	8.8e-10	0.34	0.001	1	0.0023
global	%SGAGSYQ	4	2	2	4	4	TRAV22	1	8e-07	8.8e-10	0.34	0.001	1	0.0023
global	SA%NTGNQ	3	2	1	4	4	TRAV19	1	8e-07	8.8e-10	0.34	0.001	1	0.0023
global	%MDSSYK	4	3	1	4	4	TRAV21	1	8.3e-07	8.8e-10	0.35	0.001	1	0.0023
global	%DDK	4	1	3	4	4	TRAV2	1	8.1e-07	8.8e-10	0.35	0.001	1	0.0023
global	%FGNEK	4	0	4	4	4	TRAV10	1	8.5e-07	8.8e-10	0.36	0.001	1	0.0023
global	%QGAQK	2	1	1	4	4	TRAV13-1	1	8.4e-07	8.8e-10	0.36	0.001	1	0.0023
global	%GTYK	3	2	1	4	4	TRAV3	1	8.5e-07	8.8e-10	0.36	0.001	1	0.0023
global	%GGK	3	3	0	4	4	TRAV23/DV6	1	8.4e-07	8.8e-10	0.36	0.001	1	0.0023
global	%QGGSEK	4	2	2	4	4	TRAV38-1	1	8.5e-07	8.8e-10	0.36	0.001	1	0.0023
global	%RETSGSR	4	1	3	4	4	TRAV34	1	8.5e-07	8.8e-10	0.36	0.001	1	0.0023
global	%TGGFK	6	4	2	7	8	TRAV22	3	3.2e-07	1.4e-16	0.37	0.001	1	0.00086
global	%NTDK	4	2	2	4	4	TRAV21	1	8.6e-07	8.8e-10	0.37	0.001	1	0.0023
global	S%GNQ	4	3	1	4	4	TRAV19	1	8.6e-07	8.8e-10	0.37	0.001	1	0.0023
global	%WNNNAR	4	3	1	4	4	TRAV21	1	8.8e-07	8.8e-10	0.37	0.001	1	0.0023
global	%DSSYK	4	3	1	4	4	TRAV16	1	8.6e-07	8.8e-10	0.37	0.001	1	0.0023
global	R%TGGFK	4	0	4	4	4	TRAV21	1	8.7e-07	8.8e-10	0.37	0.001	1	0.0023
global	%NNND	7	3	4	8	8	TRAV21	3	3.1e-07	7.8e-19	0.38	0.001	1	0.00083
global	%AGGTSYGK	7	5	2	8	8	TRAV9-2	2	3.9e-07	7.8e-19	0.46	0.001	1	0.00083
global	%TGANSK	6	3	3	6	7	TRAV13-2	2	5.5e-07	2.6e-14	0.46	0.001	1	0.0012
global	%SGTYK	7	3	4	8	8	TRAV17	2	4e-07	7.8e-19	0.48	0.001	1	0.00083
global	%SGGYQK	8	6	2	8	8	TRAV8-2	2	4e-07	7.8e-19	0.49	0.001	1	0.00083
global	%GAGSYQ	5	4	1	5	5	TRAV23/DV6	1	7.1e-07	4.8e-12	0.49	0.001	1	0.0015
global	%GGATNK	5	1	4	5	5	TRAV2	1	7.1e-07	4.8e-12	0.49	0.001	1	0.0015
global	%SGSARQ	5	2	3	5	5	TRAV13-1	1	7.1e-07	4.8e-12	0.49	0.001	1	0.0015
global	%KAAGNK	5	2	3	4	5	TRAV34	1	1.1e-06	8.8e-10	0.49	0.001	1	0.0023
global	%NFNK	5	2	3	5	5	TRAV23/DV6	1	7.3e-07	4.8e-12	0.5	0.001	1	0.0015
global	R%TQGGSEK	5	2	3	5	5	TRAV14/DV4	1	7.3e-07	4.8e-12	0.5	0.001	1	0.0015
global	%GFGNV	5	3	2	5	5	TRAV22	1	7.3e-07	4.8e-12	0.5	0.001	1	0.0015
global	%GNAGNM	3	3	0	5	5	TRAV13-2	1	7.3e-07	4.8e-12	0.5	0.001	1	0.0015
global	%YGGSQGN	6	5	1	8	8	TRAV25	2	4.2e-07	7.8e-19	0.51	0.001	1	0.00083
global	%SGGGADG	8	6	2	8	9	TRAV20	3	4.2e-07	7.8e-19	0.51	0.001	1	0.00083
global	S%QTGANN	5	2	3	5	5	TRAV23/DV6	1	7.5e-07	4.8e-12	0.51	0.001	1	0.0015
global	%NNNAR	5	3	2	5	5	TRAV29/DV5	1	7.4e-07	4.8e-12	0.51	0.001	1	0.0015
global	%GTSYGK	8	4	4	8	8	TRAV26-1	2	4.4e-07	7.8e-19	0.52	0.001	1	0.00083
global	%GGSNYK	5	2	3	5	5	TRAV35	1	7.5e-07	4.8e-12	0.52	0.001	1	0.0015
global	%NFGNEK	10	5	5	11	11	TRAV8-2	2	1.3e-07	1.3e-25	0.53	0.001	1	0.00024
global	%NTGFQK	5	3	2	4	5	TRAV13-1	1	1.2e-06	8.8e-10	0.53	0.001	1	0.0023
global	%GGTSYGK	6	4	2	6	6	TRAV23/DV6	1	7.6e-07	2.6e-14	0.62	0.001	1	0.0012
global	%GNQ	4	3	1	5	6	TRAV23/DV6	1	9.1e-07	4.8e-12	0.62	0.001	1	0.0015
global	%GGSEK	6	4	2	6	6	TRAV26-2	1	7.7e-07	2.6e-14	0.63	0.001	1	0.0012
global	%YGGATNK	3	1	2	6	6	TRAV23/DV6	1	7.8e-07	2.6e-14	0.64	0.001	1	0.0012
global	R%QGAQK	6	2	4	5	6	TRAV38-1	1	9.4e-07	4.8e-12	0.64	0.001	1	0.0015
global	%NTGNQ	6	3	3	6	6	TRAV26-1	1	7.8e-07	2.6e-14	0.65	0.001	1	0.0012
global	%ETSGSR	6	4	2	6	6	TRAV23/DV6	1	8e-07	2.6e-14	0.66	0.001	1	0.0012
global	%TGTASK	5	2	3	5	6	TRAV34	1	9.6e-07	4.8e-12	0.66	0.001	1	0.0015
global	%TGNQ	10	7	3	11	12	TRAV26-2	2	1.7e-07	1.3e-25	0.7	0.001	1	0.00024
global	%NQAGTA	5	3	2	7	7	TRAV16	1	6.5e-07	1.4e-16	0.75	0.001	1	0.00086
global	%NNAGNM	7	2	5	7	8	TRAV23/DV6	1	7.3e-07	1.4e-16	0.84	0.001	1	0.00086
global	%TSGTYK	8	5	3	10	10	TRAV38-2/DV8	1	3e-07	2.3e-23	0.95	0.001	1	0.00031
local	RRGN	3	2	1	5	7	TRAV26-2	3	1.6e-09	8.2e-06	0.015	0.074	0.001	0.0015
local	RDYK	4	2	2	3	5	TRAV2	2	1.5e-10	8.9e-06	0.024	0.001	0.001	0.0062
local	SWGK	18	7	11	32	43	TRAV6	16	6.5e-11	3.4e-66	0.054	0.042	0.001	2.9e-05
local	WGK	18	7	11	35	46	TRAV6	16	4e-10	1.1e-57	0.063	0.21	0.001	3e-05
local	DSW	18	7	11	29	40	TRAV6	16	2.1e-10	2.8e-39	0.1	0.051	0.001	4e-05
local	TDSW	17	7	10	26	36	TRAV6	14	2.8e-10	8.1e-61	0.11	0.07	0.001	3.8e-05
local	DSWG	18	7	11	29	40	TRAV6	16	2.6e-10	7.7e-54	0.11	0.06	0.001	4e-05
local	TDS	17	7	10	30	40	TRAV6	14	1.7e-09	5e-25	0.2	0.28	0.001	3e-05
local	KDTG	5	4	1	3	8	TRAV9-2	6	3.1e-09	0.00013	0.001	0.099	0.005	0.0062
local	DYK	24	12	12	58	64	TRAV2	8	1.2e-10	4.4e-116	0.66	0.003	0.006	1e-05
local	GSTL	17	11	6	25	87	TRAV10	64	1.3e-11	3e-48	0.031	0.001	0.008	5.2e-05
local	RGST	17	10	7	19	81	TRAV10	64	1.9e-11	1.7e-18	0.001	0.019	0.009	0.00011
local	TLGR	17	11	6	25	87	TRAV10	64	2.1e-11	3e-39	0.029	0.001	0.014	5.2e-05
local	STLG	17	11	6	25	87	TRAV10	64	2.3e-11	2.2e-34	0.032	0.001	0.014	5.2e-05
local	TTDS	11	4	7	10	18	TRAV6	9	1.5e-08	9.6e-19	0.22	0.014	0.015	0.00031
local	GNEK	23	12	11	80	83	TRAV26-1	12	1.7e-09	3.4e-112	0.52	0.019	0.017	1e-05
local	NNNN	2	2	0	3	7	TRAV6	5	1.5e-08	1.6e-06	0.011	0.01	0.022	0.0062
local	ASK	24	12	12	100	108	TRAV12-2	13	6.5e-10	7.5e-186	0.36	0.005	0.036	1e-05
local	DTGR	15	6	9	24	31	TRAV9-2	8	2.8e-08	5.6e-39	0.24	0.036	0.039	8.4e-05
local	TGRR	18	8	10	33	40	TRAV9-2	8	1.1e-08	1.3e-54	0.22	0.022	0.062	3.7e-05
local	KETS	3	2	1	3	3	TRAV19	2	1.1e-06	3.2e-06	0.095	0.031	0.063	0.0062
local	GRRA	19	8	11	42	49	TRAV9-2	8	5.2e-09	3.7e-69	0.2	0.012	0.067	3.2e-05
local	MYS	3	2	1	3	5	TRAV29/DV5	3	5.8e-06	7e-05	0.048	0.27	0.073	0.0062
local	SEGF	3	1	2	3	4	TRAV13-1	2	1.6e-06	0.00038	0.04	0.08	0.083	0.0062
local	RRA	20	9	11	44	51	TRAV9-2	8	4.5e-10	1.7e-35	0.15	0.003	0.085	1.1e-05
local	NNND	17	8	9	34	40	TRAV38-2/DV8	5	1.6e-09	2.3e-78	0.55	0.001	0.086	3.4e-05
local	NND	19	10	9	44	51	TRAV38-2/DV8	6	8.6e-09	3.8e-97	0.64	0.013	0.09	1.1e-05
local	SGSR	22	11	11	64	66	TRAV41	7	2.3e-08	9.6e-79	0.062	0.35	0.1	1e-05
local	HNN	4	2	2	4	5	TRAV21	3	1.9e-06	1.9e-05	0.052	0.14	0.11	0.0023
local	GSR	23	11	12	72	74	TRAV41	7	1.8e-08	1.8e-35	0.09	0.18	0.11	1e-05
local	TNAG	24	12	12	41	46	TRAV27	5	1.1e-06	1.7e-92	0.77	0.4	0.11	3e-05
local	TNA	24	12	12	41	46	TRAV27	5	1.3e-06	1.1e-76	0.78	0.42	0.13	3e-05
local	ETGA	7	2	5	6	7	TRAV8-2	2	7.7e-07	1.3e-05	0.44	0.01	0.14	0.0012
local	ANN	23	12	11	57	63	TRAV3	6	4.3e-08	7.4e-71	0.35	0.083	0.15	1e-05
local	AGK	23	12	11	52	57	TRAV27	5	2.8e-07	2.6e-58	0.48	0.4	0.15	1e-05
local	NAGK	22	11	11	45	50	TRAV27	5	7.1e-07	1.7e-101	0.62	0.54	0.15	1.4e-05
local	NNN	20	11	9	54	60	TRAV38-2/DV8	7	1.3e-07	5.2e-96	0.8	0.1	0.16	1e-05
local	ETS	20	10	10	38	38	TRAV19	5	3.2e-09	2.8e-29	0.14	0.004	0.17	3.3e-05
local	ETSG	19	10	9	34	34	TRAV14/DV4	3	2.4e-08	9e-32	0.3	0.013	0.17	3.4e-05
local	TGGF	20	9	11	51	55	TRAV3	8	3.1e-10	1.8e-69	0.16	0.001	0.19	1e-05
local	SNDY	9	5	4	9	10	TRAV20	2	4.5e-06	1e-17	0.47	0.093	0.21	0.00048
local	SND	9	5	4	9	10	TRAV20	2	3.7e-06	2.4e-09	0.48	0.078	0.21	0.00048
local	NTN	14	9	5	17	19	TRAV22	3	6.1e-06	1.7e-25	0.57	0.52	0.22	9.5e-05
local	NTNA	14	9	5	17	19	TRAV22	3	6.8e-06	4e-40	0.58	0.52	0.24	9.5e-05
local	GGFK	22	10	12	67	73	TRAV3	8	2.7e-10	3.2e-143	0.026	0.004	0.25	1e-05
local	GFK	22	10	12	68	74	TRAV3	8	3.4e-10	3.3e-128	0.044	0.003	0.25	1e-05
local	YSSA	13	5	8	22	26	TRAV12-2	6	2.1e-07	1.2e-43	0.35	0.029	0.27	7.5e-05
local	GANN	21	10	11	52	54	TRAV3	6	1.6e-07	1.3e-84	0.48	0.12	0.27	1e-05
local	GGF	24	12	12	77	83	TRAV2	8	2e-09	8.1e-68	0.032	0.02	0.31	1e-05
local	YSGG	14	6	8	23	27	TRAV20	5	2.4e-06	1.1e-26	0.81	0.11	0.31	8.5e-05
local	TSYD	13	6	7	18	18	TRAV13-1	4	6.1e-06	6.8e-36	0.53	0.38	0.35	8.6e-05
local	SYDK	13	6	7	19	19	TRAV13-1	5	7e-06	2.6e-41	0.48	0.35	0.37	0.00011
local	GGNK	20	11	9	47	50	TRAV12-3	7	1.4e-06	1.6e-100	0.84	0.28	0.39	1.5e-05
local	YDK	13	6	7	22	22	TRAV13-1	5	9e-06	8.6e-44	0.36	0.83	0.4	7.5e-05
local	FGNV	19	9	10	24	24	TRAV9-2	3	2.5e-08	3.5e-53	0.74	0.001	0.4	8.4e-05
local	GGGN	20	11	9	44	47	TRAV12-3	7	1.7e-07	2.3e-38	0.92	0.04	0.4	1.1e-05
local	GNV	19	9	10	26	26	TRAV25	3	4e-07	7.7e-34	0.8	0.031	0.42	3.8e-05
local	SSAS	18	7	11	41	45	TRAV12-2	8	2e-07	5.6e-61	0.56	0.026	0.46	3e-05
local	SASK	18	7	11	42	46	TRAV12-2	8	1.6e-07	3.9e-94	0.53	0.02	0.47	3.2e-05
local	NTDK	21	11	10	42	45	TRAV26-1	8	5.5e-06	2.1e-97	0.81	0.45	0.47	3.2e-05
local	GFGN	19	9	10	29	29	TRAV9-2	3	1.8e-08	1.6e-42	0.96	0.001	0.47	4e-05
local	NAG	24	12	12	153	161	TRAV26-1	15	3.9e-07	2.8e-251	0.13	0.62	0.49	1e-05
local	QGGS	18	11	7	50	51	TRAV9-2	9	6.8e-07	4.5e-57	0.18	0.5	0.52	1.4e-05
local	SGYS	19	9	10	29	33	TRAV2	5	5.6e-08	6.8e-44	0.2	0.013	0.54	4e-05
local	NDY	20	9	11	34	35	TRAV2	4	6.7e-08	3.8e-57	0.89	0.004	0.55	3.4e-05
local	NSGY	18	8	10	32	35	TRAV19	3	5.9e-06	1e-62	0.97	0.39	0.55	2.9e-05
local	TGTA	16	9	7	36	38	TRAV26-1	6	5.2e-07	2.9e-43	0.7	0.04	0.56	3.3e-05
local	NDYK	20	9	11	34	35	TRAV2	4	5.2e-08	5.8e-79	0.91	0.003	0.56	3.4e-05
local	NQGG	24	12	12	58	62	TRAV19	7	4.7e-07	5.3e-112	0.88	0.093	0.58	1e-05
local	NQG	24	12	12	58	62	TRAV19	7	5.2e-07	2.8e-80	0.89	0.1	0.58	1e-05
local	YGQ	17	9	8	40	41	TRAV19	6	5.8e-09	3e-46	0.33	0.001	0.59	2.9e-05
local	TDK	22	11	11	62	65	TRAV26-1	10	1.6e-06	6.5e-110	0.4	0.66	0.59	1e-05
local	GGSN	22	11	11	54	62	TRAV9-2	7	1.1e-06	5.3e-58	0.58	0.33	0.59	1e-05
local	GGSE	20	12	8	65	66	TRAV9-2	9	3.3e-07	3.3e-81	0.17	0.32	0.6	1e-05
local	YGQN	17	9	8	40	41	TRAV19	6	5.9e-09	4.5e-80	0.33	0.001	0.6	2.9e-05
local	SGGS	24	12	12	79	85	TRAV9-2	11	5.3e-07	7.2e-81	0.46	0.19	0.61	1e-05
local	FQK	23	11	12	42	44	TRAV13-1	8	3.7e-08	1.7e-92	0.049	0.037	0.62	3.2e-05
local	GFQ	23	11	12	41	43	TRAV13-1	8	5e-08	2.1e-49	0.057	0.047	0.62	3e-05
local	GSEK	20	12	8	67	68	TRAV9-2	9	2.2e-07	6.3e-123	0.11	0.31	0.62	1e-05
local	AGGT	22	11	11	61	64	TRAV26-1	7	7.1e-07	3.9e-51	0.33	0.34	0.62	1e-05
local	AAGN	19	9	10	43	45	TRAV12-1	6	6.9e-06	1e-73	0.67	0.62	0.63	2.7e-05
local	AGNK	18	9	9	43	45	TRAV12-1	6	6.9e-06	6.8e-98	0.7	0.59	0.64	2.7e-05
local	SEK	21	12	9	75	76	TRAV9-2	12	1.7e-07	1.6e-97	0.11	0.25	0.65	1e-05
local	QAGT	20	9	11	43	46	TRAV8-2	5	1.1e-08	2.8e-64	0.61	0.001	0.65	2.7e-05
local	GAGS	19	11	8	48	48	TRAV2	4	1.8e-06	1.4e-58	0.99	0.16	0.66	1.7e-05
local	GFQK	23	11	12	41	43	TRAV13-1	8	5.1e-08	1.9e-95	0.053	0.048	0.67	3e-05
local	AGSY	19	11	8	49	49	TRAV10	3	2.1e-06	3.5e-47	0.98	0.15	0.67	2.2e-05
local	GSNY	23	11	12	71	79	TRAV9-2	10	1.5e-06	1.5e-106	0.42	0.53	0.68	1e-05
local	GQN	18	10	8	50	51	TRAV19	7	1e-06	2.9e-40	0.92	0.12	0.68	1.4e-05
local	GSYQ	19	11	8	49	49	TRAV10	3	2.5e-06	3.2e-89	0.98	0.17	0.68	2.2e-05
local	GYST	20	10	10	47	51	TRAV2	8	2e-08	3.7e-83	0.14	0.014	0.69	1.5e-05
local	YST	21	11	10	48	52	TRAV2	8	3.5e-08	2.3e-51	0.14	0.021	0.69	1.7e-05
local	NSG	22	10	12	71	78	TRAV21	7	1.3e-06	4.9e-62	0.88	0.22	0.69	1e-05
local	SYQ	19	11	8	49	49	TRAV10	3	2.5e-06	1.4e-53	0.98	0.17	0.69	2.2e-05
local	SNYK	23	11	12	68	76	TRAV9-2	11	8.1e-07	1.8e-156	0.22	0.52	0.7	1e-05
local	NYK	23	11	12	69	77	TRAV9-2	11	8.2e-07	9.6e-146	0.22	0.53	0.7	1e-05
local	GADG	23	12	11	85	90	TRAV41	8	9.2e-07	2.7e-152	0.82	0.16	0.71	1e-05
local	GTAS	20	10	10	55	57	TRAV26-1	8	6.8e-08	1.2e-70	0.71	0.013	0.73	1e-05
local	GGGA	23	12	11	80	85	TRAV39	7	1.7e-07	5.5e-92	0.77	0.03	0.73	1e-05
local	GNK	24	12	12	124	130	TRAV12-1	12	8.8e-07	2.6e-242	0.69	0.17	0.74	1e-05
local	TGAN	22	11	11	59	61	TRAV9-2	7	5e-08	1.5e-58	0.75	0.009	0.74	1e-05
local	ADG	23	12	11	86	91	TRAV41	8	9.5e-07	1e-112	0.8	0.16	0.74	1e-05
local	GGAD	23	12	11	83	88	TRAV41	7	9.8e-08	1.2e-101	0.83	0.016	0.74	1e-05
local	NTP	21	11	10	63	64	TRAV23/DV6	8	5.9e-08	1.3e-114	0.097	0.082	0.75	1e-05
local	TASK	20	10	10	56	58	TRAV26-1	9	4.3e-08	1.1e-124	0.72	0.008	0.75	1e-05
local	TAS	20	10	10	56	58	TRAV26-1	9	3.2e-08	5.5e-49	0.72	0.006	0.75	1e-05
local	GGTS	22	11	11	90	93	TRAV26-1	9	2.6e-08	3.6e-105	0.031	0.11	0.76	1e-05
local	GNTP	20	11	9	58	59	TRAV23/DV6	8	1.3e-07	8.1e-126	0.17	0.098	0.76	1e-05
local	GYS	20	10	10	58	62	TRAV2	9	7.9e-07	1.7e-53	0.27	0.38	0.76	1e-05
local	AGTA	21	10	11	58	61	TRAV8-2	6	7.5e-09	5.1e-82	0.99	0.001	0.76	1e-05
local	FGNE	21	11	10	67	68	TRAV26-1	9	3.6e-07	6.1e-125	0.86	0.054	0.77	1e-05
local	TSY	23	11	12	121	124	TRAV26-1	14	6.6e-09	3.5e-280	0.009	0.094	0.78	1e-05
local	FGN	24	12	12	96	97	TRAV26-1	11	3e-06	7.2e-142	0.82	0.47	0.78	1e-05
local	TSYG	22	10	12	102	105	TRAV26-1	13	4.9e-08	1.6e-194	0.027	0.23	0.79	1e-05
local	GTSY	21	10	11	101	104	TRAV26-1	12	1.3e-08	2.5e-123	0.035	0.047	0.79	1e-05
local	SYGK	22	10	12	101	104	TRAV26-1	12	6e-08	2.4e-222	0.022	0.34	0.8	1e-05
local	GSYI	22	11	11	70	71	TRAV13-1	7	3.3e-07	3.2e-162	0.14	0.3	0.81	1e-05
local	YGK	22	10	12	102	105	TRAV26-1	12	2.9e-08	8.3e-209	0.015	0.24	0.82	1e-05
local	SYI	22	11	11	72	73	TRAV13-1	7	2.1e-07	4.3e-119	0.11	0.24	0.82	1e-05
local	AGNM	23	11	12	84	87	TRAV26-1	10	2.6e-07	1.1e-194	0.56	0.055	0.87	1e-05
local	SNY	24	12	12	120	130	TRAV9-2	16	1.4e-06	7e-146	0.32	0.51	0.88	1e-05
local	GNM	23	11	12	90	93	TRAV26-1	10	3.6e-07	2.7e-179	0.62	0.065	0.89	1e-05
local	TGNQ	23	12	11	90	93	TRAV8-2	8	7.4e-08	8.4e-141	0.068	0.12	0.9	1e-05
local	AGN	24	12	12	176	181	TRAV26-1	19	6.5e-07	1.4e-122	0.59	0.12	0.94	1e-05
local	MKH	4	1	3	7	7	TRAV38-1	7	9.5e-09	7.1e-17	0.001	0.011	1	0.00086
local	TNFG	5	2	3	5	5	TRAV26-1	3	3.9e-07	1.3e-10	0.001	0.27	1	0.0015
local	TNF	5	2	3	5	5	TRAV26-1	3	4.2e-07	1e-08	0.001	0.29	1	0.0015
local	MKQ	3	0	3	3	3	TRAV38-1	3	1.4e-06	1.6e-07	0.001	0.22	1	0.0062
local	RVPL	4	2	2	4	4	TRAV26-1	4	4.2e-07	1.2e-06	0.001	0.18	1	0.0023
local	EDK	4	0	4	4	4	TRAV2	4	4e-07	9e-06	0.001	0.17	1	0.0023
local	REGW	2	1	1	3	3	TRAV14/DV4	3	2.3e-07	0.00048	0.001	0.037	1	0.0062
local	SYQ	2	1	1	2	2	TRAV23/DV6	2	4.7e-06	0.5	0.001	0.16	1	0.029
local	VAGN	6	2	4	6	6	TRAV26-1	3	2.7e-06	4.1e-06	0.003	0.74	1	0.0012
local	KHY	3	2	1	3	3	TRAV38-1	2	1.3e-06	1.9e-05	0.006	0.036	1	0.0062
local	MNSG	3	0	3	3	3	TRAV3	2	5e-08	8.9e-06	0.008	0.001	1	0.0062
local	SNQG	3	1	2	4	4	TRAV9-2	3	3.5e-06	1.9e-05	0.008	0.19	1	0.0023
local	RSAR	2	2	0	3	3	TRAV38-2/DV8	2	2.2e-05	5.6e-05	0.008	0.45	1	0.0062
local	YTNA	3	1	2	3	3	TRAV27	2	2e-06	1.6e-07	0.01	0.033	1	0.0062
local	NGAG	3	1	2	3	3	TRAV12-1	2	2.7e-05	0.00024	0.01	0.43	1	0.0062
local	ANS	19	9	10	48	50	TRAV9-2	7	3.1e-08	3.8e-53	0.011	0.16	1	1.7e-05
local	PGYS	4	3	1	4	4	TRAV8-2	3	5.2e-06	1.3e-05	0.012	0.18	1	0.0023
local	AQK	22	11	11	77	80	TRAV17	13	2.1e-08	7.1e-156	0.014	0.15	1	1e-05
local	GAQ	22	11	11	78	81	TRAV17	13	2.9e-09	5.5e-81	0.014	0.021	1	1e-05
local	YTGG	6	4	2	7	7	TRAV2	2	6.8e-06	3.9e-09	0.015	0.52	1	0.00086
local	NSK	17	9	8	41	43	TRAV17	6	1.1e-07	4.8e-84	0.016	0.22	1	3e-05
local	KGYS	2	0	2	3	3	TRAV12-2	2	5.4e-05	8e-07	0.018	0.48	1	0.0062
local	PTDS	4	2	2	4	5	TRAV6	2	1.1e-05	2e-06	0.018	0.26	1	0.0023
local	GANS	17	9	8	40	42	TRAV17	6	1.6e-07	6.5e-64	0.02	0.27	1	2.9e-05
local	GAQK	22	11	11	75	78	TRAV17	13	3.4e-09	2.2e-172	0.021	0.016	1	1e-05
local	ANSK	17	9	8	41	43	TRAV17	6	1.7e-07	1.9e-95	0.023	0.24	1	3e-05
local	PGSA	4	4	0	5	5	TRAV22	2	1.7e-05	5.9e-07	0.026	0.46	1	0.0015
local	ENN	2	2	0	4	4	TRAV14/DV4	2	5.1e-05	0.0025	0.03	0.72	1	0.0023
local	NTGF	16	7	9	26	27	TRAV13-1	5	3.3e-08	3.5e-55	0.032	0.027	1	3.8e-05
local	PYSG	4	2	2	6	6	TRAV13-1	2	1.1e-05	8.5e-08	0.036	0.25	1	0.0012
local	DQAG	3	1	2	4	5	TRAV23/DV6	3	1.4e-05	6.2e-06	0.037	0.16	1	0.0023
local	GEYG	3	1	2	4	4	TRAV38-2/DV8	2	6.3e-05	2.5e-05	0.037	0.72	1	0.0023
local	ISNF	4	2	2	4	4	TRAV41	2	1.8e-05	8.8e-10	0.04	0.19	1	0.0023
local	DMD	4	2	2	5	5	TRAV3	3	1.6e-05	9.4e-06	0.04	0.28	1	0.0015
local	QETS	4	2	2	4	4	TRAV38-2/DV8	2	2.1e-05	3.2e-05	0.042	0.21	1	0.0023
local	EAI	4	3	1	4	4	TRAV19	2	7.4e-05	2.3e-05	0.044	0.71	1	0.0023
local	RNQG	4	2	2	4	4	TRAV13-1	2	1.9e-05	2.8e-07	0.046	0.18	1	0.0023
local	PYSS	3	2	1	3	4	TRAV8-2	2	5.2e-05	1.9e-05	0.046	0.18	1	0.0062
local	EGGF	4	2	2	4	4	TRAV2	2	1.8e-05	3.6e-05	0.048	0.16	1	0.0023
local	AQGG	7	7	0	9	9	TRAV9-2	4	9.3e-07	3.7e-10	0.049	0.04	1	0.00048
local	GTDK	5	2	3	5	5	TRAV23/DV6	3	3.7e-06	1.4e-08	0.057	0.044	1	0.0015
local	SGGY	20	10	10	59	60	TRAV13-1	6	6.3e-09	1.4e-64	0.063	0.01	1	1e-05
local	MEYG	7	4	3	8	8	TRAV26-1	3	6.1e-06	3.9e-19	0.063	0.12	1	0.00083
local	ENNA	2	1	1	2	2	TRAV2	1	0.00034	3e-05	0.068	0.17	1	0.029
local	LKTS	2	0	2	2	2	TRAV9-2	1	2e-06	0.0034	0.07	0.001	1	0.029
local	RRA	2	2	0	2	2	TRAV21	1	0.00037	0.42	0.07	0.18	1	0.029
local	ENNA	2	2	0	2	2	TRAV14/DV4	1	0.00033	3e-05	0.075	0.15	1	0.029
local	RNNA	2	1	1	2	2	TRAV38-2/DV8	1	0.00039	3e-05	0.076	0.18	1	0.029
local	MEY	7	4	3	8	8	TRAV26-1	3	6.8e-06	4.6e-14	0.077	0.11	1	0.00083
local	QTDS	2	0	2	2	2	TRAV3	1	0.00037	0.0013	0.077	0.17	1	0.029
local	SFGN	7	5	2	7	7	TRAV19	2	6.2e-05	8.5e-15	0.078	0.93	1	0.00086
local	PYNQ	2	0	2	3	3	TRAV19	2	0.00022	1.6e-06	0.079	0.44	1	0.0062
local	RTDK	2	0	2	2	2	TRAV14/DV4	1	0.00041	0.001	0.079	0.18	1	0.029
local	DAGN	2	1	1	2	2	TRAV38-2/DV8	1	2.3e-06	0.0089	0.079	0.001	1	0.029
local	YNTD	17	9	8	20	22	TRAV26-1	6	4.8e-06	6.7e-43	0.081	0.73	1	8.1e-05
local	LIQG	7	4	3	7	7	TRAV41	2	1.5e-07	1.3e-10	0.085	0.002	1	0.00086
local	RNAG	4	2	2	7	7	TRAV2	2	6.2e-05	2.3e-11	0.092	0.78	1	0.00086
local	TGFQ	19	8	11	32	33	TRAV13-1	6	4.6e-08	2.1e-62	0.095	0.017	1	2.9e-05
local	LIQ	7	4	3	7	7	TRAV41	2	2.5e-07	2.5e-15	0.095	0.003	1	0.00086
local	LMEY	3	2	1	3	3	TRAV26-1	2	0.00015	1.6e-07	0.096	0.25	1	0.0062
local	NTGA	4	2	2	4	5	TRAV13-2	2	3.8e-05	5.5e-05	0.1	0.16	1	0.0023
local	GDDK	5	4	1	5	5	TRAV39	2	0.00014	4.8e-12	0.11	0.87	1	0.0015
local	SNAG	5	2	3	5	5	TRAV8-6	2	0.00014	1e-10	0.11	0.88	1	0.0015
local	DNQG	5	1	4	4	5	TRAV19	2	7.2e-05	3.1e-08	0.11	0.28	1	0.0023
local	GNNA	10	6	4	13	13	TRAV8-2	3	7.6e-08	4.6e-31	0.12	0.008	1	7.7e-05
local	DNFN	4	2	2	5	5	TRAV3	2	2.5e-05	4.8e-12	0.12	0.14	1	0.0015
local	IGFG	4	2	2	5	5	TRAV35	2	2.9e-05	2.7e-10	0.12	0.16	1	0.0015
local	IGF	4	2	2	5	5	TRAV35	2	2.5e-05	2.4e-06	0.12	0.14	1	0.0015
local	PTGN	4	2	2	5	5	TRAV26-1	2	1.4e-05	2.2e-05	0.12	0.081	1	0.0015
local	QGAQ	17	9	8	49	52	TRAV17	10	2.5e-07	1.5e-77	0.14	0.083	1	2.2e-05
local	IQGA	13	6	7	23	23	TRAV41	4	5.2e-07	5.3e-32	0.15	0.04	1	8.5e-05
local	YDSG	3	0	3	3	3	TRAV13-1	1	0.00044	0.00015	0.16	0.45	1	0.0062
local	RNFG	3	2	1	3	3	TRAV23/DV6	1	0.00045	1.6e-07	0.17	0.44	1	0.0062
local	GYGQ	3	3	0	3	3	TRAV13-1	1	0.00046	3.4e-05	0.17	0.44	1	0.0062
local	MDTG	3	1	2	3	3	TRAV8-2	1	0.00045	5.6e-05	0.17	0.42	1	0.0062
local	SDNY	3	0	3	3	3	TRAV35	1	1.1e-06	0.0002	0.17	0.001	1	0.0062
local	IIQG	3	2	1	3	3	TRAV38-1	1	2.7e-05	3.2e-06	0.18	0.024	1	0.0062
local	SNAR	3	0	3	3	3	TRAV27	1	0.00025	5.6e-06	0.18	0.23	1	0.0062
local	LPNN	3	1	2	3	3	TRAV2	1	0.0003	6.5e-06	0.18	0.27	1	0.0062
local	FYGG	2	1	1	3	3	TRAV13-1	1	0.00026	5.6e-05	0.18	0.23	1	0.0062
local	DGDY	3	3	0	3	3	TRAV22	1	0.00052	0.00023	0.18	0.46	1	0.0062
local	SYNT	8	5	3	9	11	TRAV26-1	3	1.3e-05	2.5e-17	0.19	0.14	1	0.00048
local	DNY	12	5	7	17	17	TRAV9-2	4	1.7e-07	7.6e-14	0.19	0.009	1	9.5e-05
local	LYNA	3	2	1	3	3	TRAV23/DV6	1	0.00031	4.1e-08	0.19	0.27	1	0.0062
local	KDDK	2	1	1	3	3	TRAV22	1	0.00029	1.6e-07	0.19	0.25	1	0.0062
local	PIGF	3	2	1	3	3	TRAV35	1	0.00028	1.6e-07	0.19	0.24	1	0.0062
local	DYNQ	3	1	2	3	3	TRAV13-1	1	0.00027	1.6e-07	0.19	0.23	1	0.0062
local	PPNA	2	0	2	3	3	TRAV38-2/DV8	1	3.2e-05	1.6e-07	0.19	0.027	1	0.0062
local	NNT	3	1	2	3	3	TRAV4	1	0.00052	1.6e-06	0.19	0.45	1	0.0062
local	TNNN	3	1	2	3	3	TRAV13-2	1	3.7e-05	3.2e-06	0.19	0.031	1	0.0062
local	YYGG	3	2	1	3	3	TRAV22	1	3.4e-05	8.9e-06	0.19	0.028	1	0.0062
local	YAGN	3	2	1	3	3	TRAV1-2	1	0.00028	8.9e-06	0.19	0.23	1	0.0062
local	KIQG	3	0	3	3	3	TRAV38-2/DV8	1	3.4e-05	9.5e-06	0.19	0.029	1	0.0062
local	EGSQ	3	1	2	3	3	TRAV14/DV4	1	5.1e-05	1.7e-05	0.19	0.042	1	0.0062
local	DFGN	2	0	2	3	3	TRAV16	1	0.0005	2.8e-05	0.19	0.42	1	0.0062
local	EKGG	3	2	1	3	3	TRAV22	1	0.0003	6.2e-05	0.19	0.25	1	0.0062
local	KIQ	3	0	3	3	3	TRAV38-2/DV8	1	3.5e-05	0.00012	0.19	0.029	1	0.0062
local	RNF	3	2	1	3	3	TRAV23/DV6	1	0.00053	0.00015	0.19	0.44	1	0.0062
local	YTGA	3	1	2	3	3	TRAV20	1	0.00052	0.00017	0.19	0.44	1	0.0062
local	ANSN	3	0	3	3	3	TRAV35	1	0.0003	0.00022	0.19	0.25	1	0.0062
local	SNNA	3	1	2	3	3	TRAV38-2/DV8	1	2.7e-05	8.1e-08	0.2	0.022	1	0.0062
local	PNNA	3	1	2	3	3	TRAV2	1	1.3e-06	4e-07	0.2	0.001	1	0.0062
local	DKAA	3	1	2	3	3	TRAV34	1	0.00054	1.6e-06	0.2	0.44	1	0.0062
local	GNQA	3	2	1	3	3	TRAV21	1	0.0003	3.2e-06	0.2	0.24	1	0.0062
local	RTNA	3	0	3	3	3	TRAV23/DV6	1	4.3e-05	5.6e-06	0.2	0.035	1	0.0062
local	DKGN	3	1	2	3	3	TRAV2	1	0.00052	1.3e-05	0.2	0.43	1	0.0062
local	IIQ	3	2	1	3	3	TRAV38-1	1	4e-05	4.5e-05	0.2	0.033	1	0.0062
local	ENAG	3	2	1	3	3	TRAV17	1	0.00054	5.6e-05	0.2	0.44	1	0.0062
local	MFS	3	1	2	3	3	TRAV38-1	1	0.00055	8.6e-05	0.2	0.45	1	0.0062
local	DDSG	3	3	0	3	3	TRAV34	1	4.3e-05	8.6e-05	0.2	0.035	1	0.0062
local	GRDD	3	0	3	3	3	TRAV3	1	0.00056	0.0001	0.2	0.45	1	0.0062
local	RGNA	3	3	0	3	3	TRAV13-1	1	0.0003	0.0001	0.2	0.24	1	0.0062
local	MNR	3	0	3	3	3	TRAV13-1	1	0.00057	0.0001	0.2	0.46	1	0.0062
local	TYGG	3	3	0	3	3	TRAV23/DV6	1	0.0003	0.00026	0.2	0.25	1	0.0062
local	MSGG	3	0	3	3	3	TRAV13-1	1	0.00035	0.0003	0.2	0.28	1	0.0062
local	GIQG	2	0	2	3	3	TRAV38-2/DV8	1	0.00057	0.00048	0.2	0.46	1	0.0062
local	NYGQ	14	7	7	25	25	TRAV19	5	1.1e-08	6e-58	0.21	0.001	1	5.2e-05
local	SDYK	2	1	1	3	3	TRAV3	1	4.5e-05	8.1e-08	0.21	0.034	1	0.0062
local	INQA	3	2	1	3	3	TRAV13-1	1	5e-05	8.1e-08	0.21	0.039	1	0.0062
local	MNRD	3	0	3	3	3	TRAV13-1	1	0.00054	1.6e-07	0.21	0.41	1	0.0062
local	DTDK	3	3	0	3	3	TRAV26-1	1	3.4e-05	1.6e-07	0.21	0.026	1	0.0062
local	SEGN	5	4	1	6	6	TRAV8-2	2	0.00015	7.5e-07	0.21	0.56	1	0.0012
local	DQGG	5	3	2	6	6	TRAV9-2	2	1.4e-05	1.1e-06	0.21	0.054	1	0.0012
local	RGSQ	5	4	1	6	6	TRAV9-2	2	6.5e-05	1.2e-06	0.21	0.25	1	0.0012
local	LYNN	2	1	1	3	3	TRAV38-2/DV8	1	3.5e-05	1.6e-06	0.21	0.027	1	0.0062
local	DNAR	2	1	1	3	3	TRAV34	1	0.00056	1.6e-06	0.21	0.43	1	0.0062
local	GPNF	3	1	2	3	3	TRAV12-1	1	5.1e-05	3.2e-06	0.21	0.039	1	0.0062
local	LNFG	2	1	1	3	3	TRAV38-1	1	3.9e-05	8.9e-06	0.21	0.03	1	0.0062
local	APSN	3	3	0	3	3	TRAV19	1	0.00031	2.8e-05	0.21	0.24	1	0.0062
local	EGAQ	3	2	1	3	3	TRAV35	1	0.00057	0.0001	0.21	0.43	1	0.0062
local	EDSS	3	1	2	3	3	TRAV13-1	1	0.0003	0.00043	0.21	0.23	1	0.0062
local	GTNA	5	4	1	6	6	TRAV26-1	2	1.7e-05	2.2e-11	0.22	0.063	1	0.0012
local	KGAQ	5	2	3	6	6	TRAV26-1	2	7.3e-05	1.3e-10	0.22	0.27	1	0.0012
local	DNF	4	2	2	6	6	TRAV3	2	1.5e-05	4.6e-10	0.22	0.055	1	0.0012
local	DNNA	3	3	0	3	3	TRAV12-1	1	4.2e-05	8.1e-08	0.22	0.031	1	0.0062
local	KGGS	6	4	2	6	6	TRAV22	2	6.8e-06	1.9e-07	0.22	0.026	1	0.0012
local	MFSG	3	1	2	3	3	TRAV38-1	1	0.0006	3.2e-06	0.22	0.45	1	0.0062
local	DAGG	6	3	3	6	6	TRAV17	2	0.00019	5.6e-06	0.22	0.71	1	0.0012
local	NTGK	22	12	10	84	85	TRAV19	10	4.6e-07	1.3e-188	0.25	0.18	1	1e-05
local	YNK	17	10	7	34	35	TRAV13-1	5	3e-06	1.3e-72	0.25	0.35	1	3.4e-05
local	MNTG	9	4	5	11	12	TRAV9-2	3	7.1e-06	2.3e-11	0.25	0.12	1	0.00024
local	YNT	18	10	8	22	24	TRAV26-1	6	1.2e-05	1.3e-30	0.26	0.63	1	7.5e-05
local	GYNK	17	10	7	34	35	TRAV13-1	5	3.4e-06	1.5e-75	0.28	0.35	1	3.4e-05
local	GETS	7	4	3	9	9	TRAV26-2	2	2.8e-06	4.8e-12	0.29	0.02	1	0.00048
local	GYQ	19	9	10	57	59	TRAV9-2	7	2e-07	2.1e-63	0.3	0.067	1	1e-05
local	TQGG	10	5	5	20	21	TRAV26-2	5	9.8e-06	3.8e-25	0.3	0.41	1	8.1e-05
local	GNQG	8	6	2	8	9	TRAV26-1	2	4.9e-05	4.7e-17	0.3	0.2	1	0.00083
local	DNYG	11	5	6	16	16	TRAV9-2	4	2.8e-07	2.8e-16	0.3	0.011	1	8.6e-05
local	RNA	6	4	2	9	9	TRAV21	2	8.1e-05	4.8e-12	0.31	0.54	1	0.00048
local	HNAG	3	3	0	4	4	TRAV3	1	0.00014	8.8e-10	0.31	0.19	1	0.0023
local	DQTG	4	2	2	4	4	TRAV3	1	0.00014	1.4e-05	0.31	0.19	1	0.0023
local	EETS	4	0	4	4	4	TRAV19	1	5.3e-05	2.8e-07	0.32	0.07	1	0.0023
local	NNA	22	11	11	80	82	TRAV26-1	8	6.1e-07	4.7e-169	0.33	0.18	1	1e-05
local	GYQK	19	9	10	56	58	TRAV8-2	6	3.4e-07	5.3e-131	0.33	0.1	1	1e-05
local	KGFG	3	0	3	4	4	TRAV41	1	6.5e-05	3e-08	0.33	0.083	1	0.0023
local	NGGF	4	2	2	4	4	TRAV13-1	1	0.00013	4.5e-08	0.33	0.17	1	0.0023
local	RSSA	3	1	2	4	4	TRAV19	1	5.4e-05	7e-06	0.33	0.071	1	0.0023
local	KTGA	4	1	3	4	4	TRAV13-1	1	0.00014	4e-05	0.33	0.18	1	0.0023
local	ILTG	4	2	2	4	4	TRAV35	1	0.00056	6.9e-05	0.33	0.73	1	0.0023
local	YQK	19	9	10	56	58	TRAV8-2	6	2.5e-07	1.7e-126	0.34	0.074	1	1e-05
local	NTGG	11	3	8	17	17	TRAV26-1	3	7.8e-07	6.8e-38	0.34	0.024	1	9.5e-05
local	LYNQ	4	1	3	4	4	TRAV13-2	1	4.9e-06	2.2e-10	0.34	0.006	1	0.0023
local	TNNA	4	2	2	4	4	TRAV3	1	0.00014	1.3e-08	0.34	0.18	1	0.0023
local	NNQG	4	2	2	4	4	TRAV13-2	1	5e-05	1.5e-08	0.34	0.062	1	0.0023
local	FNNA	3	1	2	3	4	TRAV14/DV4	1	0.00036	1.6e-07	0.34	0.17	1	0.0062
local	KDD	3	1	2	4	4	TRAV22	1	0.00017	7.6e-07	0.34	0.21	1	0.0023
local	YTGN	4	1	3	4	4	TRAV19	1	5.6e-05	9.9e-07	0.34	0.07	1	0.0023
local	DND	4	3	1	4	4	TRAV38-2/DV8	1	0.00015	2.5e-06	0.34	0.19	1	0.0023
local	GYSS	3	2	1	4	4	TRAV14/DV4	1	4.6e-05	1.1e-05	0.34	0.058	1	0.0023
local	PSGY	4	0	4	4	4	TRAV19	1	6.1e-05	2.3e-05	0.34	0.076	1	0.0023
local	ANAG	4	4	0	4	4	TRAV12-3	1	0.00016	2e-06	0.35	0.2	1	0.0023
local	KGSN	4	2	2	4	4	TRAV13-1	1	0.00016	1.9e-05	0.35	0.2	1	0.0023
local	RSNY	3	0	3	4	4	TRAV23/DV6	1	4.8e-05	5.6e-05	0.35	0.058	1	0.0023
local	KSSG	4	2	2	4	4	TRAV13-1	1	0.00017	7.1e-05	0.35	0.2	1	0.0023
local	EGSN	4	2	2	4	4	TRAV19	1	0.0006	8.3e-05	0.35	0.72	1	0.0023
local	YND	4	3	1	4	4	TRAV23/DV6	1	0.00059	8.4e-05	0.35	0.72	1	0.0023
local	PNA	8	2	6	11	11	TRAV12-3	3	8.4e-05	3.9e-15	0.36	0.96	1	0.00024
local	SDDK	4	2	2	4	4	TRAV19	1	0.00015	2.2e-10	0.36	0.18	1	0.0023
local	YNNA	4	3	1	4	4	TRAV14/DV4	1	0.00017	4.4e-10	0.36	0.2	1	0.0023
local	RMDS	3	1	2	4	4	TRAV23/DV6	1	5.3e-05	1.5e-07	0.36	0.063	1	0.0023
local	IND	4	4	0	4	4	TRAV3	1	0.00016	2.8e-07	0.36	0.19	1	0.0023
local	GGNM	4	2	2	4	4	TRAV23/DV6	1	0.00015	8.5e-07	0.36	0.18	1	0.0023
local	ENA	4	2	2	4	4	TRAV23/DV6	1	0.00058	6e-06	0.36	0.69	1	0.0023
local	RYGG	4	3	1	4	4	TRAV35	1	0.00017	1.4e-05	0.36	0.2	1	0.0023
local	AYSG	4	3	1	4	4	TRAV27	1	0.00017	3.1e-05	0.36	0.2	1	0.0023
local	TGK	22	12	10	86	87	TRAV19	10	4.6e-07	6.6e-104	0.37	0.12	1	1e-05
local	RNTP	4	1	3	4	4	TRAV38-2/DV8	1	0.00015	1.3e-08	0.37	0.17	1	0.0023
local	HNA	3	3	0	4	4	TRAV3	1	0.00017	3.1e-08	0.37	0.2	1	0.0023
local	PYGG	4	2	2	4	4	TRAV16	1	6.6e-05	1e-05	0.37	0.076	1	0.0023
local	GGFQ	4	3	1	4	4	TRAV2	1	0.00017	6.9e-05	0.37	0.2	1	0.0023
local	ENN	3	1	2	4	4	TRAV16	1	0.00062	0.0013	0.37	0.71	1	0.0023
local	RIQG	3	2	1	4	4	TRAV38-2/DV8	1	0.00016	6.2e-05	0.38	0.19	1	0.0023
local	SGTY	21	10	11	56	57	TRAV19	7	6.1e-08	1.4e-61	0.41	0.015	1	1e-05
local	DSGG	11	7	4	16	16	TRAV3	2	2.3e-06	1.7e-15	0.41	0.067	1	8.6e-05
local	GGAQ	7	4	3	7	7	TRAV12-3	2	6e-05	2.9e-07	0.41	0.17	1	0.00086
local	EYGN	13	7	6	21	21	TRAV26-1	4	2.9e-05	7.9e-43	0.43	0.71	1	9.6e-05
local	ANF	7	4	3	7	7	TRAV9-2	2	9.4e-05	2.5e-15	0.43	0.25	1	0.00086
local	NTGN	20	10	10	45	46	TRAV9-2	5	5.9e-07	3.5e-88	0.44	0.093	1	1.4e-05
local	GDYK	7	4	3	7	7	TRAV3	2	4.3e-05	5.1e-15	0.45	0.11	1	0.00086
local	ANFG	7	4	3	7	7	TRAV9-2	2	9.2e-05	5.5e-14	0.45	0.24	1	0.00086
local	PNFG	6	2	4	7	7	TRAV26-1	2	3.3e-05	5.1e-15	0.46	0.085	1	0.00086
local	GNNN	8	4	4	8	8	TRAV17	2	4.6e-05	2.3e-13	0.47	0.12	1	0.00083
local	VYGG	5	3	2	5	5	TRAV38-2/DV8	1	0.00021	1.5e-07	0.48	0.29	1	0.0015
local	KSGG	5	4	1	5	5	TRAV23/DV6	1	0.00011	6.8e-06	0.48	0.15	1	0.0015
local	NAGN	24	12	12	82	85	TRAV26-1	11	9.7e-09	1.1e-181	0.49	0.002	1	1e-05
local	DNAG	4	0	4	5	5	TRAV19	1	0.00031	1e-10	0.49	0.44	1	0.0015
local	ENSG	5	3	2	5	5	TRAV22	1	0.00034	1.4e-06	0.49	0.47	1	0.0015
local	ARQ	22	11	11	81	81	TRAV19	6	9.5e-07	2.4e-111	0.5	0.19	1	1e-05
local	YGNN	5	4	1	5	5	TRAV14/DV4	1	0.0003	9.2e-10	0.5	0.42	1	0.0015
local	DSSA	5	2	3	5	5	TRAV13-1	1	0.00032	9.1e-08	0.5	0.44	1	0.0015
local	GSFG	4	3	1	5	5	TRAV38-2/DV8	1	0.00032	2.7e-06	0.5	0.44	1	0.0015
local	KGF	4	1	3	5	5	TRAV41	1	2.6e-05	5.1e-06	0.5	0.036	1	0.0015
local	SARQ	22	11	11	79	79	TRAV17	6	9.6e-07	2e-150	0.51	0.19	1	1e-05
local	DYGQ	5	1	4	5	5	TRAV38-1	1	0.00033	3.7e-09	0.51	0.44	1	0.0015
local	GYGG	7	4	3	7	8	TRAV14/DV4	2	4.4e-05	5e-09	0.51	0.1	1	0.00086
local	EGYS	5	3	2	5	5	TRAV13-1	1	0.00034	4.3e-07	0.51	0.46	1	0.0015
local	SGSA	20	11	9	48	48	TRAV19	4	1.1e-06	1.7e-61	0.52	0.13	1	1.7e-05
local	NSGN	9	3	6	12	12	TRAV13-1	3	8e-07	1.3e-12	0.52	0.01	1	0.00015
local	ANA	5	4	1	5	5	TRAV12-3	1	0.00035	1.7e-05	0.52	0.46	1	0.0015
local	PNAG	5	1	4	8	8	TRAV12-3	2	0.00033	1.1e-12	0.53	0.76	1	0.00083
local	LYNF	4	2	2	5	5	TRAV9-2	1	7.7e-07	1e-10	0.53	0.001	1	0.0015
local	GTYK	23	12	11	79	80	TRAV3	8	1.6e-08	8.8e-175	0.54	0.003	1	1e-05
local	NYGG	14	8	6	22	24	TRAV26-1	4	1.1e-05	2.1e-48	0.56	0.26	1	7.5e-05
local	YGN	19	10	9	34	35	TRAV26-1	10	2.3e-06	6.4e-43	0.57	0.12	1	3.4e-05
local	GSA	22	11	11	76	76	TRAV17	6	1.5e-06	1.8e-66	0.58	0.25	1	1e-05
local	YNNN	12	5	7	14	14	TRAV38-2/DV8	4	1.9e-06	1e-32	0.58	0.044	1	7.4e-05
local	NQA	13	7	6	19	19	TRAV9-2	3	2e-07	1.3e-32	0.6	0.003	1	0.00011
local	GSAR	22	11	11	75	75	TRAV17	6	1.7e-06	5.3e-154	0.61	0.27	1	1e-05
local	GGK	24	12	12	76	81	TRAV9-2	9	1.1e-06	3.2e-71	0.61	0.19	1	1e-05
local	YNF	11	5	6	17	17	TRAV9-2	3	6.4e-07	1.4e-37	0.61	0.011	1	9.5e-05
local	PNSG	5	3	2	6	6	TRAV19	1	0.00039	8.4e-08	0.61	0.53	1	0.0012
local	FQGA	5	2	3	6	6	TRAV14/DV4	1	0.00043	1.1e-06	0.61	0.58	1	0.0012
local	YNFN	11	5	6	17	17	TRAV9-2	3	4.1e-07	8e-40	0.62	0.007	1	9.5e-05
local	WNNN	6	5	1	6	6	TRAV26-2	1	0.00015	2.6e-14	0.62	0.2	1	0.0012
local	RETS	8	3	5	9	9	TRAV14/DV4	2	8e-06	1.6e-09	0.62	0.027	1	0.00048
local	SNA	9	2	7	9	9	TRAV8-6	2	0.00028	2.5e-09	0.62	0.96	1	0.00048
local	EAAG	4	2	2	6	6	TRAV23/DV6	1	0.00041	1.3e-08	0.62	0.54	1	0.0012
local	PNF	7	3	4	9	9	TRAV26-1	2	4.3e-05	5.5e-14	0.63	0.14	1	0.00048
local	WNN	8	5	3	9	9	TRAV26-1	2	7.7e-05	4.3e-12	0.63	0.26	1	0.00048
local	SGDK	6	3	3	6	6	TRAV26-2	1	4.1e-05	4.5e-10	0.64	0.053	1	0.0012
local	SAGN	5	4	1	6	6	TRAV26-1	1	0.00042	8.2e-07	0.64	0.54	1	0.0012
local	RGNN	4	2	2	6	6	TRAV23/DV6	1	7.8e-07	3e-06	0.64	0.001	1	0.0012
local	TYK	23	12	11	82	83	TRAV3	8	1.9e-07	4.4e-168	0.65	0.03	1	1e-05
local	QGN	22	11	11	85	89	TRAV14/DV4	8	5.2e-06	1.2e-66	0.65	0.8	1	1e-05
local	YGNK	17	9	8	27	28	TRAV26-1	8	4.1e-06	8.7e-63	0.65	0.24	1	2.6e-05
local	RDD	18	9	9	39	41	TRAV26-2	6	2.2e-06	3.7e-45	0.65	0.083	1	4e-05
local	NQAG	13	7	6	18	18	TRAV2	2	6.2e-07	1.4e-39	0.65	0.011	1	8.6e-05
local	YNAG	5	2	3	6	6	TRAV14/DV4	1	0.00056	6.6e-15	0.65	0.71	1	0.0012
local	PGNQ	5	2	3	6	6	TRAV23/DV6	1	0.00044	4.8e-07	0.65	0.55	1	0.0012
local	FNN	5	3	2	5	6	TRAV14/DV4	1	0.0002	2.6e-05	0.65	0.21	1	0.0015
local	GGYQ	17	9	8	48	50	TRAV8-2	6	1.7e-07	1.9e-73	0.66	0.015	1	1.7e-05
local	NFGN	19	10	9	45	45	TRAV26-1	6	2.5e-07	6.7e-99	0.67	0.026	1	1.4e-05
local	SQGN	22	11	11	84	88	TRAV41	7	5.4e-06	8.5e-146	0.68	0.79	1	1e-05
local	NNAG	20	9	11	36	38	TRAV26-1	5	3.2e-07	3.8e-79	0.68	0.014	1	3.3e-05
local	QGGK	24	12	12	67	72	TRAV9-2	9	3e-07	2.4e-124	0.69	0.044	1	1e-05
local	GSSN	13	6	7	24	25	TRAV19	3	1.4e-05	2.8e-29	0.69	0.25	1	8.4e-05
local	NTGT	10	6	4	12	12	TRAV19	2	1.2e-05	5.5e-14	0.69	0.12	1	0.00015
local	GSQ	22	11	11	82	86	TRAV41	7	3.9e-06	1.3e-85	0.7	0.56	1	1e-05
local	NRDD	11	4	7	20	20	TRAV14/DV4	2	2e-06	1.3e-41	0.71	0.035	1	8.1e-05
local	KTSY	9	5	4	12	12	TRAV17	2	4.2e-05	1.4e-21	0.71	0.38	1	0.00015
local	GSQG	22	11	11	81	85	TRAV41	7	4e-06	4.7e-149	0.72	0.55	1	1e-05
local	NNAR	20	11	9	44	44	TRAV2	5	3.2e-07	1.2e-98	0.73	0.038	1	1.1e-05
local	SNTG	19	9	10	49	50	TRAV19	8	2.1e-06	5.5e-43	0.74	0.13	1	2.2e-05
local	IKAA	5	2	3	6	7	TRAV41	1	0.0005	2.6e-14	0.74	0.55	1	0.0012
local	RNSG	6	3	3	7	7	TRAV38-2/DV8	1	0.0003	6.2e-07	0.74	0.47	1	0.00086
local	NAGG	15	7	8	25	25	TRAV8-2	4	9.7e-06	7.6e-42	0.75	0.25	1	5.2e-05
local	RNNN	8	4	4	10	10	TRAV38-2/DV8	2	5.1e-05	6.5e-21	0.75	0.22	1	0.00031
local	IKA	5	2	3	6	7	TRAV41	1	0.00052	6.2e-08	0.75	0.57	1	0.0012
local	GYSG	5	2	3	7	7	TRAV14/DV4	1	0.00037	6.7e-07	0.75	0.57	1	0.00086
local	SSNT	14	6	8	31	32	TRAV19	4	7.8e-06	2.8e-45	0.76	0.43	1	2.4e-05
local	NSNS	6	2	4	7	7	TRAV41	1	9.6e-05	1.1e-12	0.76	0.15	1	0.00086
local	DYGG	5	3	2	7	7	TRAV41	1	0.00016	2.3e-11	0.77	0.24	1	0.00086
local	YNA	6	2	4	7	7	TRAV14/DV4	1	0.00052	5.7e-10	0.77	0.78	1	0.00086
local	GSSA	6	3	3	7	7	TRAV14/DV4	1	9.6e-05	8.7e-09	0.77	0.14	1	0.00086
local	STGN	6	2	4	7	7	TRAV14/DV4	1	0.00017	6.7e-08	0.77	0.25	1	0.00086
local	MDSN	10	6	4	12	14	TRAV1-2	3	1.7e-06	4.1e-23	0.78	0.014	1	0.00015
local	NFG	19	10	9	46	46	TRAV26-1	6	2.3e-07	1.6e-77	0.79	0.019	1	1.5e-05
local	SNFG	8	5	3	13	13	TRAV41	2	1.2e-05	6.9e-26	0.79	0.2	1	7.7e-05
local	MNY	9	6	3	9	10	TRAV38-1	2	0.00015	1.3e-13	0.79	0.4	1	0.00048
local	DSNY	15	7	8	27	29	TRAV14/DV4	4	2.5e-07	7.6e-41	0.8	0.012	1	2.6e-05
local	MDS	15	8	7	26	28	TRAV1-2	3	5.3e-07	3.8e-37	0.81	0.017	1	3.8e-05
local	MNYG	9	6	3	9	10	TRAV38-1	2	0.00015	9.1e-15	0.81	0.4	1	0.00048
local	SNF	9	5	4	15	15	TRAV41	2	6.5e-05	2.3e-24	0.82	0.83	1	9.5e-05
local	YGG	23	12	11	73	76	TRAV41	5	3.7e-07	6.5e-77	0.83	0.044	1	1e-05
local	DNA	6	1	5	8	8	TRAV19	1	0.00037	1.6e-12	0.83	0.53	1	0.00083
local	PNDY	8	3	5	8	8	TRAV29/DV5	1	4.5e-05	3.9e-19	0.84	0.065	1	0.00083
local	GDK	8	5	3	8	8	TRAV26-2	1	7.4e-05	5.4e-08	0.85	0.1	1	0.00083
local	RDDK	17	8	9	34	36	TRAV26-1	4	7.2e-06	5.8e-79	0.86	0.25	1	3.4e-05
local	NYQ	19	10	9	53	55	TRAV3	4	3.4e-06	1.2e-99	0.87	0.39	1	1e-05
local	YNN	15	7	8	19	19	TRAV38-2/DV8	4	3.5e-05	1.6e-28	0.87	0.36	1	0.00011
local	GNN	23	12	11	76	76	TRAV26-1	7	2.3e-07	1.2e-68	0.88	0.026	1	1e-05
local	EYG	15	8	7	26	26	TRAV26-1	5	1.4e-05	4.4e-26	0.88	0.41	1	3.8e-05
local	SNYQ	19	10	9	48	50	TRAV3	4	1.9e-06	1.2e-111	0.89	0.12	1	1.7e-05
local	YGGS	19	10	9	47	50	TRAV14/DV4	5	2.2e-06	1.2e-81	0.89	0.16	1	1.5e-05
local	NSGG	16	6	10	21	25	TRAV21	4	4.6e-05	1.1e-26	0.89	0.54	1	9.6e-05
local	ATN	21	11	10	57	59	TRAV23/DV6	7	1.3e-07	1.1e-132	0.9	0.014	1	1e-05
local	NAR	21	11	10	57	57	TRAV2	5	3.6e-08	7.1e-109	0.9	0.004	1	1e-05
local	NNRK	21	12	9	38	38	TRAV26-1	5	1.3e-06	4.9e-88	0.9	0.043	1	3.3e-05
local	YNQG	15	8	7	22	22	TRAV19	3	6.8e-08	1e-48	0.9	0.001	1	7.5e-05
local	ISSG	8	5	3	9	9	TRAV3	1	2.4e-05	3.5e-10	0.9	0.055	1	0.00048
local	NRK	21	12	9	38	38	TRAV26-1	5	1.4e-06	5.6e-77	0.91	0.045	1	3.3e-05
local	NNNA	14	10	4	20	20	TRAV26-2	3	7.9e-06	5.1e-46	0.91	0.11	1	8.1e-05
local	YNQ	15	8	7	22	22	TRAV19	3	6.8e-08	2.2e-25	0.91	0.001	1	7.5e-05
local	SNSG	10	5	5	16	16	TRAV38-2/DV8	3	1.7e-05	1.2e-20	0.91	0.22	1	8.6e-05
local	PND	8	3	5	9	9	TRAV29/DV5	1	0.00011	7.3e-14	0.91	0.25	1	0.00048
local	TNK	21	11	10	56	58	TRAV23/DV6	7	2.5e-07	9.1e-111	0.92	0.027	1	1e-05
local	GGSQ	22	11	11	64	68	TRAV14/DV4	6	6.9e-07	4.8e-101	0.92	0.075	1	1e-05
local	GATN	21	11	10	56	58	TRAV23/DV6	7	1.5e-07	3.6e-78	0.92	0.016	1	1e-05
local	ATNK	21	11	10	56	58	TRAV23/DV6	7	1.4e-07	3.5e-127	0.93	0.015	1	1e-05
local	DDK	22	11	11	49	51	TRAV26-1	5	5.6e-06	2.1e-104	0.94	0.27	1	2.2e-05
local	AGNN	21	12	9	37	37	TRAV26-1	5	5.7e-08	4.1e-54	0.94	0.002	1	3e-05
local	GYA	16	8	8	34	34	TRAV38-2/DV8	4	2.8e-05	1.6e-50	0.94	0.88	1	3.4e-05
local	MDSS	11	6	5	13	13	TRAV17	2	1.1e-06	7.7e-27	0.95	0.015	1	7.7e-05
local	GGAT	19	9	10	48	50	TRAV23/DV6	6	8.8e-07	2.6e-60	0.96	0.054	1	1.7e-05
local	KAAG	15	7	8	18	20	TRAV12-1	3	5e-05	9.6e-34	0.96	0.61	1	8.6e-05
local	KAA	15	7	8	18	20	TRAV12-1	3	4.6e-05	2.6e-25	0.96	0.56	1	8.6e-05
local	GNA	10	6	4	17	17	TRAV26-1	4	8.6e-05	1.4e-18	0.96	0.94	1	9.5e-05
local	SGYA	15	8	7	31	31	TRAV38-2/DV8	3	1.6e-05	9.7e-70	0.97	0.67	1	2.4e-05
local	GNAG	10	6	4	17	17	TRAV26-1	4	8.8e-05	2.1e-31	0.97	0.95	1	9.5e-05
local	QTGA	12	5	7	20	20	TRAV3	3	7.9e-06	2.2e-27	0.97	0.1	1	8.1e-05
local	NFNK	18	10	8	31	32	TRAV9-2	3	2.5e-06	1.5e-71	0.98	0.11	1	2.4e-05
local	SSYK	17	9	8	25	25	TRAV19	3	5.1e-08	1.3e-41	0.98	0.001	1	5.2e-05
local	YGGA	15	6	9	25	25	TRAV38-2/DV8	3	1.3e-05	2e-41	0.98	0.24	1	5.2e-05
local	SGAG	15	9	6	35	36	TRAV14/DV4	4	2.7e-06	2.9e-31	0.98	0.091	1	3e-05
local	SYK	17	9	8	25	25	TRAV19	3	1e-07	2.2e-27	0.98	0.002	1	5.2e-05
local	RSGG	15	8	7	17	18	TRAV38-2/DV8	3	9.3e-08	5.9e-14	0.98	0.001	1	9.5e-05
local	NNR	22	12	10	56	56	TRAV13-1	6	3.2e-07	1.8e-99	0.99	0.032	1	1e-05
local	NFN	18	10	8	32	33	TRAV9-2	3	2.5e-06	4.8e-61	0.99	0.088	1	2.9e-05
local	GNNR	22	12	10	53	53	TRAV26-1	5	3e-07	1.4e-123	1	0.03	1	1e-05
local	FNK	19	11	8	35	36	TRAV9-2	3	2e-06	8.1e-75	1	0.065	1	3e-05

## Sheet: (d) TCRa enrich_expasion
Supplementary Table 4d: TCRs in alpha motif groups with both Va_P<0.05 and Expansion_P<0.05
Motif group	Subject-Tetramer	TCR beta				TCR alpha (dominant)			TCR alpha (secondary)
		V region	D region	J region	CDR3beta	Valpha	Jalpha	CDR3alpha	AltValpha	AltJalpha	Alt CDR3alpha
global-%TDSWGK
	C11-HCRT(25-37)					TRAV6	TRAJ24	CALTTDSWGKLQF
	C11-HCRT(25-37)					TRAV6	TRAJ24	CALTTDSWGKLQF
	C12-HCRT(25-37)	TRBV29-1	TRBD1	TRBJ2-5	CSVEGDRGRSETQYF	TRAV6	TRAJ24	CALTTDSWGKLQF
	C12-HCRT(25-37)					TRAV6	TRAJ24	CALTTDSWGKLQF	TRAV13-1	TRAJ43	CAASISRNDMRF
	C3-HCRT(1-13)	TRBV29-1		TRBJ2-5	CSVELGTGRQETQYF	TRAV6	TRAJ24	CALGTDSWGKFQF
	C3-HCRT(1-13)	TRBV29-1		TRBJ2-5	CSVELGTGRQETQYF	TRAV6	TRAJ24	CALGTDSWGKFQF
	C3-HCRT(1-13)	TRBV29-1		TRBJ2-5	CSVELGTGRQETQYF	TRAV6	TRAJ24	CALGTDSWGKFQF
	C3-HCRT(1-13)	TRBV29-1		TRBJ2-5	CSVELGTGRQETQYF	TRAV6	TRAJ24	CALGTDSWGKFQF
	C3-HCRT(1-13)	TRBV29-1		TRBJ2-5	CSVELGTGRQETQYF	TRAV6	TRAJ24	CALGTDSWGKFQF
	C3-HCRT(1-13)	TRBV29-1		TRBJ2-5	CSVELGTGRQETQYF	TRAV6	TRAJ24	CALGTDSWGKFQF
	C3-HCRT(1-13)	TRBV29-1		TRBJ2-5	CSVELGTGRQETQYF	TRAV6	TRAJ24	CALGTDSWGKFQF	TRAV6	TRAJ29
	C3-HCRT(1-13)	TRBV29-1		TRBJ2-5	CSVELGTGRQETQYF	TRAV6	TRAJ24	CALGTDSWGKFQF
	C3-HCRT(1-13)	TRBV29-1		TRBJ2-5	CSVELGTGRQETQYF	TRAV6	TRAJ24	CALGTDSWGKFQF
	C3-HCRT(1-13)	TRBV29-1		TRBJ2-5	CSVELGTGRQETQYF	TRAV6	TRAJ24	CALGTDSWGKFQF
	C3-HCRT(1-13)	TRBV29-1		TRBJ2-5	CSVELGTGRQETQYF	TRAV6	TRAJ24	CALGTDSWGKFQF
	C3-HCRT(56-69)	TRBV29-1		TRBJ2-5	CSVELGTGRQETQYF	TRAV6	TRAJ24	CALGTDSWGKFQF
	C3-HCRT(56-69)	TRBV29-1		TRBJ2-5	CSVELGTGRQETQYF	TRAV6	TRAJ24	CALGTDSWGKFQF
	C3-HCRT(56-69)	TRBV29-1		TRBJ2-5	CSVELGTGRQETQYF	TRAV6	TRAJ24	CALGTDSWGKFQF
	C3-HCRT(56-69)	TRBV29-1		TRBJ2-5	CSVELGTGRQETQYF	TRAV6	TRAJ24	CALGTDSWGKFQF	TRAV6	TRAJ29
	C3-HCRT(56-69)	TRBV29-1		TRBJ2-5	CSVELGTGRQETQYF	TRAV6	TRAJ24	CALGTDSWGKFQF
	C3-HCRT(56-69)	TRBV29-1		TRBJ2-5	CSVELGTGRQETQYF	TRAV6	TRAJ24	CALGTDSWGKFQF
	C3-HCRT(56-69)	TRBV29-1		TRBJ2-5	CSVELGTGRQETQYF	TRAV6	TRAJ24	CALGTDSWGKFQF
	C3-HCRT(56-69)	TRBV29-1		TRBJ2-5	CSVELGTGRQETQYF	TRAV6	TRAJ24	CALGTDSWGKFQF
	C3-HCRT(56-69)	TRBV29-1		TRBJ2-5	CSVELGTGRQETQYF	TRAV6	TRAJ24	CALGTDSWGKFQF
	C3-HCRT(56-69)	TRBV29-1		TRBJ2-5	CSVELGTGRQETQYF	TRAV6	TRAJ24	CALGTDSWGKFQF	TRAV6	TRAJ29
	C4-HCRT(1-13)					TRAV9-2	TRAJ24	CALPTDSWGKFQF
	C4-HCRT(56-69)	TRBV28		TRBJ2-7	CASSLKDRGRYEQYF	TRAV21	TRAJ24	CAGSTDSWGKLQF	TRAV38-2/DV8	TRAJ54	CAYRQGAQKLVF
	C7-HCRT(25-37)	TRBV6-1		TRBJ1-6	CASSVDGSGNSPLHF	TRAV2	TRAJ24	CAAITDSWGKLQF
	C9-HCRT(87-100)	TRBV3-1	TRBD2	TRBJ2-1	CASSGTSGREQFF	TRAV29/DV5	TRAJ24	CAGTTDSWGKFQF
	P12-HCRT(25-37)	TRBV3-1		TRBJ1-1	CASSQKVNTEAFF	TRAV6	TRAJ24	CALTTDSWGKLQF	TRAV26-1	TRAJ29	CIVRVASGNTPLVF
	P12-HCRT(25-37)					TRAV6	TRAJ24	CALTTDSWGKLQF	TRAV8-6	TRAJ42	CAVSWGSQGNLIF
	P12-HCRT(25-37)					TRAV6	TRAJ24	CALTTDSWGKLQF
	P3-HCRT(1-13)	TRBV29-1		TRBJ2-5	CSVEMDRGRSETQYF	TRAV6	TRAJ24	CALETDSWGKLQF
	P3-HCRT(1-13)	TRBV29-1		TRBJ2-5	CSVESDRGRSETQYF	TRAV6	TRAJ24	CALPTDSWGKLQF
	P3-HCRT(56-69)	TRBV29-1		TRBJ2-5	CSVESDRGRSETQYF	TRAV6	TRAJ24	CALPTDSWGKLQF
	P7-HCRT(25-37)	TRBV19		TRBJ2-7	CASSIRAGGPGEQYF	TRAV6	TRAJ24	CALTTDSWGKLQF
	P9-HCRT(1-13)	TRBV29-1	TRBD1	TRBJ2-5	CSVEGDRGRSETQYF	TRAV6	TRAJ24	CALTTDSWGKLQF
	P9-HCRT(1-13)	TRBV29-1	TRBD1	TRBJ2-5	CSVEGDRGRSETQYF	TRAV6	TRAJ24	CALTTDSWGKLQF
	P9-HCRT(1-13)	TRBV29-1	TRBD1	TRBJ2-5	CSVEGDRGRSETQYF	TRAV6	TRAJ24	CALTTDSWGKLQF
	P9-HCRT(1-13)	TRBV29-1	TRBD1	TRBJ2-5	CSVEGDRGRSETQYF	TRAV6	TRAJ24	CALTTDSWGKLQF
	P9-HCRT(1-13)	TRBV29-1	TRBD1	TRBJ2-5	CSVEGDRGRSETQYF	TRAV6	TRAJ24	CALTTDSWGKLQF	TRAV6	TRAJ24	CALTTDSWRKLQF
	P9-HCRT(1-13)	TRBV29-1	TRBD1	TRBJ2-5	CSVEGDRGRSETQYF	TRAV6	TRAJ24	CALTTDSWGKLQF
	P9-HCRT(1-13)	TRBV29-1	TRBD1	TRBJ2-5	CSVEGDRGRSETQYF	TRAV6	TRAJ24	CALTTDSWGKLQF
	P9-HCRT(1-13)	TRBV29-1	TRBD1	TRBJ2-5	CSVEGDRGRSETQYF	TRAV6	TRAJ24	CALTTDSWGKLQF
	P9-HCRT(1-13)	TRBV29-1	TRBD1	TRBJ2-5	CSVEGDRGRSETQYF	TRAV6	TRAJ24	CALTTDSWGKLQF
	P9-HCRT(1-13)	TRBV29-1	TRBD1	TRBJ2-5	CSVEGDRGRSETQYF	TRAV6	TRAJ24	CALTTDSWGKLQF
	P9-HCRT(1-13)	TRBV29-1	TRBD1	TRBJ2-5	CSVEGDRGRSETQYF	TRAV6	TRAJ24	CALTTDSWGKLQF	TRAV6	TRAJ24
	P9-HCRT(1-13)	TRBV29-1	TRBD1	TRBJ2-5	CSVEGDRGRSETQYF	TRAV6	TRAJ24	CALTTDSWGKLQF
	P9-HCRT(1-13)	TRBV29-1	TRBD1	TRBJ2-5	CSVEGDRGRSETQYF	TRAV6	TRAJ24	CALTTDSWGKLQF
	P9-HCRT(1-13)	TRBV29-1		TRBJ2-7	CSVAGSTGSYEQYF	TRAV26-1	TRAJ24	CIVRTDSWGKLQF	TRAV38-1	TRAJ46	SSAFMKRDKSSGDKLTF
	P9-HCRT(25-37)					TRAV6	TRAJ24	CALTTDSWGKLQF
	P9-HCRT(87-100)	TRBV29-1	TRBD1	TRBJ2-5	CSVEGDRGRSETQYF	TRAV6	TRAJ24	CALTTDSWGKLQF
	P9-HCRT(87-100)	TRBV29-1	TRBD1	TRBJ2-5	CSVEGDRGRSETQYF	TRAV6	TRAJ24	CALTTDSWGKLQF
	P9-HCRT(87-100)	TRBV29-1	TRBD1	TRBJ2-5	CSVEGDRGRSETQYF	TRAV6	TRAJ24	CALTTDSWGKLQF
global-S%RDYK
	C5-HCRT(87-100)	TRBV6-1		TRBJ1-5	CATTRDRGNQPQHF	TRAV8-6	TRAJ20	CAVSDRDYKLSF
	C3-HCRT(56-69)	TRBV30		TRBJ2-7	CAWSPRGSGKVYEQYF	TRAV3	TRAJ20	CAVSLRDYKLSF
	C3-HCRT(56-69)	TRBV30		TRBJ2-7	CAWSPRGSGKVYEQYF	TRAV3	TRAJ20	CAVSLRDYKLSF
	C3-HCRT(56-69)	TRBV30		TRBJ2-7	CAWSPRGSGKVYEQYF	TRAV3	TRAJ20	CAVSLRDYKLSF
	C3-HCRT(56-69)	TRBV30		TRBJ2-7	CAWSPRGSGKVYEQYF	TRAV3	TRAJ20	CAVSLRDYKLSF
	C3-HCRT(56-69)	TRBV30		TRBJ2-7	CAWSPRGSGKVYEQYF	TRAV3	TRAJ20	CAVSLRDYKLSF	TRAV12-2	TRAJ21
	C3-HCRT(56-69)	TRBV30		TRBJ2-7	CAWSPRGSGKVYEQYF	TRAV3	TRAJ20	CAVSLRDYKLSF	TRAV12-2	TRAJ21
	C3-HCRT(56-69)	TRBV30		TRBJ2-7	CAWSPRGSGKVYEQYF	TRAV3	TRAJ20	CAVSLRDYKLSF
	C3-HCRT(56-69)	TRBV30		TRBJ2-7	CAWSPRGSGKVYEQYF	TRAV3	TRAJ20	CAVSLRDYKLSF
	C3-HCRT(56-69)	TRBV30		TRBJ2-7	CAWSPRGSGKVYEQYF	TRAV3	TRAJ20	CAVSLRDYKLSF
	C3-HCRT(56-69)	TRBV30		TRBJ2-7	CAWSPRGSGKVYEQYF	TRAV3	TRAJ20	CAVSLRDYKLSF	TRAV12-2	TRAJ21
	C3-HCRT(1-13)	TRBV30		TRBJ2-7	CAWSPRGSGKVYEQYF	TRAV3	TRAJ20	CAVSLRDYKLSF
	C3-HCRT(1-13)	TRBV30		TRBJ2-7	CAWSPRGSGKVYEQYF	TRAV3	TRAJ20	CAVSLRDYKLSF
	C3-HCRT(1-13)	TRBV30		TRBJ2-7	CAWSPRGSGKVYEQYF	TRAV3	TRAJ20	CAVSLRDYKLSF
	C3-HCRT(1-13)	TRBV30		TRBJ2-7	CAWSPRGSGKVYEQYF	TRAV3	TRAJ20	CAVSLRDYKLSF
	C3-HCRT(1-13)	TRBV30		TRBJ2-7	CAWSPRGSGKVYEQYF	TRAV3	TRAJ20	CAVSLRDYKLSF
	C3-HCRT(1-13)	TRBV30		TRBJ2-7	CAWSPRGSGKVYEQYF	TRAV3	TRAJ20	CAVSLRDYKLSF
	C3-HCRT(1-13)	TRBV30		TRBJ2-7	CAWSPRGSGKVYEQYF	TRAV3	TRAJ20	CAVSLRDYKLSF
	C3-HCRT(1-13)	TRBV30		TRBJ2-7	CAWSPRGSGKVYEQYF	TRAV3	TRAJ20	CAVSLRDYKLSF
	C3-HCRT(1-13)	TRBV30		TRBJ2-7	CAWSPRGSGKVYEQYF	TRAV3	TRAJ20	CAVSLRDYKLSF
	C3-HCRT(1-13)	TRBV30		TRBJ2-7	CAWSPRGSGKVYEQYF	TRAV3	TRAJ20	CAVSLRDYKLSF
	C3-HCRT(1-13)	TRBV30		TRBJ2-7	CAWSPRGSGKVYEQYF	TRAV3	TRAJ20	CAVSLRDYKLSF
	C3-HCRT(1-13)	TRBV30		TRBJ2-7	CAWSPRGSGKVYEQYF	TRAV3	TRAJ20	CAVSLRDYKLSF
	C3-HCRT(1-13)	TRBV30		TRBJ2-7	CAWSPRGSGKVYEQYF	TRAV3	TRAJ20	CAVSLRDYKLSF
	C3-HCRT(1-13)	TRBV30		TRBJ2-7	CAWSPRGSGKVYEQYF	TRAV3	TRAJ20	CAVSLRDYKLSF	TRAV12-2	TRAJ21
	C3-HCRT(1-13)	TRBV30		TRBJ2-7	CAWSPRGSGKVYEQYF	TRAV3	TRAJ20	CAVSLRDYKLSF	TRAV12-2	TRAJ21
	C3-HCRT(1-13)	TRBV30		TRBJ2-7	CAWSPRGSGKVYEQYF	TRAV3	TRAJ20	CAVSLRDYKLSF
	C3-HCRT(1-13)	TRBV30		TRBJ2-7	CAWSPRGSGKVYEQYF	TRAV3	TRAJ20	CAVSLRDYKLSF
	P4-HCRT(56-69)	TRBV20-1		TRBJ2-1	CSARATAGLANEQFF	TRAV2	TRAJ20	CAVSPRDYKLSF
	P2-HCRT(1-13)					TRAV2	TRAJ20	CAVSPRDYKLSF
global-SD%GSTLGR
	C11-HCRT(25-37)	TRBV9		TRBJ2-1	CASSEGAVAGEQFF	TRAV10	TRAJ18	CVVSDRGSTLGRLYF	TRAV35	TRAJ53	CAGLARGGSNYKLTF
	C11-HCRT(25-37)	TRBV6-5		TRBJ1-2	CASSYSKLSYGYTF	TRAV10	TRAJ18	CVVSDRGSTLGRLYF
	C11-HCRT(25-37)	TRBV20-1		TRBJ2-1	CSARARTPSNEQFF	TRAV10	TRAJ18	CVVSDRGSTLGRLYF	TRAV2	TRAJ33
	C11-HCRT(25-37)	TRBV20-1		TRBJ2-5	CSASYEGEGTQYF	TRAV10	TRAJ18	CVVSDRGSTLGRLYF
	C11-HCRT(25-37)					TRAV10	TRAJ18	CVVSDRGSTLGRLYF	TRAV5	TRAJ34	CAEKGPTDKLIF
	C11-HCRT(25-37)					TRAV10	TRAJ18	CVVSDRGSTLGRLYF
	C11-HCRT(25-37)					TRAV10	TRAJ18	CVVSDRGSTLGRLYF
	C11-HCRT(25-37)					TRAV10	TRAJ18	CVVSDRGSTLGRLYF
	C12-HCRT(25-37)	TRBV6-2		TRBJ2-2	CASKGRGLADTGELFF	TRAV10	TRAJ18	CVVSDRGSTLGRLYF
	C12-HCRT(25-37)	TRBV6-2		TRBJ2-3	CASRLAPGRTDTQYF	TRAV10	TRAJ18	CVVSDRGSTLGRLYF
	C12-HCRT(25-37)	TRBV25-1		TRBJ2-3	CASSDPGRGTDTQYF	TRAV10	TRAJ18	CVVSDRGSTLGRLYF	TRAV38-2/DV8	TRAJ57	CAYRSWGGSEKLVF
	C12-HCRT(25-37)	TRBV25-1		TRBJ2-7	CASSEGQETYEQYF	TRAV10	TRAJ18	CVVSDRGSTLGRLYF
	C12-HCRT(25-37)	TRBV5-4		TRBJ2-7	CASSLDRGYEQYF	TRAV10	TRAJ18	CVVSDRGSTLGRLYF
	C12-HCRT(25-37)	TRBV28		TRBJ2-4	CASSLGGMAKNIQYF	TRAV10	TRAJ18	CVVSDRGSTLGRLYF	TRAV38-1	TRAJ49	CAFMPTGNQFYF
	C12-HCRT(25-37)	TRBV6-1		TRBJ2-4	CASSTRDRPKNIQYF	TRAV10	TRAJ18	CVVSDRGSTLGRLYF
	C12-HCRT(25-37)					TRAV10	TRAJ18	CVVSDRGSTLGRLYF
	C12-HCRT(25-37)					TRAV10	TRAJ18	CVVSDRGSTLGRLYF
	C12-HCRT(25-37)					TRAV10	TRAJ18	CVVSDRGSTLGRLYF	TRAV8-6	TRAJ13	CAVSDRNQKVTF
	C12-HCRT(25-37)					TRAV10	TRAJ18	CVVSDRGSTLGRLYF
	C12-HCRT(25-37)					TRAV10	TRAJ18	CVVSDRGSTLGRLYF
	C5-HCRT(1-13)	TRBV25-1		TRBJ1-1	CASESPQRGGNTEAFF	TRAV10	TRAJ18	CVVSDRGSTLGRLYF
	C5-HCRT(1-13)					TRAV10	TRAJ18	CVVSDRGSTLGRLYF	TRAV19	TRAJ31
	C7-HCRT(25-37)	TRBV25-1		TRBJ2-7	CASSEKRDNYEQYF	TRAV10	TRAJ18	CVVSDRGSTLGRLYF	TRAV4	TRAJ21
	C7-HCRT(25-37)	TRBV25-1		TRBJ2-7	CASSEKRDNYEQYF	TRAV10	TRAJ18	CVVSDRGSTLGRLYF
	C7-HCRT(25-37)	TRBV11-3	TRBD2	TRBJ2-3	CASSSRTSGRATDTQYF	TRAV10	TRAJ18	CVVSDRGSTLGRLYF	TRAV35	TRAJ24	CAGQSKADSWGKLQF
	C7-HCRT(25-37)					TRAV10	TRAJ18	CVVSDRGSTLGRLYF
	C7-HCRT(25-37)					TRAV10	TRAJ18	CVVSDRGSTLGRLYF
	C7-HCRT(25-37)					TRAV10	TRAJ18	CVVSDRGSTLGRLYF	TRAV13-1	TRAJ20	CAATFTNDYKLSF
	C8-HCRT(25-37)	TRBV27		TRBJ1-6	CASSSSRGSYNSPLHF	TRAV10	TRAJ18	CVVSDRGSTLGRLYF	TRAV13-1	TRAJ37	CAASRGSGNTGKLIF
	C8-HCRT(25-37)	TRBV7-2		TRBJ2-6	CASSYWFPGPLGSGANVLTF	TRAV10	TRAJ18	CVVSDRGSTLGRLYF
	C8-HCRT(25-37)					TRAV10	TRAJ18	CVVSDRGSTLGRLYF
	C8-HCRT(25-37)					TRAV10	TRAJ18	CVVSDRGSTLGRLYF
	C8-HCRT(25-37)					TRAV10	TRAJ18	CVVSDRGSTLGRLYF
	C8-HCRT(25-37)					TRAV10	TRAJ18	CVVSDRGSTLGRLYF
	P10-HCRT(1-13)	TRBV25-1		TRBJ2-7	CASSEDKTYEQYF	TRAV10	TRAJ18	CVVSDRGSTLGRLYF
	P10-HCRT(25-37)	TRBV2		TRBJ1-5	CASSEGGRRPDQPQHF	TRAV10	TRAJ18	CVVSDRGSTLGRLYF	TRAV8-6	TRAJ39	CAVREDNNAGNMLTF
	P10-HCRT(25-37)	TRBV25-1		TRBJ2-7	CASSEKRDNYEQYF	TRAV10	TRAJ18	CVVSDRGSTLGRLYF
	P10-HCRT(25-37)	TRBV7-2		TRBJ2-2	CASSLKGPATGELFF	TRAV10	TRAJ18	CVVSDRGSTLGRLYF
	P10-HCRT(25-37)	TRBV11-2		TRBJ1-2	CASSQGGVPYGYTF	TRAV10	TRAJ18	CVVSDRGSTLGRLYF	TRAV8-6	TRAJ28	CALAGAGSYQLTF
	P10-HCRT(25-37)	TRBV2		TRBJ1-2	CASSSGKNYGYTF	TRAV10	TRAJ18	CVVSDRGSTLGRLYF	TRAV17	TRAJ54	CATDPAAQKLVF
	P10-HCRT(25-37)	TRBV29-1	TRBD1	TRBJ2-5	CSVEGDRGRSETQYF	TRAV10	TRAJ18	CVVSDRGSTLGRLYF
	P10-HCRT(25-37)					TRAV10	TRAJ18	CVVSDRGSTLGRLYF
	P10-HCRT(25-37)					TRAV10	TRAJ18	CVVSDRGSTLGRLYF
	P10-HCRT(25-37)					TRAV10	TRAJ18	CVVSDRGSTLGRLYF
	P10-HCRT(25-37)					TRAV10	TRAJ18	CVVSDRGSTLGRLYF
	P10-HCRT(25-37)					TRAV10	TRAJ18	CVVSDRGSTLGRLYF
	P11-HCRT(25-37)	TRBV2		TRBJ2-6	CASNSGLARTGANVLTF	TRAV10	TRAJ18	CVVSDRGSTLGRLYF
	P11-HCRT(25-37)	TRBV25-1		TRBJ2-7	CASSEGQETYEQYF	TRAV10	TRAJ18	CVVSDRGSTLGRLYF
	P11-HCRT(25-37)	TRBV5-4		TRBJ1-6	CASSLAGDSNSPLHF	TRAV10	TRAJ18	CVVSDRGSTLGRLYF	TRAV17	TRAJ27	CATAGTNAGKSTF
	P11-HCRT(25-37)	TRBV11-2		TRBJ1-6	CASSLSPRARRGGFNSALHF	TRAV10	TRAJ18	CVVSDRGSTLGRLYF
	P11-HCRT(25-37)	TRBV7-3		TRBJ2-7	CASSPLAGLIYEQYF	TRAV10	TRAJ18	CVVSDRGSTLGRLYF
	P11-HCRT(25-37)					TRAV10	TRAJ18	CVVSDRGSTLGRLYF
	P11-HCRT(25-37)					TRAV10	TRAJ18	CVVSDRGSTLGRLYF	TRAV13-1	TRAJ33	CAAPPPDSNYQLIW
	P11-HCRT(25-37)					TRAV10	TRAJ18	CVVSDRGSTLGRLYF
	P11-HCRT(25-37)					TRAV10	TRAJ18	CVVSDRGSTLGRLYF
	P12-HCRT(25-37)	TRBV6-1		TRBJ2-3	CASSEAWGGGTDTQYF	TRAV10	TRAJ18	CVVSDRGSTLGRLYF
	P12-HCRT(25-37)	TRBV12-3		TRBJ2-5	CASSPGQAPQETQYF	TRAV10	TRAJ18	CVVSDRGSTLGRLYF	TRAV21	TRAJ33
	P12-HCRT(25-37)	TRBV20-1		TRBJ2-3	CSAKIPSGNTDTQYF	TRAV10	TRAJ18	CVVSDRGSTLGRLYF	TRAV35	TRAJ48	CAGQRSNFGNEKLTF
	P12-HCRT(25-37)					TRAV10	TRAJ18	CVVSDRGSTLGRLYF
	P5-HCRT(1-13)	TRBV25-1		TRBJ1-2	CASSAIDGEYGYTF	TRAV10	TRAJ18	CVVSDRGSTLGRLYF
	P6-HCRT(1-13)	TRBV25-1		TRBJ1-5	CASSEGTGGSFTQPQHF	TRAV10	TRAJ18	CVVSDRGSTLGRLYF
	P6-HCRT(1-13)	TRBV25-1		TRBJ1-6	CASSSGTGGSPLHF	TRAV10	TRAJ18	CVVSDRGSTLGRLYF
	P6-HCRT(87-100)	TRBV25-1		TRBJ2-1	CASSEPGSYNEQFF	TRAV10	TRAJ18	CVVSDRGSTLGRLYF	TRAV10	TRAJ34
	P6-HCRT(87-100)	TRBV25-1		TRBJ1-5	CASSEYSLNQPQHF	TRAV10	TRAJ18	CVVSDRGSTLGRLYF
	P7-HCRT(1-13)					TRAV10	TRAJ18	CVVSDRGSTLGRLYF	TRAV26-2	TRAJ40	CILGHTSGTYKYIF
	P7-HCRT(25-37)	TRBV25-1		TRBJ2-1	CASSEGGQVPYNEQFF	TRAV10	TRAJ18	CVVSDRGSTLGRLYF	TRAV22	TRAJ40	CAVDSPTSTSGTYKYIF
	P7-HCRT(25-37)	TRBV7-2		TRBJ1-2	CASSLRTGKNGYTF	TRAV10	TRAJ18	CVVSDRGSTLGRLYF
	P7-HCRT(25-37)					TRAV10	TRAJ18	CVVSDRGSTLGRLYF
	P7-HCRT(25-37)					TRAV10	TRAJ18	CVVSDRGSTLGRLYF
	P7-HCRT(25-37)					TRAV10	TRAJ18	CVVSDRGSTLGRLYF
	P7-HCRT(25-37)					TRAV10	TRAJ18	CVVSDRGSTLGRLYF
	P8-HCRT(1-13)	TRBV25-1		TRBJ2-5	CASSDLRKASGRHGEETQYF	TRAV10	TRAJ18	CVVSDRGSTLGRLYF
	P8-HCRT(1-13)	TRBV25-1		TRBJ2-3	CASSDPGRGTDTQYF	TRAV10	TRAJ18	CVVSDRGSTLGRLYF	TRAV23/DV6	TRAJ28	CAASRGAGSYQLTF
	P8-HCRT(1-13)	TRBV25-1		TRBJ2-7	CASSEKRDNYEQYF	TRAV10	TRAJ18	CVVSDRGSTLGRLYF	TRAV16	TRAJ23	CAPNNQGGKLIF
	P8-HCRT(1-13)	TRBV25-1		TRBJ1-1	CASSESQTGSTEAFF	TRAV10	TRAJ18	CVVSDRGSTLGRLYF
	P8-HCRT(1-13)	TRBV25-1		TRBJ2-6	CASSETRVSGANVLTF	TRAV10	TRAJ18	CVVSDRGSTLGRLYF
	P8-HCRT(1-13)	TRBV25-1		TRBJ2-2	CASSEVGGGSPGELFF	TRAV10	TRAJ18	CVVSDRGSTLGRLYF
	P8-HCRT(1-13)	TRBV25-1		TRBJ2-1	CASSGISGRVPEYNEQFF	TRAV10	TRAJ18	CVVSDRGSTLGRLYF
	P8-HCRT(25-37)	TRBV5-1		TRBJ2-6	CASGGSGANVLTF	TRAV10	TRAJ18	CVVSDRGSTLGRLYF
	P8-HCRT(25-37)	TRBV25-1		TRBJ1-5	CASSEGTGGSFTQPQHF	TRAV10	TRAJ18	CVVSDRGSTLGRLYF
	P8-HCRT(25-37)	TRBV29-1	TRBD1	TRBJ2-5	CSVEGDRGRSETQYF	TRAV10	TRAJ18	CVVSDRGSTLGRLYF
	P8-HCRT(25-37)					TRAV10	TRAJ18	CVVSDRGSTLGRLYF
	P8-HCRT(25-37)					TRAV10	TRAJ18	CVVSDRGSTLGRLYF	TRAV25	TRAJ42	CAGTYGGSQGNLIF
	P8-HCRT(25-37)					TRAV10	TRAJ18	CVVSDRGSTLGRLYF
	P8-HCRT(25-37)					TRAV10	TRAJ18	CVVSDRGSTLGRLYF
	P8-HCRT(25-37)					TRAV10	TRAJ18	CVVSDRGSTLGRLYF
	P8-HCRT(25-37)					TRAV10	TRAJ18	CVVSDRGSTLGRLYF
	P9-HCRT(25-37)	TRBV19		TRBJ1-1	CASSIGQNTEAFF	TRAV10	TRAJ18	CVVSDRGSTLGRLYF	TRAV8-2	TRAJ36	CAALTPQTGANNLFF
	P9-HCRT(25-37)	TRBV20-1		TRBJ2-5	CSATRQETQYF	TRAV10	TRAJ18	CVVSDRGSTLGRLYF
	P9-HCRT(25-37)	TRBV20-1		TRBJ2-7	CSAVRGLEEQYF	TRAV10	TRAJ18	CVVSDRGSTLGRLYF
	P6-HCRT(87-100)	TRBV9		TRBJ2-2	CASSVASGSGELFF	TRAV8-6	TRAJ18	CAVSDPGSTLGRLYF	TRAV12-1	TRAJ18
	P5-HCRT(1-13)	TRBV25-1		TRBJ2-2	CASSAGQGGTGELFF	TRAV10	TRAJ18	CVTSDRGSTLGRLYF	TRAV9-2	TRAJ35	CALTPGGFGNVLHC
global-%DRGSTLGR
	C11-HCRT(1-13)	TRBV3-1		TRBJ1-3	CASTSRPGHPSGNTIYF	TRAV17	TRAJ18	CATVDRGSTLGRLYF	TRAV13-2	TRAJ15
	C11-HCRT(25-37)	TRBV9		TRBJ2-1	CASSEGAVAGEQFF	TRAV10	TRAJ18	CVVSDRGSTLGRLYF	TRAV35	TRAJ53	CAGLARGGSNYKLTF
	C11-HCRT(25-37)	TRBV6-5		TRBJ1-2	CASSYSKLSYGYTF	TRAV10	TRAJ18	CVVSDRGSTLGRLYF
	C11-HCRT(25-37)	TRBV20-1		TRBJ2-1	CSARARTPSNEQFF	TRAV10	TRAJ18	CVVSDRGSTLGRLYF	TRAV2	TRAJ33
	C11-HCRT(25-37)	TRBV20-1		TRBJ2-5	CSASYEGEGTQYF	TRAV10	TRAJ18	CVVSDRGSTLGRLYF
	C11-HCRT(25-37)					TRAV10	TRAJ18	CVVSDRGSTLGRLYF	TRAV5	TRAJ34	CAEKGPTDKLIF
	C11-HCRT(25-37)					TRAV10	TRAJ18	CVVSDRGSTLGRLYF
	C11-HCRT(25-37)					TRAV10	TRAJ18	CVVSDRGSTLGRLYF
	C11-HCRT(25-37)					TRAV10	TRAJ18	CVVSDRGSTLGRLYF
	C12-HCRT(25-37)	TRBV6-2		TRBJ2-2	CASKGRGLADTGELFF	TRAV10	TRAJ18	CVVSDRGSTLGRLYF
	C12-HCRT(25-37)	TRBV6-2		TRBJ2-3	CASRLAPGRTDTQYF	TRAV10	TRAJ18	CVVSDRGSTLGRLYF
	C12-HCRT(25-37)	TRBV25-1		TRBJ2-3	CASSDPGRGTDTQYF	TRAV10	TRAJ18	CVVSDRGSTLGRLYF	TRAV38-2/DV8	TRAJ57	CAYRSWGGSEKLVF
	C12-HCRT(25-37)	TRBV25-1		TRBJ2-7	CASSEGQETYEQYF	TRAV10	TRAJ18	CVVSDRGSTLGRLYF
	C12-HCRT(25-37)	TRBV5-4		TRBJ2-7	CASSLDRGYEQYF	TRAV10	TRAJ18	CVVSDRGSTLGRLYF
	C12-HCRT(25-37)	TRBV28		TRBJ2-4	CASSLGGMAKNIQYF	TRAV10	TRAJ18	CVVSDRGSTLGRLYF	TRAV38-1	TRAJ49	CAFMPTGNQFYF
	C12-HCRT(25-37)	TRBV6-1		TRBJ2-4	CASSTRDRPKNIQYF	TRAV10	TRAJ18	CVVSDRGSTLGRLYF
	C12-HCRT(25-37)					TRAV10	TRAJ18	CVVSDRGSTLGRLYF
	C12-HCRT(25-37)					TRAV10	TRAJ18	CVVSDRGSTLGRLYF
	C12-HCRT(25-37)					TRAV10	TRAJ18	CVVSDRGSTLGRLYF	TRAV8-6	TRAJ13	CAVSDRNQKVTF
	C12-HCRT(25-37)					TRAV10	TRAJ18	CVVSDRGSTLGRLYF
	C12-HCRT(25-37)					TRAV10	TRAJ18	CVVSDRGSTLGRLYF
	C5-HCRT(1-13)	TRBV25-1		TRBJ1-1	CASESPQRGGNTEAFF	TRAV10	TRAJ18	CVVSDRGSTLGRLYF
	C5-HCRT(1-13)					TRAV10	TRAJ18	CVVSDRGSTLGRLYF	TRAV19	TRAJ31
	C7-HCRT(25-37)	TRBV25-1		TRBJ2-7	CASSEKRDNYEQYF	TRAV10	TRAJ18	CVVSDRGSTLGRLYF	TRAV4	TRAJ21
	C7-HCRT(25-37)	TRBV25-1		TRBJ2-7	CASSEKRDNYEQYF	TRAV10	TRAJ18	CVVSDRGSTLGRLYF
	C7-HCRT(25-37)	TRBV11-3	TRBD2	TRBJ2-3	CASSSRTSGRATDTQYF	TRAV10	TRAJ18	CVVSDRGSTLGRLYF	TRAV35	TRAJ24	CAGQSKADSWGKLQF
	C7-HCRT(25-37)					TRAV10	TRAJ18	CVVSDRGSTLGRLYF
	C7-HCRT(25-37)					TRAV10	TRAJ18	CVVSDRGSTLGRLYF
	C7-HCRT(25-37)					TRAV10	TRAJ18	CVVSDRGSTLGRLYF	TRAV13-1	TRAJ20	CAATFTNDYKLSF
	C8-HCRT(25-37)	TRBV27		TRBJ1-6	CASSSSRGSYNSPLHF	TRAV10	TRAJ18	CVVSDRGSTLGRLYF	TRAV13-1	TRAJ37	CAASRGSGNTGKLIF
	C8-HCRT(25-37)	TRBV7-2		TRBJ2-6	CASSYWFPGPLGSGANVLTF	TRAV10	TRAJ18	CVVSDRGSTLGRLYF
	C8-HCRT(25-37)					TRAV10	TRAJ18	CVVSDRGSTLGRLYF
	C8-HCRT(25-37)					TRAV10	TRAJ18	CVVSDRGSTLGRLYF
	C8-HCRT(25-37)					TRAV10	TRAJ18	CVVSDRGSTLGRLYF
	C8-HCRT(25-37)					TRAV10	TRAJ18	CVVSDRGSTLGRLYF
	P10-HCRT(1-13)	TRBV25-1		TRBJ2-7	CASSEDKTYEQYF	TRAV10	TRAJ18	CVVSDRGSTLGRLYF
	P10-HCRT(25-37)	TRBV2		TRBJ1-5	CASSEGGRRPDQPQHF	TRAV10	TRAJ18	CVVSDRGSTLGRLYF	TRAV8-6	TRAJ39	CAVREDNNAGNMLTF
	P10-HCRT(25-37)	TRBV25-1		TRBJ2-7	CASSEKRDNYEQYF	TRAV10	TRAJ18	CVVSDRGSTLGRLYF
	P10-HCRT(25-37)	TRBV7-2		TRBJ2-2	CASSLKGPATGELFF	TRAV10	TRAJ18	CVVSDRGSTLGRLYF
	P10-HCRT(25-37)	TRBV11-2		TRBJ1-2	CASSQGGVPYGYTF	TRAV10	TRAJ18	CVVSDRGSTLGRLYF	TRAV8-6	TRAJ28	CALAGAGSYQLTF
	P10-HCRT(25-37)	TRBV2		TRBJ1-2	CASSSGKNYGYTF	TRAV10	TRAJ18	CVVSDRGSTLGRLYF	TRAV17	TRAJ54	CATDPAAQKLVF
	P10-HCRT(25-37)	TRBV29-1	TRBD1	TRBJ2-5	CSVEGDRGRSETQYF	TRAV10	TRAJ18	CVVSDRGSTLGRLYF
	P10-HCRT(25-37)					TRAV10	TRAJ18	CVVSDRGSTLGRLYF
	P10-HCRT(25-37)					TRAV10	TRAJ18	CVVSDRGSTLGRLYF
	P10-HCRT(25-37)					TRAV10	TRAJ18	CVVSDRGSTLGRLYF
	P10-HCRT(25-37)					TRAV10	TRAJ18	CVVSDRGSTLGRLYF
	P10-HCRT(25-37)					TRAV10	TRAJ18	CVVSDRGSTLGRLYF
	P11-HCRT(25-37)	TRBV2		TRBJ2-6	CASNSGLARTGANVLTF	TRAV10	TRAJ18	CVVSDRGSTLGRLYF
	P11-HCRT(25-37)	TRBV25-1		TRBJ2-7	CASSEGQETYEQYF	TRAV10	TRAJ18	CVVSDRGSTLGRLYF
	P11-HCRT(25-37)	TRBV5-4		TRBJ1-6	CASSLAGDSNSPLHF	TRAV10	TRAJ18	CVVSDRGSTLGRLYF	TRAV17	TRAJ27	CATAGTNAGKSTF
	P11-HCRT(25-37)	TRBV11-2		TRBJ1-6	CASSLSPRARRGGFNSALHF	TRAV10	TRAJ18	CVVSDRGSTLGRLYF
	P11-HCRT(25-37)	TRBV7-3		TRBJ2-7	CASSPLAGLIYEQYF	TRAV10	TRAJ18	CVVSDRGSTLGRLYF
	P11-HCRT(25-37)					TRAV10	TRAJ18	CVVSDRGSTLGRLYF
	P11-HCRT(25-37)					TRAV10	TRAJ18	CVVSDRGSTLGRLYF	TRAV13-1	TRAJ33	CAAPPPDSNYQLIW
	P11-HCRT(25-37)					TRAV10	TRAJ18	CVVSDRGSTLGRLYF
	P11-HCRT(25-37)					TRAV10	TRAJ18	CVVSDRGSTLGRLYF
	P12-HCRT(25-37)	TRBV6-1		TRBJ2-3	CASSEAWGGGTDTQYF	TRAV10	TRAJ18	CVVSDRGSTLGRLYF
	P12-HCRT(25-37)	TRBV12-3		TRBJ2-5	CASSPGQAPQETQYF	TRAV10	TRAJ18	CVVSDRGSTLGRLYF	TRAV21	TRAJ33
	P12-HCRT(25-37)	TRBV20-1		TRBJ2-3	CSAKIPSGNTDTQYF	TRAV10	TRAJ18	CVVSDRGSTLGRLYF	TRAV35	TRAJ48	CAGQRSNFGNEKLTF
	P12-HCRT(25-37)					TRAV10	TRAJ18	CVVSDRGSTLGRLYF
	P5-HCRT(1-13)	TRBV25-1		TRBJ1-2	CASSAIDGEYGYTF	TRAV10	TRAJ18	CVVSDRGSTLGRLYF
	P6-HCRT(1-13)	TRBV25-1		TRBJ1-5	CASSEGTGGSFTQPQHF	TRAV10	TRAJ18	CVVSDRGSTLGRLYF
	P6-HCRT(1-13)	TRBV25-1		TRBJ1-6	CASSSGTGGSPLHF	TRAV10	TRAJ18	CVVSDRGSTLGRLYF
	P6-HCRT(87-100)	TRBV25-1		TRBJ2-1	CASSEPGSYNEQFF	TRAV10	TRAJ18	CVVSDRGSTLGRLYF	TRAV10	TRAJ34
	P6-HCRT(87-100)	TRBV25-1		TRBJ1-5	CASSEYSLNQPQHF	TRAV10	TRAJ18	CVVSDRGSTLGRLYF
	P7-HCRT(1-13)					TRAV10	TRAJ18	CVVSDRGSTLGRLYF	TRAV26-2	TRAJ40	CILGHTSGTYKYIF
	P7-HCRT(25-37)	TRBV25-1		TRBJ2-1	CASSEGGQVPYNEQFF	TRAV10	TRAJ18	CVVSDRGSTLGRLYF	TRAV22	TRAJ40	CAVDSPTSTSGTYKYIF
	P7-HCRT(25-37)	TRBV7-2		TRBJ1-2	CASSLRTGKNGYTF	TRAV10	TRAJ18	CVVSDRGSTLGRLYF
	P7-HCRT(25-37)					TRAV10	TRAJ18	CVVSDRGSTLGRLYF
	P7-HCRT(25-37)					TRAV10	TRAJ18	CVVSDRGSTLGRLYF
	P7-HCRT(25-37)					TRAV10	TRAJ18	CVVSDRGSTLGRLYF
	P7-HCRT(25-37)					TRAV10	TRAJ18	CVVSDRGSTLGRLYF
	P8-HCRT(1-13)	TRBV25-1		TRBJ2-5	CASSDLRKASGRHGEETQYF	TRAV10	TRAJ18	CVVSDRGSTLGRLYF
	P8-HCRT(1-13)	TRBV25-1		TRBJ2-3	CASSDPGRGTDTQYF	TRAV10	TRAJ18	CVVSDRGSTLGRLYF	TRAV23/DV6	TRAJ28	CAASRGAGSYQLTF
	P8-HCRT(1-13)	TRBV25-1		TRBJ2-7	CASSEKRDNYEQYF	TRAV10	TRAJ18	CVVSDRGSTLGRLYF	TRAV16	TRAJ23	CAPNNQGGKLIF
	P8-HCRT(1-13)	TRBV25-1		TRBJ1-1	CASSESQTGSTEAFF	TRAV10	TRAJ18	CVVSDRGSTLGRLYF
	P8-HCRT(1-13)	TRBV25-1		TRBJ2-6	CASSETRVSGANVLTF	TRAV10	TRAJ18	CVVSDRGSTLGRLYF
	P8-HCRT(1-13)	TRBV25-1		TRBJ2-2	CASSEVGGGSPGELFF	TRAV10	TRAJ18	CVVSDRGSTLGRLYF
	P8-HCRT(1-13)	TRBV25-1		TRBJ2-1	CASSGISGRVPEYNEQFF	TRAV10	TRAJ18	CVVSDRGSTLGRLYF
	P8-HCRT(25-37)	TRBV5-1		TRBJ2-6	CASGGSGANVLTF	TRAV10	TRAJ18	CVVSDRGSTLGRLYF
	P8-HCRT(25-37)	TRBV25-1		TRBJ1-5	CASSEGTGGSFTQPQHF	TRAV10	TRAJ18	CVVSDRGSTLGRLYF
	P8-HCRT(25-37)	TRBV29-1	TRBD1	TRBJ2-5	CSVEGDRGRSETQYF	TRAV10	TRAJ18	CVVSDRGSTLGRLYF
	P8-HCRT(25-37)					TRAV10	TRAJ18	CVVSDRGSTLGRLYF
	P8-HCRT(25-37)					TRAV10	TRAJ18	CVVSDRGSTLGRLYF	TRAV25	TRAJ42	CAGTYGGSQGNLIF
	P8-HCRT(25-37)					TRAV10	TRAJ18	CVVSDRGSTLGRLYF
	P8-HCRT(25-37)					TRAV10	TRAJ18	CVVSDRGSTLGRLYF
	P8-HCRT(25-37)					TRAV10	TRAJ18	CVVSDRGSTLGRLYF
	P8-HCRT(25-37)					TRAV10	TRAJ18	CVVSDRGSTLGRLYF
	P9-HCRT(25-37)	TRBV19		TRBJ1-1	CASSIGQNTEAFF	TRAV10	TRAJ18	CVVSDRGSTLGRLYF	TRAV8-2	TRAJ36	CAALTPQTGANNLFF
	P9-HCRT(25-37)	TRBV20-1		TRBJ2-5	CSATRQETQYF	TRAV10	TRAJ18	CVVSDRGSTLGRLYF
	P9-HCRT(25-37)	TRBV20-1		TRBJ2-7	CSAVRGLEEQYF	TRAV10	TRAJ18	CVVSDRGSTLGRLYF
	P1-HCRT(56-69)	TRBV24-1		TRBJ2-1	CATSDPVAGEGSYNEQFF	TRAV12-3	TRAJ18	CAVRDRGSTLGRLYF
	P5-HCRT(1-13)	TRBV25-1		TRBJ2-2	CASSAGQGGTGELFF	TRAV10	TRAJ18	CVTSDRGSTLGRLYF	TRAV9-2	TRAJ35	CALTPGGFGNVLHC
	P3-HCRT(56-69)	TRBV6-4		TRBJ1-1	CASSHGGAAEAFF	TRAV22	TRAJ18	CAVGDRGSTLGRLYF
	P3-HCRT(56-69)	TRBV6-4		TRBJ1-1	CASSHGGAAEAFF	TRAV22	TRAJ18	CAVGDRGSTLGRLYF
	P8-HCRT(25-37)	TRBV7-3		TRBJ2-3	CASRDGSTDTQYF	TRAV2	TRAJ18	CAVPDRGSTLGRLYF
	P9-HCRT(1-13)	TRBV5-4		TRBJ2-3	CASSRPQDTQYF	TRAV21	TRAJ18	CAAFDRGSTLGRLYF
	C5-HCRT(87-100)					TRAV10	TRAJ18	CVVTDRGSTLGRLYF
global-S%TNAGK
	C3-HCRT(56-69)	TRBV11-2		TRBJ2-3	CASSLAVGTDTQYF	TRAV9-2	TRAJ27	CALSTTNAGKSTF
	C3-HCRT(56-69)	TRBV11-2		TRBJ2-3	CASSLAVGTDTQYF	TRAV9-2	TRAJ27	CALSTTNAGKSTF
	C3-HCRT(56-69)	TRBV11-2		TRBJ2-3	CASSLAVGTDTQYF	TRAV9-2	TRAJ27	CALSTTNAGKSTF
	C3-HCRT(1-13)	TRBV11-2		TRBJ2-3	CASSLAVGTDTQYF	TRAV9-2	TRAJ27	CALSTTNAGKSTF
	C3-HCRT(1-13)	TRBV11-2		TRBJ2-3	CASSLAVGTDTQYF	TRAV9-2	TRAJ27	CALSTTNAGKSTF
	C3-HCRT(1-13)	TRBV11-2		TRBJ2-3	CASSLAVGTDTQYF	TRAV9-2	TRAJ27	CALSTTNAGKSTF
	C3-HCRT(1-13)	TRBV11-2		TRBJ2-3	CASSLAVGTDTQYF	TRAV9-2	TRAJ27	CALSTTNAGKSTF
	C3-HCRT(1-13)	TRBV11-2		TRBJ2-3	CASSLAVGTDTQYF	TRAV9-2	TRAJ27	CALSTTNAGKSTF
	C3-HCRT(1-13)	TRBV11-2		TRBJ2-3	CASSLAVGTDTQYF	TRAV9-2	TRAJ27	CALSTTNAGKSTF
	C3-HCRT(1-13)	TRBV11-2		TRBJ2-3	CASSLAVGTDTQYF	TRAV9-2	TRAJ27	CALSTTNAGKSTF
	C11-HCRT(1-13)	TRBV20-1		TRBJ1-5	CSAKGAYQPQHF	TRAV23/DV6	TRAJ27	CAASRTNAGKSTF	TRAV10	TRAJ48
	P10-HCRT(1-13)	TRBV12-5		TRBJ2-1	CASAPPGLSYNEQFF	TRAV9-2	TRAJ27	CALSGTNAGKSTF
global-RG%NNND
	C11-HCRT(87-100)	TRBV7-9		TRBJ1-1	CASSLVLGNTEAFF	TRAV26-2	TRAJ43	CILRGANNNDMRF
	C11-HCRT(87-100)	TRBV7-9		TRBJ1-1	CASSLVLGNTEAFF	TRAV26-2	TRAJ43	CILRGANNNDMRF
	C11-HCRT(87-100)	TRBV7-9		TRBJ1-1	CASSLVLGNTEAFF	TRAV26-2	TRAJ43	CILRGANNNDMRF
	C11-HCRT(87-100)	TRBV7-9		TRBJ1-1	CASSLVLGNTEAFF	TRAV26-2	TRAJ43	CILRGANNNDMRF
	C11-HCRT(87-100)					TRAV26-2	TRAJ43	CILRGANNNDMRF
	C11-HCRT(87-100)					TRAV26-2	TRAJ43	CILRGANNNDMRF
	C11-HCRT(1-13)					TRAV26-2	TRAJ43	CILRGANNNDMRF
	P4-HCRT(56-69)	TRBV28		TRBJ1-4	CASSSLAGGLGEKLFF	TRAV38-2/DV8	TRAJ43	CAYRGYNNNDMRF
global-%TGGGNK
	P3-HCRT(56-69)	TRBV3-1		TRBJ2-1	CASSQNTGLAFNEQFF	TRAV8-2	TRAJ10	CAVTTGGGNKLTF
	C11-HCRT(87-100)					TRAV12-1	TRAJ10	CVVITGGGNKLTF
	P3-HCRT(1-13)	TRBV20-1		TRBJ1-6	CSAKVPTGSNSPLHF	TRAV12-1	TRAJ10	CVVLTGGGNKLTF
	P3-HCRT(1-13)	TRBV20-1		TRBJ1-6	CSAKVPTGSNSPLHF	TRAV12-1	TRAJ10	CVVLTGGGNKLTF
	P3-HCRT(1-13)	TRBV20-1		TRBJ1-6	CSAKVPTGSNSPLHF	TRAV12-1	TRAJ10	CVVLTGGGNKLTF
global-RV%AGGTSYGK
	P5-HCRT(1-13)	TRBV28		TRBJ1-2	CASSFQVAGPKGYTF	TRAV26-2	TRAJ52	CILRVPAGGTSYGKLTF
	C5-HCRT(87-100)					TRAV26-2	TRAJ52	CILRVPAGGTSYGKLTF
	C5-HCRT(87-100)					TRAV26-2	TRAJ52	CILRVPAGGTSYGKLTF
	C5-HCRT(87-100)					TRAV26-2	TRAJ52	CILRVPAGGTSYGKLTF
	C8-HCRT(87-100)					TRAV26-1	TRAJ52	CIVRVHAGGTSYGKLTF
local-RRGN
	P8-HCRT(1-13)	TRBV30		TRBJ2-7	CAWSDNRSYEQYF	TRAV13-1	TRAJ43	CAASHRRGNDMRF
	P11-HCRT(25-37)	TRBV2		TRBJ1-1	CASSQDRVLNTEAFF	TRAV38-2/DV8	TRAJ31	CAYRRGNNARLMF
	P8-HCRT(1-13)	TRBV12-3		TRBJ1-2	CASSFQDYGYTF	TRAV38-2/DV8	TRAJ44	CAYRRGNTGTASKLTF	TRAV35	TRAJ49
	P11-HCRT(25-37)	TRBV28		TRBJ2-3	CASSVSGTSTDTQYF	TRAV4	TRAJ26	CLVGRRGNYGQNFVF
	C4-HCRT(56-69)	TRBV6-5		TRBJ1-5	CASSYNGNQPQHF	TRAV26-2	TRAJ48	CILRALRRGNEKLTF
	C4-HCRT(56-69)	TRBV6-5		TRBJ1-5	CASSYNGNQPQHF	TRAV26-2	TRAJ48	CILRALRRGNEKLTF
	C4-HCRT(56-69)	TRBV6-5		TRBJ1-5	CASSYNGNQPQHF	TRAV26-2	TRAJ48	CILRALRRGNEKLTF	TRAV34	TRAJ22
	C4-HCRT(56-69)	TRBV6-5		TRBJ1-5	CASSYNGNQPQHF	TRAV26-2	TRAJ48	CILRALRRGNEKLTF
	C4-HCRT(56-69)	TRBV6-5		TRBJ1-5	CASSYNGNQPQHF	TRAV26-2	TRAJ48	CILRALRRGNEKLTF	TRAV34	TRAJ22
	C4-HCRT(56-69)	TRBV6-5		TRBJ1-5	CASSYNGNQPQHF	TRAV26-2	TRAJ48	CILRALRRGNEKLTF
	C4-HCRT(56-69)	TRBV6-5		TRBJ1-5	CASSYNGNQPQHF	TRAV26-2	TRAJ48	CILRALRRGNEKLTF
	C4-HCRT(56-69)	TRBV6-5		TRBJ1-5	CASSYNGNQPQHF	TRAV26-2	TRAJ48	CILRALRRGNEKLTF
	C4-HCRT(56-69)	TRBV6-5		TRBJ1-5	CASSYNGNQPQHF	TRAV26-2	TRAJ48	CILRALRRGNEKLTF	TRAV34	TRAJ22
	C4-HCRT(56-69)	TRBV6-5		TRBJ1-5	CASSYNGNQPQHF	TRAV26-2	TRAJ48	CILRALRRGNEKLTF
	C4-HCRT(56-69)	TRBV6-5		TRBJ1-5	CASSYNGNQPQHF	TRAV26-2	TRAJ48	CILRALRRGNEKLTF
	C4-HCRT(56-69)	TRBV6-5		TRBJ1-5	CASSYNGNQPQHF	TRAV26-2	TRAJ48	CILRALRRGNEKLTF	TRAV34	TRAJ22
	C4-HCRT(56-69)	TRBV6-5		TRBJ1-5	CASSYNGNQPQHF	TRAV26-2	TRAJ48	CILRALRRGNEKLTF
	C4-HCRT(56-69)	TRBV6-5		TRBJ1-5	CASSYNGNQPQHF	TRAV26-2	TRAJ48	CILRALRRGNEKLTF
	C4-HCRT(56-69)	TRBV6-5		TRBJ1-5	CASSYNGNQPQHF	TRAV26-2	TRAJ48	CILRALRRGNEKLTF	TRAV34	TRAJ22
	C4-HCRT(56-69)	TRBV6-5		TRBJ1-5	CASSYNGNQPQHF	TRAV26-2	TRAJ48	CILRALRRGNEKLTF
	C4-HCRT(1-13)	TRBV6-5		TRBJ1-5	CASSYNGNQPQHF	TRAV26-2	TRAJ48	CILRALRRGNEKLTF	TRAV34	TRAJ22
	C4-HCRT(1-13)	TRBV6-5		TRBJ1-5	CASSYNGNQPQHF	TRAV26-2	TRAJ48	CILRALRRGNEKLTF
	C4-HCRT(1-13)	TRBV6-5		TRBJ1-5	CASSYNGNQPQHF	TRAV26-2	TRAJ48	CILRALRRGNEKLTF
	C4-HCRT(1-13)	TRBV6-5		TRBJ1-5	CASSYNGNQPQHF	TRAV26-2	TRAJ48	CILRALRRGNEKLTF
	C4-HCRT(1-13)	TRBV6-5		TRBJ1-5	CASSYNGNQPQHF	TRAV26-2	TRAJ48	CILRALRRGNEKLTF	TRAV34	TRAJ22
	C4-HCRT(1-13)	TRBV6-5		TRBJ1-5	CASSYNGNQPQHF	TRAV26-2	TRAJ48	CILRALRRGNEKLTF
	C4-HCRT(1-13)	TRBV6-5		TRBJ1-5	CASSYNGNQPQHF	TRAV26-2	TRAJ48	CILRALRRGNEKLTF	TRAV34	TRAJ22
	C4-HCRT(1-13)	TRBV6-5		TRBJ1-5	CASSYNGNQPQHF	TRAV26-2	TRAJ48	CILRALRRGNEKLTF
	C4-HCRT(1-13)	TRBV6-5		TRBJ1-5	CASSYNGNQPQHF	TRAV26-2	TRAJ48	CILRALRRGNEKLTF
	C4-HCRT(1-13)	TRBV6-5		TRBJ1-5	CASSYNGNQPQHF	TRAV26-2	TRAJ48	CILRALRRGNEKLTF
	C4-HCRT(56-69)					TRAV26-2	TRAJ48	CILRALRRGNEKLTF
	C4-HCRT(56-69)					TRAV26-2	TRAJ48	CILRALRRGNEKLTF
local-RDYK
	C5-HCRT(87-100)	TRBV6-1		TRBJ1-5	CATTRDRGNQPQHF	TRAV8-6	TRAJ20	CAVSDRDYKLSF
	C3-HCRT(56-69)	TRBV30		TRBJ2-7	CAWSPRGSGKVYEQYF	TRAV3	TRAJ20	CAVSLRDYKLSF
	C3-HCRT(56-69)	TRBV30		TRBJ2-7	CAWSPRGSGKVYEQYF	TRAV3	TRAJ20	CAVSLRDYKLSF
	C3-HCRT(56-69)	TRBV30		TRBJ2-7	CAWSPRGSGKVYEQYF	TRAV3	TRAJ20	CAVSLRDYKLSF
	C3-HCRT(56-69)	TRBV30		TRBJ2-7	CAWSPRGSGKVYEQYF	TRAV3	TRAJ20	CAVSLRDYKLSF
	C3-HCRT(56-69)	TRBV30		TRBJ2-7	CAWSPRGSGKVYEQYF	TRAV3	TRAJ20	CAVSLRDYKLSF	TRAV12-2	TRAJ21
	C3-HCRT(56-69)	TRBV30		TRBJ2-7	CAWSPRGSGKVYEQYF	TRAV3	TRAJ20	CAVSLRDYKLSF	TRAV12-2	TRAJ21
	C3-HCRT(56-69)	TRBV30		TRBJ2-7	CAWSPRGSGKVYEQYF	TRAV3	TRAJ20	CAVSLRDYKLSF
	C3-HCRT(56-69)	TRBV30		TRBJ2-7	CAWSPRGSGKVYEQYF	TRAV3	TRAJ20	CAVSLRDYKLSF
	C3-HCRT(56-69)	TRBV30		TRBJ2-7	CAWSPRGSGKVYEQYF	TRAV3	TRAJ20	CAVSLRDYKLSF
	C3-HCRT(56-69)	TRBV30		TRBJ2-7	CAWSPRGSGKVYEQYF	TRAV3	TRAJ20	CAVSLRDYKLSF	TRAV12-2	TRAJ21
	C3-HCRT(1-13)	TRBV30		TRBJ2-7	CAWSPRGSGKVYEQYF	TRAV3	TRAJ20	CAVSLRDYKLSF
	C3-HCRT(1-13)	TRBV30		TRBJ2-7	CAWSPRGSGKVYEQYF	TRAV3	TRAJ20	CAVSLRDYKLSF
	C3-HCRT(1-13)	TRBV30		TRBJ2-7	CAWSPRGSGKVYEQYF	TRAV3	TRAJ20	CAVSLRDYKLSF
	C3-HCRT(1-13)	TRBV30		TRBJ2-7	CAWSPRGSGKVYEQYF	TRAV3	TRAJ20	CAVSLRDYKLSF
	C3-HCRT(1-13)	TRBV30		TRBJ2-7	CAWSPRGSGKVYEQYF	TRAV3	TRAJ20	CAVSLRDYKLSF
	C3-HCRT(1-13)	TRBV30		TRBJ2-7	CAWSPRGSGKVYEQYF	TRAV3	TRAJ20	CAVSLRDYKLSF
	C3-HCRT(1-13)	TRBV30		TRBJ2-7	CAWSPRGSGKVYEQYF	TRAV3	TRAJ20	CAVSLRDYKLSF
	C3-HCRT(1-13)	TRBV30		TRBJ2-7	CAWSPRGSGKVYEQYF	TRAV3	TRAJ20	CAVSLRDYKLSF
	C3-HCRT(1-13)	TRBV30		TRBJ2-7	CAWSPRGSGKVYEQYF	TRAV3	TRAJ20	CAVSLRDYKLSF
	C3-HCRT(1-13)	TRBV30		TRBJ2-7	CAWSPRGSGKVYEQYF	TRAV3	TRAJ20	CAVSLRDYKLSF
	C3-HCRT(1-13)	TRBV30		TRBJ2-7	CAWSPRGSGKVYEQYF	TRAV3	TRAJ20	CAVSLRDYKLSF
	C3-HCRT(1-13)	TRBV30		TRBJ2-7	CAWSPRGSGKVYEQYF	TRAV3	TRAJ20	CAVSLRDYKLSF
	C3-HCRT(1-13)	TRBV30		TRBJ2-7	CAWSPRGSGKVYEQYF	TRAV3	TRAJ20	CAVSLRDYKLSF
	C3-HCRT(1-13)	TRBV30		TRBJ2-7	CAWSPRGSGKVYEQYF	TRAV3	TRAJ20	CAVSLRDYKLSF	TRAV12-2	TRAJ21
	C3-HCRT(1-13)	TRBV30		TRBJ2-7	CAWSPRGSGKVYEQYF	TRAV3	TRAJ20	CAVSLRDYKLSF	TRAV12-2	TRAJ21
	C3-HCRT(1-13)	TRBV30		TRBJ2-7	CAWSPRGSGKVYEQYF	TRAV3	TRAJ20	CAVSLRDYKLSF
	C3-HCRT(1-13)	TRBV30		TRBJ2-7	CAWSPRGSGKVYEQYF	TRAV3	TRAJ20	CAVSLRDYKLSF
	P4-HCRT(56-69)	TRBV20-1		TRBJ2-1	CSARATAGLANEQFF	TRAV2	TRAJ20	CAVSPRDYKLSF
	P2-HCRT(1-13)					TRAV2	TRAJ20	CAVSPRDYKLSF
local-KDTG
	P7-HCRT(1-13)	TRBV29-1		TRBJ2-1	CSGRPGTGFNEQFF	TRAV12-3	TRAJ5	CAMMKDTGRRALTF
	P12-HCRT(1-13)	TRBV25-1		TRBJ2-1	CASSASPNEQFF	TRAV9-2	TRAJ5	CALSGKDTGRRALTF	TRAV8-6	TRAJ12
	P12-HCRT(1-13)	TRBV25-1		TRBJ2-1	CASSASPNEQFF	TRAV9-2	TRAJ5	CALSGKDTGRRALTF
	P12-HCRT(1-13)	TRBV25-1		TRBJ2-1	CASSASPNEQFF	TRAV9-2	TRAJ5	CALSGKDTGRRALTF	TRAV8-6	TRAJ12
	P12-HCRT(1-13)	TRBV25-1		TRBJ2-1	CASSASPNEQFF	TRAV9-2	TRAJ5	CALSGKDTGRRALTF
	P12-HCRT(1-13)	TRBV25-1		TRBJ2-1	CASSASPNEQFF	TRAV9-2	TRAJ5	CALSGKDTGRRALTF
	P12-HCRT(1-13)	TRBV25-1		TRBJ2-1	CASSASPNEQFF	TRAV9-2	TRAJ5	CALSGKDTGRRALTF	TRAV8-6	TRAJ12
	P12-HCRT(1-13)	TRBV25-1		TRBJ2-1	CASSASPNEQFF	TRAV9-2	TRAJ5	CALSGKDTGRRALTF
	P12-HCRT(1-13)	TRBV25-1		TRBJ2-1	CASSASPNEQFF	TRAV9-2	TRAJ5	CALSGKDTGRRALTF
	P12-HCRT(1-13)	TRBV25-1		TRBJ2-1	CASSASPNEQFF	TRAV9-2	TRAJ5	CALSGKDTGRRALTF
	P12-HCRT(1-13)	TRBV25-1		TRBJ2-1	CASSASPNEQFF	TRAV9-2	TRAJ5	CALSGKDTGRRALTF
	P12-HCRT(1-13)	TRBV25-1		TRBJ2-1	CASSASPNEQFF	TRAV9-2	TRAJ5	CALSGKDTGRRALTF	TRAV8-6	TRAJ12
	P12-HCRT(87-100)	TRBV25-1		TRBJ2-1	CASSASPNEQFF	TRAV9-2	TRAJ5	CALSGKDTGRRALTF
	P12-HCRT(87-100)	TRBV25-1		TRBJ2-1	CASSASPNEQFF	TRAV9-2	TRAJ5	CALSGKDTGRRALTF	TRAV8-6	TRAJ12
	P12-HCRT(87-100)	TRBV25-1		TRBJ2-1	CASSASPNEQFF	TRAV9-2	TRAJ5	CALSGKDTGRRALTF	TRAV8-6	TRAJ12
	P12-HCRT(87-100)	TRBV25-1		TRBJ2-1	CASSASPNEQFF	TRAV9-2	TRAJ5	CALSGKDTGRRALTF	TRAV8-6	TRAJ12
	P12-HCRT(25-37)	TRBV25-1		TRBJ2-1	CASSASPNEQFF	TRAV9-2	TRAJ5	CALSGKDTGRRALTF
	P9-HCRT(25-37)	TRBV27		TRBJ1-4	CASSLLGQGNEKLFF	TRAV9-2	TRAJ5	CALSGKDTGRRALTF
	C8-HCRT(25-37)	TRBV20-1		TRBJ2-7	CSAYGSAAYEQYF	TRAV9-2	TRAJ5	CALSGKDTGRRALTF
	P12-HCRT(25-37)					TRAV9-2	TRAJ5	CALSGKDTGRRALTF
	P8-HCRT(87-100)	TRBV7-2		TRBJ2-3	CASSYQVRAPDTQYF	TRAV39	TRAJ49	CAVDKDTGNQFYF
local-GSTL
	P7-HCRT(25-37)	TRBV12-5		TRBJ2-1	CASGLNSRGTNEQFF	TRAV9-2	TRAJ18	CALSGDRGSTLGRLYF
	P5-HCRT(1-13)	TRBV5-4		TRBJ1-6	CASSQDRGHSPLHF	TRAV12-2	TRAJ18	CAVNGRRGGSTLGRLYF
	C11-HCRT(1-13)	TRBV3-1		TRBJ1-3	CASTSRPGHPSGNTIYF	TRAV17	TRAJ18	CATVDRGSTLGRLYF	TRAV13-2	TRAJ15
	P12-HCRT(25-37)	TRBV2		TRBJ1-1	CASSYRGTEAFF	TRAV20	TRAJ18	CAVQEVSGRGSTLGRLYF
	P7-HCRT(1-13)	TRBV5-4		TRBJ1-1	CASSSPAGGGGNTEAFF	TRAV6	TRAJ18	CALDLRGSTLGRLYF
	P7-HCRT(87-100)	TRBV5-4		TRBJ1-1	CASSSPAGGGGNTEAFF	TRAV6	TRAJ18	CALDLRGSTLGRLYF
	C12-HCRT(87-100)					TRAV4	TRAJ18	CLVGLWGSTLGRLYF
	C4-HCRT(1-13)	TRBV14		TRBJ1-6	CASSQDYPGNSPLHF	TRAV8-2	TRAJ18	CAVSRGSTLGRLYF
	P9-HCRT(1-13)	TRBV6-6		TRBJ2-1	CASSYLPTGGGTYNEQFF	TRAV4	TRAJ18	CLVGAGSTLGRLYF
	P6-HCRT(87-100)					TRAV27	TRAJ18	CAGGNRGSTLGRLYF
	C11-HCRT(25-37)	TRBV9		TRBJ2-1	CASSEGAVAGEQFF	TRAV10	TRAJ18	CVVSDRGSTLGRLYF	TRAV35	TRAJ53	CAGLARGGSNYKLTF
	C11-HCRT(25-37)	TRBV6-5		TRBJ1-2	CASSYSKLSYGYTF	TRAV10	TRAJ18	CVVSDRGSTLGRLYF
	C11-HCRT(25-37)	TRBV20-1		TRBJ2-1	CSARARTPSNEQFF	TRAV10	TRAJ18	CVVSDRGSTLGRLYF	TRAV2	TRAJ33
	C11-HCRT(25-37)	TRBV20-1		TRBJ2-5	CSASYEGEGTQYF	TRAV10	TRAJ18	CVVSDRGSTLGRLYF
	C11-HCRT(25-37)					TRAV10	TRAJ18	CVVSDRGSTLGRLYF	TRAV5	TRAJ34	CAEKGPTDKLIF
	C11-HCRT(25-37)					TRAV10	TRAJ18	CVVSDRGSTLGRLYF
	C11-HCRT(25-37)					TRAV10	TRAJ18	CVVSDRGSTLGRLYF
	C11-HCRT(25-37)					TRAV10	TRAJ18	CVVSDRGSTLGRLYF
	C12-HCRT(25-37)	TRBV6-2		TRBJ2-2	CASKGRGLADTGELFF	TRAV10	TRAJ18	CVVSDRGSTLGRLYF
	C12-HCRT(25-37)	TRBV6-2		TRBJ2-3	CASRLAPGRTDTQYF	TRAV10	TRAJ18	CVVSDRGSTLGRLYF
	C12-HCRT(25-37)	TRBV25-1		TRBJ2-3	CASSDPGRGTDTQYF	TRAV10	TRAJ18	CVVSDRGSTLGRLYF	TRAV38-2/DV8	TRAJ57	CAYRSWGGSEKLVF
	C12-HCRT(25-37)	TRBV25-1		TRBJ2-7	CASSEGQETYEQYF	TRAV10	TRAJ18	CVVSDRGSTLGRLYF
	C12-HCRT(25-37)	TRBV5-4		TRBJ2-7	CASSLDRGYEQYF	TRAV10	TRAJ18	CVVSDRGSTLGRLYF
	C12-HCRT(25-37)	TRBV28		TRBJ2-4	CASSLGGMAKNIQYF	TRAV10	TRAJ18	CVVSDRGSTLGRLYF	TRAV38-1	TRAJ49	CAFMPTGNQFYF
	C12-HCRT(25-37)	TRBV6-1		TRBJ2-4	CASSTRDRPKNIQYF	TRAV10	TRAJ18	CVVSDRGSTLGRLYF
	C12-HCRT(25-37)					TRAV10	TRAJ18	CVVSDRGSTLGRLYF
	C12-HCRT(25-37)					TRAV10	TRAJ18	CVVSDRGSTLGRLYF
	C12-HCRT(25-37)					TRAV10	TRAJ18	CVVSDRGSTLGRLYF	TRAV8-6	TRAJ13	CAVSDRNQKVTF
	C12-HCRT(25-37)					TRAV10	TRAJ18	CVVSDRGSTLGRLYF
	C12-HCRT(25-37)					TRAV10	TRAJ18	CVVSDRGSTLGRLYF
	C5-HCRT(1-13)	TRBV25-1		TRBJ1-1	CASESPQRGGNTEAFF	TRAV10	TRAJ18	CVVSDRGSTLGRLYF
	C5-HCRT(1-13)					TRAV10	TRAJ18	CVVSDRGSTLGRLYF	TRAV19	TRAJ31
	C7-HCRT(25-37)	TRBV25-1		TRBJ2-7	CASSEKRDNYEQYF	TRAV10	TRAJ18	CVVSDRGSTLGRLYF	TRAV4	TRAJ21
	C7-HCRT(25-37)	TRBV25-1		TRBJ2-7	CASSEKRDNYEQYF	TRAV10	TRAJ18	CVVSDRGSTLGRLYF
	C7-HCRT(25-37)	TRBV11-3	TRBD2	TRBJ2-3	CASSSRTSGRATDTQYF	TRAV10	TRAJ18	CVVSDRGSTLGRLYF	TRAV35	TRAJ24	CAGQSKADSWGKLQF
	C7-HCRT(25-37)					TRAV10	TRAJ18	CVVSDRGSTLGRLYF
	C7-HCRT(25-37)					TRAV10	TRAJ18	CVVSDRGSTLGRLYF
	C7-HCRT(25-37)					TRAV10	TRAJ18	CVVSDRGSTLGRLYF	TRAV13-1	TRAJ20	CAATFTNDYKLSF
	C8-HCRT(25-37)	TRBV27		TRBJ1-6	CASSSSRGSYNSPLHF	TRAV10	TRAJ18	CVVSDRGSTLGRLYF	TRAV13-1	TRAJ37	CAASRGSGNTGKLIF
	C8-HCRT(25-37)	TRBV7-2		TRBJ2-6	CASSYWFPGPLGSGANVLTF	TRAV10	TRAJ18	CVVSDRGSTLGRLYF
	C8-HCRT(25-37)					TRAV10	TRAJ18	CVVSDRGSTLGRLYF
	C8-HCRT(25-37)					TRAV10	TRAJ18	CVVSDRGSTLGRLYF
	C8-HCRT(25-37)					TRAV10	TRAJ18	CVVSDRGSTLGRLYF
	C8-HCRT(25-37)					TRAV10	TRAJ18	CVVSDRGSTLGRLYF
	P10-HCRT(1-13)	TRBV25-1		TRBJ2-7	CASSEDKTYEQYF	TRAV10	TRAJ18	CVVSDRGSTLGRLYF
	P10-HCRT(25-37)	TRBV2		TRBJ1-5	CASSEGGRRPDQPQHF	TRAV10	TRAJ18	CVVSDRGSTLGRLYF	TRAV8-6	TRAJ39	CAVREDNNAGNMLTF
	P10-HCRT(25-37)	TRBV25-1		TRBJ2-7	CASSEKRDNYEQYF	TRAV10	TRAJ18	CVVSDRGSTLGRLYF
	P10-HCRT(25-37)	TRBV7-2		TRBJ2-2	CASSLKGPATGELFF	TRAV10	TRAJ18	CVVSDRGSTLGRLYF
	P10-HCRT(25-37)	TRBV11-2		TRBJ1-2	CASSQGGVPYGYTF	TRAV10	TRAJ18	CVVSDRGSTLGRLYF	TRAV8-6	TRAJ28	CALAGAGSYQLTF
	P10-HCRT(25-37)	TRBV2		TRBJ1-2	CASSSGKNYGYTF	TRAV10	TRAJ18	CVVSDRGSTLGRLYF	TRAV17	TRAJ54	CATDPAAQKLVF
	P10-HCRT(25-37)	TRBV29-1	TRBD1	TRBJ2-5	CSVEGDRGRSETQYF	TRAV10	TRAJ18	CVVSDRGSTLGRLYF
	P10-HCRT(25-37)					TRAV10	TRAJ18	CVVSDRGSTLGRLYF
	P10-HCRT(25-37)					TRAV10	TRAJ18	CVVSDRGSTLGRLYF
	P10-HCRT(25-37)					TRAV10	TRAJ18	CVVSDRGSTLGRLYF
	P10-HCRT(25-37)					TRAV10	TRAJ18	CVVSDRGSTLGRLYF
	P10-HCRT(25-37)					TRAV10	TRAJ18	CVVSDRGSTLGRLYF
	P11-HCRT(25-37)	TRBV2		TRBJ2-6	CASNSGLARTGANVLTF	TRAV10	TRAJ18	CVVSDRGSTLGRLYF
	P11-HCRT(25-37)	TRBV25-1		TRBJ2-7	CASSEGQETYEQYF	TRAV10	TRAJ18	CVVSDRGSTLGRLYF
	P11-HCRT(25-37)	TRBV5-4		TRBJ1-6	CASSLAGDSNSPLHF	TRAV10	TRAJ18	CVVSDRGSTLGRLYF	TRAV17	TRAJ27	CATAGTNAGKSTF
	P11-HCRT(25-37)	TRBV11-2		TRBJ1-6	CASSLSPRARRGGFNSALHF	TRAV10	TRAJ18	CVVSDRGSTLGRLYF
	P11-HCRT(25-37)	TRBV7-3		TRBJ2-7	CASSPLAGLIYEQYF	TRAV10	TRAJ18	CVVSDRGSTLGRLYF
	P11-HCRT(25-37)					TRAV10	TRAJ18	CVVSDRGSTLGRLYF
	P11-HCRT(25-37)					TRAV10	TRAJ18	CVVSDRGSTLGRLYF	TRAV13-1	TRAJ33	CAAPPPDSNYQLIW
	P11-HCRT(25-37)					TRAV10	TRAJ18	CVVSDRGSTLGRLYF
	P11-HCRT(25-37)					TRAV10	TRAJ18	CVVSDRGSTLGRLYF
	P12-HCRT(25-37)	TRBV6-1		TRBJ2-3	CASSEAWGGGTDTQYF	TRAV10	TRAJ18	CVVSDRGSTLGRLYF
	P12-HCRT(25-37)	TRBV12-3		TRBJ2-5	CASSPGQAPQETQYF	TRAV10	TRAJ18	CVVSDRGSTLGRLYF	TRAV21	TRAJ33
	P12-HCRT(25-37)	TRBV20-1		TRBJ2-3	CSAKIPSGNTDTQYF	TRAV10	TRAJ18	CVVSDRGSTLGRLYF	TRAV35	TRAJ48	CAGQRSNFGNEKLTF
	P12-HCRT(25-37)					TRAV10	TRAJ18	CVVSDRGSTLGRLYF
	P5-HCRT(1-13)	TRBV25-1		TRBJ1-2	CASSAIDGEYGYTF	TRAV10	TRAJ18	CVVSDRGSTLGRLYF
	P6-HCRT(1-13)	TRBV25-1		TRBJ1-5	CASSEGTGGSFTQPQHF	TRAV10	TRAJ18	CVVSDRGSTLGRLYF
	P6-HCRT(1-13)	TRBV25-1		TRBJ1-6	CASSSGTGGSPLHF	TRAV10	TRAJ18	CVVSDRGSTLGRLYF
	P6-HCRT(87-100)	TRBV25-1		TRBJ2-1	CASSEPGSYNEQFF	TRAV10	TRAJ18	CVVSDRGSTLGRLYF	TRAV10	TRAJ34
	P6-HCRT(87-100)	TRBV25-1		TRBJ1-5	CASSEYSLNQPQHF	TRAV10	TRAJ18	CVVSDRGSTLGRLYF
	P7-HCRT(1-13)					TRAV10	TRAJ18	CVVSDRGSTLGRLYF	TRAV26-2	TRAJ40	CILGHTSGTYKYIF
	P7-HCRT(25-37)	TRBV25-1		TRBJ2-1	CASSEGGQVPYNEQFF	TRAV10	TRAJ18	CVVSDRGSTLGRLYF	TRAV22	TRAJ40	CAVDSPTSTSGTYKYIF
	P7-HCRT(25-37)	TRBV7-2		TRBJ1-2	CASSLRTGKNGYTF	TRAV10	TRAJ18	CVVSDRGSTLGRLYF
	P7-HCRT(25-37)					TRAV10	TRAJ18	CVVSDRGSTLGRLYF
	P7-HCRT(25-37)					TRAV10	TRAJ18	CVVSDRGSTLGRLYF
	P7-HCRT(25-37)					TRAV10	TRAJ18	CVVSDRGSTLGRLYF
	P7-HCRT(25-37)					TRAV10	TRAJ18	CVVSDRGSTLGRLYF
	P8-HCRT(1-13)	TRBV25-1		TRBJ2-5	CASSDLRKASGRHGEETQYF	TRAV10	TRAJ18	CVVSDRGSTLGRLYF
	P8-HCRT(1-13)	TRBV25-1		TRBJ2-3	CASSDPGRGTDTQYF	TRAV10	TRAJ18	CVVSDRGSTLGRLYF	TRAV23/DV6	TRAJ28	CAASRGAGSYQLTF
	P8-HCRT(1-13)	TRBV25-1		TRBJ2-7	CASSEKRDNYEQYF	TRAV10	TRAJ18	CVVSDRGSTLGRLYF	TRAV16	TRAJ23	CAPNNQGGKLIF
	P8-HCRT(1-13)	TRBV25-1		TRBJ1-1	CASSESQTGSTEAFF	TRAV10	TRAJ18	CVVSDRGSTLGRLYF
	P8-HCRT(1-13)	TRBV25-1		TRBJ2-6	CASSETRVSGANVLTF	TRAV10	TRAJ18	CVVSDRGSTLGRLYF
	P8-HCRT(1-13)	TRBV25-1		TRBJ2-2	CASSEVGGGSPGELFF	TRAV10	TRAJ18	CVVSDRGSTLGRLYF
	P8-HCRT(1-13)	TRBV25-1		TRBJ2-1	CASSGISGRVPEYNEQFF	TRAV10	TRAJ18	CVVSDRGSTLGRLYF
	P8-HCRT(25-37)	TRBV5-1		TRBJ2-6	CASGGSGANVLTF	TRAV10	TRAJ18	CVVSDRGSTLGRLYF
	P8-HCRT(25-37)	TRBV25-1		TRBJ1-5	CASSEGTGGSFTQPQHF	TRAV10	TRAJ18	CVVSDRGSTLGRLYF
	P8-HCRT(25-37)	TRBV29-1	TRBD1	TRBJ2-5	CSVEGDRGRSETQYF	TRAV10	TRAJ18	CVVSDRGSTLGRLYF
	P8-HCRT(25-37)					TRAV10	TRAJ18	CVVSDRGSTLGRLYF
	P8-HCRT(25-37)					TRAV10	TRAJ18	CVVSDRGSTLGRLYF	TRAV25	TRAJ42	CAGTYGGSQGNLIF
	P8-HCRT(25-37)					TRAV10	TRAJ18	CVVSDRGSTLGRLYF
	P8-HCRT(25-37)					TRAV10	TRAJ18	CVVSDRGSTLGRLYF
	P8-HCRT(25-37)					TRAV10	TRAJ18	CVVSDRGSTLGRLYF
	P8-HCRT(25-37)					TRAV10	TRAJ18	CVVSDRGSTLGRLYF
	P9-HCRT(25-37)	TRBV19		TRBJ1-1	CASSIGQNTEAFF	TRAV10	TRAJ18	CVVSDRGSTLGRLYF	TRAV8-2	TRAJ36	CAALTPQTGANNLFF
	P9-HCRT(25-37)	TRBV20-1		TRBJ2-5	CSATRQETQYF	TRAV10	TRAJ18	CVVSDRGSTLGRLYF
	P9-HCRT(25-37)	TRBV20-1		TRBJ2-7	CSAVRGLEEQYF	TRAV10	TRAJ18	CVVSDRGSTLGRLYF
	P10-HCRT(25-37)					TRAV38-1	TRAJ18	CVLREGGSTLGRLYF
	P1-HCRT(56-69)	TRBV24-1		TRBJ2-1	CATSDPVAGEGSYNEQFF	TRAV12-3	TRAJ18	CAVRDRGSTLGRLYF
	P3-HCRT(1-13)	TRBV6-1		TRBJ1-1	CASHISGGNTEAFF	TRAV27	TRAJ18	CAPDRGSTLGRLYF
	P8-HCRT(25-37)	TRBV30		TRBJ2-2	CACRPEGGNTGELFF	TRAV13-1	TRAJ18	CAASIGRGSTLGRLYF
	P12-HCRT(25-37)					TRAV14/DV4	TRAJ18	CAMSPDRGSTLGRLYF
	P5-HCRT(1-13)	TRBV25-1		TRBJ2-2	CASSAGQGGTGELFF	TRAV10	TRAJ18	CVTSDRGSTLGRLYF	TRAV9-2	TRAJ35	CALTPGGFGNVLHC
	P6-HCRT(87-100)	TRBV9		TRBJ2-2	CASSVASGSGELFF	TRAV8-6	TRAJ18	CAVSDPGSTLGRLYF	TRAV12-1	TRAJ18
	C11-HCRT(1-13)	TRBV10-3	TRBD1	TRBJ1-3	CAISGTGGPGNTIYF	TRAV19	TRAJ18	CALSDFDRGSTLGRLYF
	P9-HCRT(87-100)					TRAV23/DV6	TRAJ18	CAASPVGGSTLGRLYF	TRAV12-1	TRAJ42	CVVNLGGSQGNLIF
	C5-HCRT(87-100)					TRAV10	TRAJ18	CVVTDRGSTLGRLYF
	P3-HCRT(56-69)	TRBV6-4		TRBJ1-1	CASSHGGAAEAFF	TRAV22	TRAJ18	CAVGDRGSTLGRLYF
	P3-HCRT(56-69)	TRBV6-4		TRBJ1-1	CASSHGGAAEAFF	TRAV22	TRAJ18	CAVGDRGSTLGRLYF
	P4-HCRT(56-69)	TRBV5-4		TRBJ2-5	CASSWRDRETQYF	TRAV20	TRAJ18	CAVQARGGSTLGRLYF
	P8-HCRT(25-37)	TRBV7-3		TRBJ2-3	CASRDGSTDTQYF	TRAV2	TRAJ18	CAVPDRGSTLGRLYF
	P11-HCRT(1-13)					TRAV12-1	TRAJ18	CVVALDRGSTLGRLYF
	P9-HCRT(1-13)	TRBV5-4		TRBJ2-3	CASSRPQDTQYF	TRAV21	TRAJ18	CAAFDRGSTLGRLYF
local-RGST
	P7-HCRT(25-37)	TRBV12-5		TRBJ2-1	CASGLNSRGTNEQFF	TRAV9-2	TRAJ18	CALSGDRGSTLGRLYF
	C11-HCRT(1-13)	TRBV3-1		TRBJ1-3	CASTSRPGHPSGNTIYF	TRAV17	TRAJ18	CATVDRGSTLGRLYF	TRAV13-2	TRAJ15
	P12-HCRT(25-37)	TRBV2		TRBJ1-1	CASSYRGTEAFF	TRAV20	TRAJ18	CAVQEVSGRGSTLGRLYF
	P7-HCRT(1-13)	TRBV5-4		TRBJ1-1	CASSSPAGGGGNTEAFF	TRAV6	TRAJ18	CALDLRGSTLGRLYF
	P7-HCRT(87-100)	TRBV5-4		TRBJ1-1	CASSSPAGGGGNTEAFF	TRAV6	TRAJ18	CALDLRGSTLGRLYF
	C4-HCRT(1-13)	TRBV14		TRBJ1-6	CASSQDYPGNSPLHF	TRAV8-2	TRAJ18	CAVSRGSTLGRLYF
	P6-HCRT(87-100)					TRAV27	TRAJ18	CAGGNRGSTLGRLYF
	C11-HCRT(25-37)	TRBV9		TRBJ2-1	CASSEGAVAGEQFF	TRAV10	TRAJ18	CVVSDRGSTLGRLYF	TRAV35	TRAJ53	CAGLARGGSNYKLTF
	C11-HCRT(25-37)	TRBV6-5		TRBJ1-2	CASSYSKLSYGYTF	TRAV10	TRAJ18	CVVSDRGSTLGRLYF
	C11-HCRT(25-37)	TRBV20-1		TRBJ2-1	CSARARTPSNEQFF	TRAV10	TRAJ18	CVVSDRGSTLGRLYF	TRAV2	TRAJ33
	C11-HCRT(25-37)	TRBV20-1		TRBJ2-5	CSASYEGEGTQYF	TRAV10	TRAJ18	CVVSDRGSTLGRLYF
	C11-HCRT(25-37)					TRAV10	TRAJ18	CVVSDRGSTLGRLYF	TRAV5	TRAJ34	CAEKGPTDKLIF
	C11-HCRT(25-37)					TRAV10	TRAJ18	CVVSDRGSTLGRLYF
	C11-HCRT(25-37)					TRAV10	TRAJ18	CVVSDRGSTLGRLYF
	C11-HCRT(25-37)					TRAV10	TRAJ18	CVVSDRGSTLGRLYF
	C12-HCRT(25-37)	TRBV6-2		TRBJ2-2	CASKGRGLADTGELFF	TRAV10	TRAJ18	CVVSDRGSTLGRLYF
	C12-HCRT(25-37)	TRBV6-2		TRBJ2-3	CASRLAPGRTDTQYF	TRAV10	TRAJ18	CVVSDRGSTLGRLYF
	C12-HCRT(25-37)	TRBV25-1		TRBJ2-3	CASSDPGRGTDTQYF	TRAV10	TRAJ18	CVVSDRGSTLGRLYF	TRAV38-2/DV8	TRAJ57	CAYRSWGGSEKLVF
	C12-HCRT(25-37)	TRBV25-1		TRBJ2-7	CASSEGQETYEQYF	TRAV10	TRAJ18	CVVSDRGSTLGRLYF
	C12-HCRT(25-37)	TRBV5-4		TRBJ2-7	CASSLDRGYEQYF	TRAV10	TRAJ18	CVVSDRGSTLGRLYF
	C12-HCRT(25-37)	TRBV28		TRBJ2-4	CASSLGGMAKNIQYF	TRAV10	TRAJ18	CVVSDRGSTLGRLYF	TRAV38-1	TRAJ49	CAFMPTGNQFYF
	C12-HCRT(25-37)	TRBV6-1		TRBJ2-4	CASSTRDRPKNIQYF	TRAV10	TRAJ18	CVVSDRGSTLGRLYF
	C12-HCRT(25-37)					TRAV10	TRAJ18	CVVSDRGSTLGRLYF
	C12-HCRT(25-37)					TRAV10	TRAJ18	CVVSDRGSTLGRLYF
	C12-HCRT(25-37)					TRAV10	TRAJ18	CVVSDRGSTLGRLYF	TRAV8-6	TRAJ13	CAVSDRNQKVTF
	C12-HCRT(25-37)					TRAV10	TRAJ18	CVVSDRGSTLGRLYF
	C12-HCRT(25-37)					TRAV10	TRAJ18	CVVSDRGSTLGRLYF
	C5-HCRT(1-13)	TRBV25-1		TRBJ1-1	CASESPQRGGNTEAFF	TRAV10	TRAJ18	CVVSDRGSTLGRLYF
	C5-HCRT(1-13)					TRAV10	TRAJ18	CVVSDRGSTLGRLYF	TRAV19	TRAJ31
	C7-HCRT(25-37)	TRBV25-1		TRBJ2-7	CASSEKRDNYEQYF	TRAV10	TRAJ18	CVVSDRGSTLGRLYF	TRAV4	TRAJ21
	C7-HCRT(25-37)	TRBV25-1		TRBJ2-7	CASSEKRDNYEQYF	TRAV10	TRAJ18	CVVSDRGSTLGRLYF
	C7-HCRT(25-37)	TRBV11-3	TRBD2	TRBJ2-3	CASSSRTSGRATDTQYF	TRAV10	TRAJ18	CVVSDRGSTLGRLYF	TRAV35	TRAJ24	CAGQSKADSWGKLQF
	C7-HCRT(25-37)					TRAV10	TRAJ18	CVVSDRGSTLGRLYF
	C7-HCRT(25-37)					TRAV10	TRAJ18	CVVSDRGSTLGRLYF
	C7-HCRT(25-37)					TRAV10	TRAJ18	CVVSDRGSTLGRLYF	TRAV13-1	TRAJ20	CAATFTNDYKLSF
	C8-HCRT(25-37)	TRBV27		TRBJ1-6	CASSSSRGSYNSPLHF	TRAV10	TRAJ18	CVVSDRGSTLGRLYF	TRAV13-1	TRAJ37	CAASRGSGNTGKLIF
	C8-HCRT(25-37)	TRBV7-2		TRBJ2-6	CASSYWFPGPLGSGANVLTF	TRAV10	TRAJ18	CVVSDRGSTLGRLYF
	C8-HCRT(25-37)					TRAV10	TRAJ18	CVVSDRGSTLGRLYF
	C8-HCRT(25-37)					TRAV10	TRAJ18	CVVSDRGSTLGRLYF
	C8-HCRT(25-37)					TRAV10	TRAJ18	CVVSDRGSTLGRLYF
	C8-HCRT(25-37)					TRAV10	TRAJ18	CVVSDRGSTLGRLYF
	P10-HCRT(1-13)	TRBV25-1		TRBJ2-7	CASSEDKTYEQYF	TRAV10	TRAJ18	CVVSDRGSTLGRLYF
	P10-HCRT(25-37)	TRBV2		TRBJ1-5	CASSEGGRRPDQPQHF	TRAV10	TRAJ18	CVVSDRGSTLGRLYF	TRAV8-6	TRAJ39	CAVREDNNAGNMLTF
	P10-HCRT(25-37)	TRBV25-1		TRBJ2-7	CASSEKRDNYEQYF	TRAV10	TRAJ18	CVVSDRGSTLGRLYF
	P10-HCRT(25-37)	TRBV7-2		TRBJ2-2	CASSLKGPATGELFF	TRAV10	TRAJ18	CVVSDRGSTLGRLYF
	P10-HCRT(25-37)	TRBV11-2		TRBJ1-2	CASSQGGVPYGYTF	TRAV10	TRAJ18	CVVSDRGSTLGRLYF	TRAV8-6	TRAJ28	CALAGAGSYQLTF
	P10-HCRT(25-37)	TRBV2		TRBJ1-2	CASSSGKNYGYTF	TRAV10	TRAJ18	CVVSDRGSTLGRLYF	TRAV17	TRAJ54	CATDPAAQKLVF
	P10-HCRT(25-37)	TRBV29-1	TRBD1	TRBJ2-5	CSVEGDRGRSETQYF	TRAV10	TRAJ18	CVVSDRGSTLGRLYF
	P10-HCRT(25-37)					TRAV10	TRAJ18	CVVSDRGSTLGRLYF
	P10-HCRT(25-37)					TRAV10	TRAJ18	CVVSDRGSTLGRLYF
	P10-HCRT(25-37)					TRAV10	TRAJ18	CVVSDRGSTLGRLYF
	P10-HCRT(25-37)					TRAV10	TRAJ18	CVVSDRGSTLGRLYF
	P10-HCRT(25-37)					TRAV10	TRAJ18	CVVSDRGSTLGRLYF
	P11-HCRT(25-37)	TRBV2		TRBJ2-6	CASNSGLARTGANVLTF	TRAV10	TRAJ18	CVVSDRGSTLGRLYF
	P11-HCRT(25-37)	TRBV25-1		TRBJ2-7	CASSEGQETYEQYF	TRAV10	TRAJ18	CVVSDRGSTLGRLYF
	P11-HCRT(25-37)	TRBV5-4		TRBJ1-6	CASSLAGDSNSPLHF	TRAV10	TRAJ18	CVVSDRGSTLGRLYF	TRAV17	TRAJ27	CATAGTNAGKSTF
	P11-HCRT(25-37)	TRBV11-2		TRBJ1-6	CASSLSPRARRGGFNSALHF	TRAV10	TRAJ18	CVVSDRGSTLGRLYF
	P11-HCRT(25-37)	TRBV7-3		TRBJ2-7	CASSPLAGLIYEQYF	TRAV10	TRAJ18	CVVSDRGSTLGRLYF
	P11-HCRT(25-37)					TRAV10	TRAJ18	CVVSDRGSTLGRLYF
	P11-HCRT(25-37)					TRAV10	TRAJ18	CVVSDRGSTLGRLYF	TRAV13-1	TRAJ33	CAAPPPDSNYQLIW
	P11-HCRT(25-37)					TRAV10	TRAJ18	CVVSDRGSTLGRLYF
	P11-HCRT(25-37)					TRAV10	TRAJ18	CVVSDRGSTLGRLYF
	P12-HCRT(25-37)	TRBV6-1		TRBJ2-3	CASSEAWGGGTDTQYF	TRAV10	TRAJ18	CVVSDRGSTLGRLYF
	P12-HCRT(25-37)	TRBV12-3		TRBJ2-5	CASSPGQAPQETQYF	TRAV10	TRAJ18	CVVSDRGSTLGRLYF	TRAV21	TRAJ33
	P12-HCRT(25-37)	TRBV20-1		TRBJ2-3	CSAKIPSGNTDTQYF	TRAV10	TRAJ18	CVVSDRGSTLGRLYF	TRAV35	TRAJ48	CAGQRSNFGNEKLTF
	P12-HCRT(25-37)					TRAV10	TRAJ18	CVVSDRGSTLGRLYF
	P5-HCRT(1-13)	TRBV25-1		TRBJ1-2	CASSAIDGEYGYTF	TRAV10	TRAJ18	CVVSDRGSTLGRLYF
	P6-HCRT(1-13)	TRBV25-1		TRBJ1-5	CASSEGTGGSFTQPQHF	TRAV10	TRAJ18	CVVSDRGSTLGRLYF
	P6-HCRT(1-13)	TRBV25-1		TRBJ1-6	CASSSGTGGSPLHF	TRAV10	TRAJ18	CVVSDRGSTLGRLYF
	P6-HCRT(87-100)	TRBV25-1		TRBJ2-1	CASSEPGSYNEQFF	TRAV10	TRAJ18	CVVSDRGSTLGRLYF	TRAV10	TRAJ34
	P6-HCRT(87-100)	TRBV25-1		TRBJ1-5	CASSEYSLNQPQHF	TRAV10	TRAJ18	CVVSDRGSTLGRLYF
	P7-HCRT(1-13)					TRAV10	TRAJ18	CVVSDRGSTLGRLYF	TRAV26-2	TRAJ40	CILGHTSGTYKYIF
	P7-HCRT(25-37)	TRBV25-1		TRBJ2-1	CASSEGGQVPYNEQFF	TRAV10	TRAJ18	CVVSDRGSTLGRLYF	TRAV22	TRAJ40	CAVDSPTSTSGTYKYIF
	P7-HCRT(25-37)	TRBV7-2		TRBJ1-2	CASSLRTGKNGYTF	TRAV10	TRAJ18	CVVSDRGSTLGRLYF
	P7-HCRT(25-37)					TRAV10	TRAJ18	CVVSDRGSTLGRLYF
	P7-HCRT(25-37)					TRAV10	TRAJ18	CVVSDRGSTLGRLYF
	P7-HCRT(25-37)					TRAV10	TRAJ18	CVVSDRGSTLGRLYF
	P7-HCRT(25-37)					TRAV10	TRAJ18	CVVSDRGSTLGRLYF
	P8-HCRT(1-13)	TRBV25-1		TRBJ2-5	CASSDLRKASGRHGEETQYF	TRAV10	TRAJ18	CVVSDRGSTLGRLYF
	P8-HCRT(1-13)	TRBV25-1		TRBJ2-3	CASSDPGRGTDTQYF	TRAV10	TRAJ18	CVVSDRGSTLGRLYF	TRAV23/DV6	TRAJ28	CAASRGAGSYQLTF
	P8-HCRT(1-13)	TRBV25-1		TRBJ2-7	CASSEKRDNYEQYF	TRAV10	TRAJ18	CVVSDRGSTLGRLYF	TRAV16	TRAJ23	CAPNNQGGKLIF
	P8-HCRT(1-13)	TRBV25-1		TRBJ1-1	CASSESQTGSTEAFF	TRAV10	TRAJ18	CVVSDRGSTLGRLYF
	P8-HCRT(1-13)	TRBV25-1		TRBJ2-6	CASSETRVSGANVLTF	TRAV10	TRAJ18	CVVSDRGSTLGRLYF
	P8-HCRT(1-13)	TRBV25-1		TRBJ2-2	CASSEVGGGSPGELFF	TRAV10	TRAJ18	CVVSDRGSTLGRLYF
	P8-HCRT(1-13)	TRBV25-1		TRBJ2-1	CASSGISGRVPEYNEQFF	TRAV10	TRAJ18	CVVSDRGSTLGRLYF
	P8-HCRT(25-37)	TRBV5-1		TRBJ2-6	CASGGSGANVLTF	TRAV10	TRAJ18	CVVSDRGSTLGRLYF
	P8-HCRT(25-37)	TRBV25-1		TRBJ1-5	CASSEGTGGSFTQPQHF	TRAV10	TRAJ18	CVVSDRGSTLGRLYF
	P8-HCRT(25-37)	TRBV29-1	TRBD1	TRBJ2-5	CSVEGDRGRSETQYF	TRAV10	TRAJ18	CVVSDRGSTLGRLYF
	P8-HCRT(25-37)					TRAV10	TRAJ18	CVVSDRGSTLGRLYF
	P8-HCRT(25-37)					TRAV10	TRAJ18	CVVSDRGSTLGRLYF	TRAV25	TRAJ42	CAGTYGGSQGNLIF
	P8-HCRT(25-37)					TRAV10	TRAJ18	CVVSDRGSTLGRLYF
	P8-HCRT(25-37)					TRAV10	TRAJ18	CVVSDRGSTLGRLYF
	P8-HCRT(25-37)					TRAV10	TRAJ18	CVVSDRGSTLGRLYF
	P8-HCRT(25-37)					TRAV10	TRAJ18	CVVSDRGSTLGRLYF
	P9-HCRT(25-37)	TRBV19		TRBJ1-1	CASSIGQNTEAFF	TRAV10	TRAJ18	CVVSDRGSTLGRLYF	TRAV8-2	TRAJ36	CAALTPQTGANNLFF
	P9-HCRT(25-37)	TRBV20-1		TRBJ2-5	CSATRQETQYF	TRAV10	TRAJ18	CVVSDRGSTLGRLYF
	P9-HCRT(25-37)	TRBV20-1		TRBJ2-7	CSAVRGLEEQYF	TRAV10	TRAJ18	CVVSDRGSTLGRLYF
	P1-HCRT(56-69)	TRBV24-1		TRBJ2-1	CATSDPVAGEGSYNEQFF	TRAV12-3	TRAJ18	CAVRDRGSTLGRLYF
	P3-HCRT(1-13)	TRBV6-1		TRBJ1-1	CASHISGGNTEAFF	TRAV27	TRAJ18	CAPDRGSTLGRLYF
	P8-HCRT(25-37)	TRBV30		TRBJ2-2	CACRPEGGNTGELFF	TRAV13-1	TRAJ18	CAASIGRGSTLGRLYF
	P12-HCRT(25-37)					TRAV14/DV4	TRAJ18	CAMSPDRGSTLGRLYF
	P5-HCRT(1-13)	TRBV25-1		TRBJ2-2	CASSAGQGGTGELFF	TRAV10	TRAJ18	CVTSDRGSTLGRLYF	TRAV9-2	TRAJ35	CALTPGGFGNVLHC
	P6-HCRT(87-100)	TRBV9		TRBJ2-2	CASSVASGSGELFF	TRAV8-6	TRAJ18	CAVSDPGSTLGRLYF	TRAV12-1	TRAJ18
	C11-HCRT(1-13)	TRBV10-3	TRBD1	TRBJ1-3	CAISGTGGPGNTIYF	TRAV19	TRAJ18	CALSDFDRGSTLGRLYF
	C5-HCRT(87-100)					TRAV10	TRAJ18	CVVTDRGSTLGRLYF
	P3-HCRT(56-69)	TRBV6-4		TRBJ1-1	CASSHGGAAEAFF	TRAV22	TRAJ18	CAVGDRGSTLGRLYF
	P3-HCRT(56-69)	TRBV6-4		TRBJ1-1	CASSHGGAAEAFF	TRAV22	TRAJ18	CAVGDRGSTLGRLYF
	P8-HCRT(25-37)	TRBV7-3		TRBJ2-3	CASRDGSTDTQYF	TRAV2	TRAJ18	CAVPDRGSTLGRLYF
	P11-HCRT(1-13)					TRAV12-1	TRAJ18	CVVALDRGSTLGRLYF
	P9-HCRT(1-13)	TRBV5-4		TRBJ2-3	CASSRPQDTQYF	TRAV21	TRAJ18	CAAFDRGSTLGRLYF
	C3-HCRT(56-69)	TRBV6-5		TRBJ1-3	CASSYSARLQLNTIYF	TRAV26-1	TRAJ40	CIVRGSTSGTYKYIF	TRAV26-1	TRAJ39	CIVRGNTNNAGNMLTF
local-TLGR
	P7-HCRT(25-37)	TRBV12-5		TRBJ2-1	CASGLNSRGTNEQFF	TRAV9-2	TRAJ18	CALSGDRGSTLGRLYF
	P5-HCRT(1-13)	TRBV5-4		TRBJ1-6	CASSQDRGHSPLHF	TRAV12-2	TRAJ18	CAVNGRRGGSTLGRLYF
	C11-HCRT(1-13)	TRBV3-1		TRBJ1-3	CASTSRPGHPSGNTIYF	TRAV17	TRAJ18	CATVDRGSTLGRLYF	TRAV13-2	TRAJ15
	P12-HCRT(25-37)	TRBV2		TRBJ1-1	CASSYRGTEAFF	TRAV20	TRAJ18	CAVQEVSGRGSTLGRLYF
	P7-HCRT(1-13)	TRBV5-4		TRBJ1-1	CASSSPAGGGGNTEAFF	TRAV6	TRAJ18	CALDLRGSTLGRLYF
	P7-HCRT(87-100)	TRBV5-4		TRBJ1-1	CASSSPAGGGGNTEAFF	TRAV6	TRAJ18	CALDLRGSTLGRLYF
	C12-HCRT(87-100)					TRAV4	TRAJ18	CLVGLWGSTLGRLYF
	C4-HCRT(1-13)	TRBV14		TRBJ1-6	CASSQDYPGNSPLHF	TRAV8-2	TRAJ18	CAVSRGSTLGRLYF
	P9-HCRT(1-13)	TRBV6-6		TRBJ2-1	CASSYLPTGGGTYNEQFF	TRAV4	TRAJ18	CLVGAGSTLGRLYF
	P6-HCRT(87-100)					TRAV27	TRAJ18	CAGGNRGSTLGRLYF
	C11-HCRT(25-37)	TRBV9		TRBJ2-1	CASSEGAVAGEQFF	TRAV10	TRAJ18	CVVSDRGSTLGRLYF	TRAV35	TRAJ53	CAGLARGGSNYKLTF
	C11-HCRT(25-37)	TRBV6-5		TRBJ1-2	CASSYSKLSYGYTF	TRAV10	TRAJ18	CVVSDRGSTLGRLYF
	C11-HCRT(25-37)	TRBV20-1		TRBJ2-1	CSARARTPSNEQFF	TRAV10	TRAJ18	CVVSDRGSTLGRLYF	TRAV2	TRAJ33
	C11-HCRT(25-37)	TRBV20-1		TRBJ2-5	CSASYEGEGTQYF	TRAV10	TRAJ18	CVVSDRGSTLGRLYF
	C11-HCRT(25-37)					TRAV10	TRAJ18	CVVSDRGSTLGRLYF	TRAV5	TRAJ34	CAEKGPTDKLIF
	C11-HCRT(25-37)					TRAV10	TRAJ18	CVVSDRGSTLGRLYF
	C11-HCRT(25-37)					TRAV10	TRAJ18	CVVSDRGSTLGRLYF
	C11-HCRT(25-37)					TRAV10	TRAJ18	CVVSDRGSTLGRLYF
	C12-HCRT(25-37)	TRBV6-2		TRBJ2-2	CASKGRGLADTGELFF	TRAV10	TRAJ18	CVVSDRGSTLGRLYF
	C12-HCRT(25-37)	TRBV6-2		TRBJ2-3	CASRLAPGRTDTQYF	TRAV10	TRAJ18	CVVSDRGSTLGRLYF
	C12-HCRT(25-37)	TRBV25-1		TRBJ2-3	CASSDPGRGTDTQYF	TRAV10	TRAJ18	CVVSDRGSTLGRLYF	TRAV38-2/DV8	TRAJ57	CAYRSWGGSEKLVF
	C12-HCRT(25-37)	TRBV25-1		TRBJ2-7	CASSEGQETYEQYF	TRAV10	TRAJ18	CVVSDRGSTLGRLYF
	C12-HCRT(25-37)	TRBV5-4		TRBJ2-7	CASSLDRGYEQYF	TRAV10	TRAJ18	CVVSDRGSTLGRLYF
	C12-HCRT(25-37)	TRBV28		TRBJ2-4	CASSLGGMAKNIQYF	TRAV10	TRAJ18	CVVSDRGSTLGRLYF	TRAV38-1	TRAJ49	CAFMPTGNQFYF
	C12-HCRT(25-37)	TRBV6-1		TRBJ2-4	CASSTRDRPKNIQYF	TRAV10	TRAJ18	CVVSDRGSTLGRLYF
	C12-HCRT(25-37)					TRAV10	TRAJ18	CVVSDRGSTLGRLYF
	C12-HCRT(25-37)					TRAV10	TRAJ18	CVVSDRGSTLGRLYF
	C12-HCRT(25-37)					TRAV10	TRAJ18	CVVSDRGSTLGRLYF	TRAV8-6	TRAJ13	CAVSDRNQKVTF
	C12-HCRT(25-37)					TRAV10	TRAJ18	CVVSDRGSTLGRLYF
	C12-HCRT(25-37)					TRAV10	TRAJ18	CVVSDRGSTLGRLYF
	C5-HCRT(1-13)	TRBV25-1		TRBJ1-1	CASESPQRGGNTEAFF	TRAV10	TRAJ18	CVVSDRGSTLGRLYF
	C5-HCRT(1-13)					TRAV10	TRAJ18	CVVSDRGSTLGRLYF	TRAV19	TRAJ31
	C7-HCRT(25-37)	TRBV25-1		TRBJ2-7	CASSEKRDNYEQYF	TRAV10	TRAJ18	CVVSDRGSTLGRLYF	TRAV4	TRAJ21
	C7-HCRT(25-37)	TRBV25-1		TRBJ2-7	CASSEKRDNYEQYF	TRAV10	TRAJ18	CVVSDRGSTLGRLYF
	C7-HCRT(25-37)	TRBV11-3	TRBD2	TRBJ2-3	CASSSRTSGRATDTQYF	TRAV10	TRAJ18	CVVSDRGSTLGRLYF	TRAV35	TRAJ24	CAGQSKADSWGKLQF
	C7-HCRT(25-37)					TRAV10	TRAJ18	CVVSDRGSTLGRLYF
	C7-HCRT(25-37)					TRAV10	TRAJ18	CVVSDRGSTLGRLYF
	C7-HCRT(25-37)					TRAV10	TRAJ18	CVVSDRGSTLGRLYF	TRAV13-1	TRAJ20	CAATFTNDYKLSF
	C8-HCRT(25-37)	TRBV27		TRBJ1-6	CASSSSRGSYNSPLHF	TRAV10	TRAJ18	CVVSDRGSTLGRLYF	TRAV13-1	TRAJ37	CAASRGSGNTGKLIF
	C8-HCRT(25-37)	TRBV7-2		TRBJ2-6	CASSYWFPGPLGSGANVLTF	TRAV10	TRAJ18	CVVSDRGSTLGRLYF
	C8-HCRT(25-37)					TRAV10	TRAJ18	CVVSDRGSTLGRLYF
	C8-HCRT(25-37)					TRAV10	TRAJ18	CVVSDRGSTLGRLYF
	C8-HCRT(25-37)					TRAV10	TRAJ18	CVVSDRGSTLGRLYF
	C8-HCRT(25-37)					TRAV10	TRAJ18	CVVSDRGSTLGRLYF
	P10-HCRT(1-13)	TRBV25-1		TRBJ2-7	CASSEDKTYEQYF	TRAV10	TRAJ18	CVVSDRGSTLGRLYF
	P10-HCRT(25-37)	TRBV2		TRBJ1-5	CASSEGGRRPDQPQHF	TRAV10	TRAJ18	CVVSDRGSTLGRLYF	TRAV8-6	TRAJ39	CAVREDNNAGNMLTF
	P10-HCRT(25-37)	TRBV25-1		TRBJ2-7	CASSEKRDNYEQYF	TRAV10	TRAJ18	CVVSDRGSTLGRLYF
	P10-HCRT(25-37)	TRBV7-2		TRBJ2-2	CASSLKGPATGELFF	TRAV10	TRAJ18	CVVSDRGSTLGRLYF
	P10-HCRT(25-37)	TRBV11-2		TRBJ1-2	CASSQGGVPYGYTF	TRAV10	TRAJ18	CVVSDRGSTLGRLYF	TRAV8-6	TRAJ28	CALAGAGSYQLTF
	P10-HCRT(25-37)	TRBV2		TRBJ1-2	CASSSGKNYGYTF	TRAV10	TRAJ18	CVVSDRGSTLGRLYF	TRAV17	TRAJ54	CATDPAAQKLVF
	P10-HCRT(25-37)	TRBV29-1	TRBD1	TRBJ2-5	CSVEGDRGRSETQYF	TRAV10	TRAJ18	CVVSDRGSTLGRLYF
	P10-HCRT(25-37)					TRAV10	TRAJ18	CVVSDRGSTLGRLYF
	P10-HCRT(25-37)					TRAV10	TRAJ18	CVVSDRGSTLGRLYF
	P10-HCRT(25-37)					TRAV10	TRAJ18	CVVSDRGSTLGRLYF
	P10-HCRT(25-37)					TRAV10	TRAJ18	CVVSDRGSTLGRLYF
	P10-HCRT(25-37)					TRAV10	TRAJ18	CVVSDRGSTLGRLYF
	P11-HCRT(25-37)	TRBV2		TRBJ2-6	CASNSGLARTGANVLTF	TRAV10	TRAJ18	CVVSDRGSTLGRLYF
	P11-HCRT(25-37)	TRBV25-1		TRBJ2-7	CASSEGQETYEQYF	TRAV10	TRAJ18	CVVSDRGSTLGRLYF
	P11-HCRT(25-37)	TRBV5-4		TRBJ1-6	CASSLAGDSNSPLHF	TRAV10	TRAJ18	CVVSDRGSTLGRLYF	TRAV17	TRAJ27	CATAGTNAGKSTF
	P11-HCRT(25-37)	TRBV11-2		TRBJ1-6	CASSLSPRARRGGFNSALHF	TRAV10	TRAJ18	CVVSDRGSTLGRLYF
	P11-HCRT(25-37)	TRBV7-3		TRBJ2-7	CASSPLAGLIYEQYF	TRAV10	TRAJ18	CVVSDRGSTLGRLYF
	P11-HCRT(25-37)					TRAV10	TRAJ18	CVVSDRGSTLGRLYF
	P11-HCRT(25-37)					TRAV10	TRAJ18	CVVSDRGSTLGRLYF	TRAV13-1	TRAJ33	CAAPPPDSNYQLIW
	P11-HCRT(25-37)					TRAV10	TRAJ18	CVVSDRGSTLGRLYF
	P11-HCRT(25-37)					TRAV10	TRAJ18	CVVSDRGSTLGRLYF
	P12-HCRT(25-37)	TRBV6-1		TRBJ2-3	CASSEAWGGGTDTQYF	TRAV10	TRAJ18	CVVSDRGSTLGRLYF
	P12-HCRT(25-37)	TRBV12-3		TRBJ2-5	CASSPGQAPQETQYF	TRAV10	TRAJ18	CVVSDRGSTLGRLYF	TRAV21	TRAJ33
	P12-HCRT(25-37)	TRBV20-1		TRBJ2-3	CSAKIPSGNTDTQYF	TRAV10	TRAJ18	CVVSDRGSTLGRLYF	TRAV35	TRAJ48	CAGQRSNFGNEKLTF
	P12-HCRT(25-37)					TRAV10	TRAJ18	CVVSDRGSTLGRLYF
	P5-HCRT(1-13)	TRBV25-1		TRBJ1-2	CASSAIDGEYGYTF	TRAV10	TRAJ18	CVVSDRGSTLGRLYF
	P6-HCRT(1-13)	TRBV25-1		TRBJ1-5	CASSEGTGGSFTQPQHF	TRAV10	TRAJ18	CVVSDRGSTLGRLYF
	P6-HCRT(1-13)	TRBV25-1		TRBJ1-6	CASSSGTGGSPLHF	TRAV10	TRAJ18	CVVSDRGSTLGRLYF
	P6-HCRT(87-100)	TRBV25-1		TRBJ2-1	CASSEPGSYNEQFF	TRAV10	TRAJ18	CVVSDRGSTLGRLYF	TRAV10	TRAJ34
	P6-HCRT(87-100)	TRBV25-1		TRBJ1-5	CASSEYSLNQPQHF	TRAV10	TRAJ18	CVVSDRGSTLGRLYF
	P7-HCRT(1-13)					TRAV10	TRAJ18	CVVSDRGSTLGRLYF	TRAV26-2	TRAJ40	CILGHTSGTYKYIF
	P7-HCRT(25-37)	TRBV25-1		TRBJ2-1	CASSEGGQVPYNEQFF	TRAV10	TRAJ18	CVVSDRGSTLGRLYF	TRAV22	TRAJ40	CAVDSPTSTSGTYKYIF
	P7-HCRT(25-37)	TRBV7-2		TRBJ1-2	CASSLRTGKNGYTF	TRAV10	TRAJ18	CVVSDRGSTLGRLYF
	P7-HCRT(25-37)					TRAV10	TRAJ18	CVVSDRGSTLGRLYF
	P7-HCRT(25-37)					TRAV10	TRAJ18	CVVSDRGSTLGRLYF
	P7-HCRT(25-37)					TRAV10	TRAJ18	CVVSDRGSTLGRLYF
	P7-HCRT(25-37)					TRAV10	TRAJ18	CVVSDRGSTLGRLYF
	P8-HCRT(1-13)	TRBV25-1		TRBJ2-5	CASSDLRKASGRHGEETQYF	TRAV10	TRAJ18	CVVSDRGSTLGRLYF
	P8-HCRT(1-13)	TRBV25-1		TRBJ2-3	CASSDPGRGTDTQYF	TRAV10	TRAJ18	CVVSDRGSTLGRLYF	TRAV23/DV6	TRAJ28	CAASRGAGSYQLTF
	P8-HCRT(1-13)	TRBV25-1		TRBJ2-7	CASSEKRDNYEQYF	TRAV10	TRAJ18	CVVSDRGSTLGRLYF	TRAV16	TRAJ23	CAPNNQGGKLIF
	P8-HCRT(1-13)	TRBV25-1		TRBJ1-1	CASSESQTGSTEAFF	TRAV10	TRAJ18	CVVSDRGSTLGRLYF
	P8-HCRT(1-13)	TRBV25-1		TRBJ2-6	CASSETRVSGANVLTF	TRAV10	TRAJ18	CVVSDRGSTLGRLYF
	P8-HCRT(1-13)	TRBV25-1		TRBJ2-2	CASSEVGGGSPGELFF	TRAV10	TRAJ18	CVVSDRGSTLGRLYF
	P8-HCRT(1-13)	TRBV25-1		TRBJ2-1	CASSGISGRVPEYNEQFF	TRAV10	TRAJ18	CVVSDRGSTLGRLYF
	P8-HCRT(25-37)	TRBV5-1		TRBJ2-6	CASGGSGANVLTF	TRAV10	TRAJ18	CVVSDRGSTLGRLYF
	P8-HCRT(25-37)	TRBV25-1		TRBJ1-5	CASSEGTGGSFTQPQHF	TRAV10	TRAJ18	CVVSDRGSTLGRLYF
	P8-HCRT(25-37)	TRBV29-1	TRBD1	TRBJ2-5	CSVEGDRGRSETQYF	TRAV10	TRAJ18	CVVSDRGSTLGRLYF
	P8-HCRT(25-37)					TRAV10	TRAJ18	CVVSDRGSTLGRLYF
	P8-HCRT(25-37)					TRAV10	TRAJ18	CVVSDRGSTLGRLYF	TRAV25	TRAJ42	CAGTYGGSQGNLIF
	P8-HCRT(25-37)					TRAV10	TRAJ18	CVVSDRGSTLGRLYF
	P8-HCRT(25-37)					TRAV10	TRAJ18	CVVSDRGSTLGRLYF
	P8-HCRT(25-37)					TRAV10	TRAJ18	CVVSDRGSTLGRLYF
	P8-HCRT(25-37)					TRAV10	TRAJ18	CVVSDRGSTLGRLYF
	P9-HCRT(25-37)	TRBV19		TRBJ1-1	CASSIGQNTEAFF	TRAV10	TRAJ18	CVVSDRGSTLGRLYF	TRAV8-2	TRAJ36	CAALTPQTGANNLFF
	P9-HCRT(25-37)	TRBV20-1		TRBJ2-5	CSATRQETQYF	TRAV10	TRAJ18	CVVSDRGSTLGRLYF
	P9-HCRT(25-37)	TRBV20-1		TRBJ2-7	CSAVRGLEEQYF	TRAV10	TRAJ18	CVVSDRGSTLGRLYF
	P10-HCRT(25-37)					TRAV38-1	TRAJ18	CVLREGGSTLGRLYF
	P1-HCRT(56-69)	TRBV24-1		TRBJ2-1	CATSDPVAGEGSYNEQFF	TRAV12-3	TRAJ18	CAVRDRGSTLGRLYF
	P3-HCRT(1-13)	TRBV6-1		TRBJ1-1	CASHISGGNTEAFF	TRAV27	TRAJ18	CAPDRGSTLGRLYF
	P8-HCRT(25-37)	TRBV30		TRBJ2-2	CACRPEGGNTGELFF	TRAV13-1	TRAJ18	CAASIGRGSTLGRLYF
	P12-HCRT(25-37)					TRAV14/DV4	TRAJ18	CAMSPDRGSTLGRLYF
	P5-HCRT(1-13)	TRBV25-1		TRBJ2-2	CASSAGQGGTGELFF	TRAV10	TRAJ18	CVTSDRGSTLGRLYF	TRAV9-2	TRAJ35	CALTPGGFGNVLHC
	P6-HCRT(87-100)	TRBV9		TRBJ2-2	CASSVASGSGELFF	TRAV8-6	TRAJ18	CAVSDPGSTLGRLYF	TRAV12-1	TRAJ18
	C11-HCRT(1-13)	TRBV10-3	TRBD1	TRBJ1-3	CAISGTGGPGNTIYF	TRAV19	TRAJ18	CALSDFDRGSTLGRLYF
	P9-HCRT(87-100)					TRAV23/DV6	TRAJ18	CAASPVGGSTLGRLYF	TRAV12-1	TRAJ42	CVVNLGGSQGNLIF
	C5-HCRT(87-100)					TRAV10	TRAJ18	CVVTDRGSTLGRLYF
	P3-HCRT(56-69)	TRBV6-4		TRBJ1-1	CASSHGGAAEAFF	TRAV22	TRAJ18	CAVGDRGSTLGRLYF
	P3-HCRT(56-69)	TRBV6-4		TRBJ1-1	CASSHGGAAEAFF	TRAV22	TRAJ18	CAVGDRGSTLGRLYF
	P4-HCRT(56-69)	TRBV5-4		TRBJ2-5	CASSWRDRETQYF	TRAV20	TRAJ18	CAVQARGGSTLGRLYF
	P8-HCRT(25-37)	TRBV7-3		TRBJ2-3	CASRDGSTDTQYF	TRAV2	TRAJ18	CAVPDRGSTLGRLYF
	P11-HCRT(1-13)					TRAV12-1	TRAJ18	CVVALDRGSTLGRLYF
	P9-HCRT(1-13)	TRBV5-4		TRBJ2-3	CASSRPQDTQYF	TRAV21	TRAJ18	CAAFDRGSTLGRLYF
local-STLG
	P7-HCRT(25-37)	TRBV12-5		TRBJ2-1	CASGLNSRGTNEQFF	TRAV9-2	TRAJ18	CALSGDRGSTLGRLYF
	P5-HCRT(1-13)	TRBV5-4		TRBJ1-6	CASSQDRGHSPLHF	TRAV12-2	TRAJ18	CAVNGRRGGSTLGRLYF
	C11-HCRT(1-13)	TRBV3-1		TRBJ1-3	CASTSRPGHPSGNTIYF	TRAV17	TRAJ18	CATVDRGSTLGRLYF	TRAV13-2	TRAJ15
	P12-HCRT(25-37)	TRBV2		TRBJ1-1	CASSYRGTEAFF	TRAV20	TRAJ18	CAVQEVSGRGSTLGRLYF
	P7-HCRT(1-13)	TRBV5-4		TRBJ1-1	CASSSPAGGGGNTEAFF	TRAV6	TRAJ18	CALDLRGSTLGRLYF
	P7-HCRT(87-100)	TRBV5-4		TRBJ1-1	CASSSPAGGGGNTEAFF	TRAV6	TRAJ18	CALDLRGSTLGRLYF
	C12-HCRT(87-100)					TRAV4	TRAJ18	CLVGLWGSTLGRLYF
	C4-HCRT(1-13)	TRBV14		TRBJ1-6	CASSQDYPGNSPLHF	TRAV8-2	TRAJ18	CAVSRGSTLGRLYF
	P9-HCRT(1-13)	TRBV6-6		TRBJ2-1	CASSYLPTGGGTYNEQFF	TRAV4	TRAJ18	CLVGAGSTLGRLYF
	P6-HCRT(87-100)					TRAV27	TRAJ18	CAGGNRGSTLGRLYF
	C11-HCRT(25-37)	TRBV9		TRBJ2-1	CASSEGAVAGEQFF	TRAV10	TRAJ18	CVVSDRGSTLGRLYF	TRAV35	TRAJ53	CAGLARGGSNYKLTF
	C11-HCRT(25-37)	TRBV6-5		TRBJ1-2	CASSYSKLSYGYTF	TRAV10	TRAJ18	CVVSDRGSTLGRLYF
	C11-HCRT(25-37)	TRBV20-1		TRBJ2-1	CSARARTPSNEQFF	TRAV10	TRAJ18	CVVSDRGSTLGRLYF	TRAV2	TRAJ33
	C11-HCRT(25-37)	TRBV20-1		TRBJ2-5	CSASYEGEGTQYF	TRAV10	TRAJ18	CVVSDRGSTLGRLYF
	C11-HCRT(25-37)					TRAV10	TRAJ18	CVVSDRGSTLGRLYF	TRAV5	TRAJ34	CAEKGPTDKLIF
	C11-HCRT(25-37)					TRAV10	TRAJ18	CVVSDRGSTLGRLYF
	C11-HCRT(25-37)					TRAV10	TRAJ18	CVVSDRGSTLGRLYF
	C11-HCRT(25-37)					TRAV10	TRAJ18	CVVSDRGSTLGRLYF
	C12-HCRT(25-37)	TRBV6-2		TRBJ2-2	CASKGRGLADTGELFF	TRAV10	TRAJ18	CVVSDRGSTLGRLYF
	C12-HCRT(25-37)	TRBV6-2		TRBJ2-3	CASRLAPGRTDTQYF	TRAV10	TRAJ18	CVVSDRGSTLGRLYF
	C12-HCRT(25-37)	TRBV25-1		TRBJ2-3	CASSDPGRGTDTQYF	TRAV10	TRAJ18	CVVSDRGSTLGRLYF	TRAV38-2/DV8	TRAJ57	CAYRSWGGSEKLVF
	C12-HCRT(25-37)	TRBV25-1		TRBJ2-7	CASSEGQETYEQYF	TRAV10	TRAJ18	CVVSDRGSTLGRLYF
	C12-HCRT(25-37)	TRBV5-4		TRBJ2-7	CASSLDRGYEQYF	TRAV10	TRAJ18	CVVSDRGSTLGRLYF
	C12-HCRT(25-37)	TRBV28		TRBJ2-4	CASSLGGMAKNIQYF	TRAV10	TRAJ18	CVVSDRGSTLGRLYF	TRAV38-1	TRAJ49	CAFMPTGNQFYF
	C12-HCRT(25-37)	TRBV6-1		TRBJ2-4	CASSTRDRPKNIQYF	TRAV10	TRAJ18	CVVSDRGSTLGRLYF
	C12-HCRT(25-37)					TRAV10	TRAJ18	CVVSDRGSTLGRLYF
	C12-HCRT(25-37)					TRAV10	TRAJ18	CVVSDRGSTLGRLYF
	C12-HCRT(25-37)					TRAV10	TRAJ18	CVVSDRGSTLGRLYF	TRAV8-6	TRAJ13	CAVSDRNQKVTF
	C12-HCRT(25-37)					TRAV10	TRAJ18	CVVSDRGSTLGRLYF
	C12-HCRT(25-37)					TRAV10	TRAJ18	CVVSDRGSTLGRLYF
	C5-HCRT(1-13)	TRBV25-1		TRBJ1-1	CASESPQRGGNTEAFF	TRAV10	TRAJ18	CVVSDRGSTLGRLYF
	C5-HCRT(1-13)					TRAV10	TRAJ18	CVVSDRGSTLGRLYF	TRAV19	TRAJ31
	C7-HCRT(25-37)	TRBV25-1		TRBJ2-7	CASSEKRDNYEQYF	TRAV10	TRAJ18	CVVSDRGSTLGRLYF	TRAV4	TRAJ21
	C7-HCRT(25-37)	TRBV25-1		TRBJ2-7	CASSEKRDNYEQYF	TRAV10	TRAJ18	CVVSDRGSTLGRLYF
	C7-HCRT(25-37)	TRBV11-3	TRBD2	TRBJ2-3	CASSSRTSGRATDTQYF	TRAV10	TRAJ18	CVVSDRGSTLGRLYF	TRAV35	TRAJ24	CAGQSKADSWGKLQF
	C7-HCRT(25-37)					TRAV10	TRAJ18	CVVSDRGSTLGRLYF
	C7-HCRT(25-37)					TRAV10	TRAJ18	CVVSDRGSTLGRLYF
	C7-HCRT(25-37)					TRAV10	TRAJ18	CVVSDRGSTLGRLYF	TRAV13-1	TRAJ20	CAATFTNDYKLSF
	C8-HCRT(25-37)	TRBV27		TRBJ1-6	CASSSSRGSYNSPLHF	TRAV10	TRAJ18	CVVSDRGSTLGRLYF	TRAV13-1	TRAJ37	CAASRGSGNTGKLIF
	C8-HCRT(25-37)	TRBV7-2		TRBJ2-6	CASSYWFPGPLGSGANVLTF	TRAV10	TRAJ18	CVVSDRGSTLGRLYF
	C8-HCRT(25-37)					TRAV10	TRAJ18	CVVSDRGSTLGRLYF
	C8-HCRT(25-37)					TRAV10	TRAJ18	CVVSDRGSTLGRLYF
	C8-HCRT(25-37)					TRAV10	TRAJ18	CVVSDRGSTLGRLYF
	C8-HCRT(25-37)					TRAV10	TRAJ18	CVVSDRGSTLGRLYF
	P10-HCRT(1-13)	TRBV25-1		TRBJ2-7	CASSEDKTYEQYF	TRAV10	TRAJ18	CVVSDRGSTLGRLYF
	P10-HCRT(25-37)	TRBV2		TRBJ1-5	CASSEGGRRPDQPQHF	TRAV10	TRAJ18	CVVSDRGSTLGRLYF	TRAV8-6	TRAJ39	CAVREDNNAGNMLTF
	P10-HCRT(25-37)	TRBV25-1		TRBJ2-7	CASSEKRDNYEQYF	TRAV10	TRAJ18	CVVSDRGSTLGRLYF
	P10-HCRT(25-37)	TRBV7-2		TRBJ2-2	CASSLKGPATGELFF	TRAV10	TRAJ18	CVVSDRGSTLGRLYF
	P10-HCRT(25-37)	TRBV11-2		TRBJ1-2	CASSQGGVPYGYTF	TRAV10	TRAJ18	CVVSDRGSTLGRLYF	TRAV8-6	TRAJ28	CALAGAGSYQLTF
	P10-HCRT(25-37)	TRBV2		TRBJ1-2	CASSSGKNYGYTF	TRAV10	TRAJ18	CVVSDRGSTLGRLYF	TRAV17	TRAJ54	CATDPAAQKLVF
	P10-HCRT(25-37)	TRBV29-1	TRBD1	TRBJ2-5	CSVEGDRGRSETQYF	TRAV10	TRAJ18	CVVSDRGSTLGRLYF
	P10-HCRT(25-37)					TRAV10	TRAJ18	CVVSDRGSTLGRLYF
	P10-HCRT(25-37)					TRAV10	TRAJ18	CVVSDRGSTLGRLYF
	P10-HCRT(25-37)					TRAV10	TRAJ18	CVVSDRGSTLGRLYF
	P10-HCRT(25-37)					TRAV10	TRAJ18	CVVSDRGSTLGRLYF
	P10-HCRT(25-37)					TRAV10	TRAJ18	CVVSDRGSTLGRLYF
	P11-HCRT(25-37)	TRBV2		TRBJ2-6	CASNSGLARTGANVLTF	TRAV10	TRAJ18	CVVSDRGSTLGRLYF
	P11-HCRT(25-37)	TRBV25-1		TRBJ2-7	CASSEGQETYEQYF	TRAV10	TRAJ18	CVVSDRGSTLGRLYF
	P11-HCRT(25-37)	TRBV5-4		TRBJ1-6	CASSLAGDSNSPLHF	TRAV10	TRAJ18	CVVSDRGSTLGRLYF	TRAV17	TRAJ27	CATAGTNAGKSTF
	P11-HCRT(25-37)	TRBV11-2		TRBJ1-6	CASSLSPRARRGGFNSALHF	TRAV10	TRAJ18	CVVSDRGSTLGRLYF
	P11-HCRT(25-37)	TRBV7-3		TRBJ2-7	CASSPLAGLIYEQYF	TRAV10	TRAJ18	CVVSDRGSTLGRLYF
	P11-HCRT(25-37)					TRAV10	TRAJ18	CVVSDRGSTLGRLYF
	P11-HCRT(25-37)					TRAV10	TRAJ18	CVVSDRGSTLGRLYF	TRAV13-1	TRAJ33	CAAPPPDSNYQLIW
	P11-HCRT(25-37)					TRAV10	TRAJ18	CVVSDRGSTLGRLYF
	P11-HCRT(25-37)					TRAV10	TRAJ18	CVVSDRGSTLGRLYF
	P12-HCRT(25-37)	TRBV6-1		TRBJ2-3	CASSEAWGGGTDTQYF	TRAV10	TRAJ18	CVVSDRGSTLGRLYF
	P12-HCRT(25-37)	TRBV12-3		TRBJ2-5	CASSPGQAPQETQYF	TRAV10	TRAJ18	CVVSDRGSTLGRLYF	TRAV21	TRAJ33
	P12-HCRT(25-37)	TRBV20-1		TRBJ2-3	CSAKIPSGNTDTQYF	TRAV10	TRAJ18	CVVSDRGSTLGRLYF	TRAV35	TRAJ48	CAGQRSNFGNEKLTF
	P12-HCRT(25-37)					TRAV10	TRAJ18	CVVSDRGSTLGRLYF
	P5-HCRT(1-13)	TRBV25-1		TRBJ1-2	CASSAIDGEYGYTF	TRAV10	TRAJ18	CVVSDRGSTLGRLYF
	P6-HCRT(1-13)	TRBV25-1		TRBJ1-5	CASSEGTGGSFTQPQHF	TRAV10	TRAJ18	CVVSDRGSTLGRLYF
	P6-HCRT(1-13)	TRBV25-1		TRBJ1-6	CASSSGTGGSPLHF	TRAV10	TRAJ18	CVVSDRGSTLGRLYF
	P6-HCRT(87-100)	TRBV25-1		TRBJ2-1	CASSEPGSYNEQFF	TRAV10	TRAJ18	CVVSDRGSTLGRLYF	TRAV10	TRAJ34
	P6-HCRT(87-100)	TRBV25-1		TRBJ1-5	CASSEYSLNQPQHF	TRAV10	TRAJ18	CVVSDRGSTLGRLYF
	P7-HCRT(1-13)					TRAV10	TRAJ18	CVVSDRGSTLGRLYF	TRAV26-2	TRAJ40	CILGHTSGTYKYIF
	P7-HCRT(25-37)	TRBV25-1		TRBJ2-1	CASSEGGQVPYNEQFF	TRAV10	TRAJ18	CVVSDRGSTLGRLYF	TRAV22	TRAJ40	CAVDSPTSTSGTYKYIF
	P7-HCRT(25-37)	TRBV7-2		TRBJ1-2	CASSLRTGKNGYTF	TRAV10	TRAJ18	CVVSDRGSTLGRLYF
	P7-HCRT(25-37)					TRAV10	TRAJ18	CVVSDRGSTLGRLYF
	P7-HCRT(25-37)					TRAV10	TRAJ18	CVVSDRGSTLGRLYF
	P7-HCRT(25-37)					TRAV10	TRAJ18	CVVSDRGSTLGRLYF
	P7-HCRT(25-37)					TRAV10	TRAJ18	CVVSDRGSTLGRLYF
	P8-HCRT(1-13)	TRBV25-1		TRBJ2-5	CASSDLRKASGRHGEETQYF	TRAV10	TRAJ18	CVVSDRGSTLGRLYF
	P8-HCRT(1-13)	TRBV25-1		TRBJ2-3	CASSDPGRGTDTQYF	TRAV10	TRAJ18	CVVSDRGSTLGRLYF	TRAV23/DV6	TRAJ28	CAASRGAGSYQLTF
	P8-HCRT(1-13)	TRBV25-1		TRBJ2-7	CASSEKRDNYEQYF	TRAV10	TRAJ18	CVVSDRGSTLGRLYF	TRAV16	TRAJ23	CAPNNQGGKLIF
	P8-HCRT(1-13)	TRBV25-1		TRBJ1-1	CASSESQTGSTEAFF	TRAV10	TRAJ18	CVVSDRGSTLGRLYF
	P8-HCRT(1-13)	TRBV25-1		TRBJ2-6	CASSETRVSGANVLTF	TRAV10	TRAJ18	CVVSDRGSTLGRLYF
	P8-HCRT(1-13)	TRBV25-1		TRBJ2-2	CASSEVGGGSPGELFF	TRAV10	TRAJ18	CVVSDRGSTLGRLYF
	P8-HCRT(1-13)	TRBV25-1		TRBJ2-1	CASSGISGRVPEYNEQFF	TRAV10	TRAJ18	CVVSDRGSTLGRLYF
	P8-HCRT(25-37)	TRBV5-1		TRBJ2-6	CASGGSGANVLTF	TRAV10	TRAJ18	CVVSDRGSTLGRLYF
	P8-HCRT(25-37)	TRBV25-1		TRBJ1-5	CASSEGTGGSFTQPQHF	TRAV10	TRAJ18	CVVSDRGSTLGRLYF
	P8-HCRT(25-37)	TRBV29-1	TRBD1	TRBJ2-5	CSVEGDRGRSETQYF	TRAV10	TRAJ18	CVVSDRGSTLGRLYF
	P8-HCRT(25-37)					TRAV10	TRAJ18	CVVSDRGSTLGRLYF
	P8-HCRT(25-37)					TRAV10	TRAJ18	CVVSDRGSTLGRLYF	TRAV25	TRAJ42	CAGTYGGSQGNLIF
	P8-HCRT(25-37)					TRAV10	TRAJ18	CVVSDRGSTLGRLYF
	P8-HCRT(25-37)					TRAV10	TRAJ18	CVVSDRGSTLGRLYF
	P8-HCRT(25-37)					TRAV10	TRAJ18	CVVSDRGSTLGRLYF
	P8-HCRT(25-37)					TRAV10	TRAJ18	CVVSDRGSTLGRLYF
	P9-HCRT(25-37)	TRBV19		TRBJ1-1	CASSIGQNTEAFF	TRAV10	TRAJ18	CVVSDRGSTLGRLYF	TRAV8-2	TRAJ36	CAALTPQTGANNLFF
	P9-HCRT(25-37)	TRBV20-1		TRBJ2-5	CSATRQETQYF	TRAV10	TRAJ18	CVVSDRGSTLGRLYF
	P9-HCRT(25-37)	TRBV20-1		TRBJ2-7	CSAVRGLEEQYF	TRAV10	TRAJ18	CVVSDRGSTLGRLYF
	P10-HCRT(25-37)					TRAV38-1	TRAJ18	CVLREGGSTLGRLYF
	P1-HCRT(56-69)	TRBV24-1		TRBJ2-1	CATSDPVAGEGSYNEQFF	TRAV12-3	TRAJ18	CAVRDRGSTLGRLYF
	P3-HCRT(1-13)	TRBV6-1		TRBJ1-1	CASHISGGNTEAFF	TRAV27	TRAJ18	CAPDRGSTLGRLYF
	P8-HCRT(25-37)	TRBV30		TRBJ2-2	CACRPEGGNTGELFF	TRAV13-1	TRAJ18	CAASIGRGSTLGRLYF
	P12-HCRT(25-37)					TRAV14/DV4	TRAJ18	CAMSPDRGSTLGRLYF
	P5-HCRT(1-13)	TRBV25-1		TRBJ2-2	CASSAGQGGTGELFF	TRAV10	TRAJ18	CVTSDRGSTLGRLYF	TRAV9-2	TRAJ35	CALTPGGFGNVLHC
	P6-HCRT(87-100)	TRBV9		TRBJ2-2	CASSVASGSGELFF	TRAV8-6	TRAJ18	CAVSDPGSTLGRLYF	TRAV12-1	TRAJ18
	C11-HCRT(1-13)	TRBV10-3	TRBD1	TRBJ1-3	CAISGTGGPGNTIYF	TRAV19	TRAJ18	CALSDFDRGSTLGRLYF
	P9-HCRT(87-100)					TRAV23/DV6	TRAJ18	CAASPVGGSTLGRLYF	TRAV12-1	TRAJ42	CVVNLGGSQGNLIF
	C5-HCRT(87-100)					TRAV10	TRAJ18	CVVTDRGSTLGRLYF
	P3-HCRT(56-69)	TRBV6-4		TRBJ1-1	CASSHGGAAEAFF	TRAV22	TRAJ18	CAVGDRGSTLGRLYF
	P3-HCRT(56-69)	TRBV6-4		TRBJ1-1	CASSHGGAAEAFF	TRAV22	TRAJ18	CAVGDRGSTLGRLYF
	P4-HCRT(56-69)	TRBV5-4		TRBJ2-5	CASSWRDRETQYF	TRAV20	TRAJ18	CAVQARGGSTLGRLYF
	P8-HCRT(25-37)	TRBV7-3		TRBJ2-3	CASRDGSTDTQYF	TRAV2	TRAJ18	CAVPDRGSTLGRLYF
	P11-HCRT(1-13)					TRAV12-1	TRAJ18	CVVALDRGSTLGRLYF
	P9-HCRT(1-13)	TRBV5-4		TRBJ2-3	CASSRPQDTQYF	TRAV21	TRAJ18	CAAFDRGSTLGRLYF
local-NNNN
	P8-HCRT(25-37)					TRAV3	TRAJ43	CAVRNNNNDMRF
	P7-HCRT(1-13)	TRBV6-4		TRBJ1-5	CASSTGHGNQPQHF	TRAV6	TRAJ43	CALDANNNNDMRF
	P7-HCRT(1-13)	TRBV6-4		TRBJ1-5	CASSTGHGNQPQHF	TRAV6	TRAJ43	CALDANNNNDMRF
	P7-HCRT(1-13)	TRBV6-4		TRBJ1-5	CASSTGHGNQPQHF	TRAV6	TRAJ43	CALDANNNNDMRF
	P7-HCRT(87-100)	TRBV6-4		TRBJ1-5	CASSTGHGNQPQHF	TRAV6	TRAJ43	CALDANNNNDMRF
	P7-HCRT(87-100)	TRBV6-4		TRBJ1-5	CASSTGHGNQPQHF	TRAV6	TRAJ43	CALDANNNNDMRF
	P7-HCRT(87-100)	TRBV6-4		TRBJ1-5	CASSTGHGNQPQHF	TRAV6	TRAJ43	CALDANNNNDMRF	TRAV24	TRAJ37
	P7-HCRT(25-37)	TRBV6-4		TRBJ1-5	CASSTGHGNQPQHF	TRAV6	TRAJ43	CALDANNNNDMRF
	P7-HCRT(1-13)					TRAV6	TRAJ43	CALDANNNNDMRF
	P7-HCRT(1-13)					TRAV6	TRAJ43	CALDANNNNDMRF
	P7-HCRT(25-37)					TRAV6	TRAJ43	CALDANNNNDMRF
	P7-HCRT(25-37)					TRAV6	TRAJ43	CALDANNNNDMRF
	P8-HCRT(1-13)	TRBV14		TRBJ1-6	CASSQDGQGFNSPLHF	TRAV26-1	TRAJ43	CIVRFNNNNDMRF
