# Supplementary material for: In vivo clonal expansion and phenotypes of hypocretin-specific CD4+ T cells in narcolepsy patients and controls
Source: Nat Commun. 2019 Nov 20;10:5247. doi: 10.1038/s41467-019-13234-x (PMC6868281; doi:10.1038/s41467-019-13234-x)
Supplement: Supplementary file 7 — Supplementary Dataset 5 [file 41467_2019_13234_MOESM7_ESM.xlsx]

## Sheet: (a) Pheno Hits
Supplementary Table 5a: Presence or absence of phenotypic transcripts in clones with paired TCR alpha/beta sequences
A panel of 25 selected transcription factors and cytokines was sequenced: 1 indicates presence of the transcript in the cell, and empty indicates absence of the transcript in the cell
Phenotypic transcripts in Control 5 (C5) and Patient 5 (P5) were not sequenced
Two different pairs of primers specific for IFNG were used in Set A and B experiments
Two different pairs of primers specific for IL-2 were used in Set A and B experiments
RUNX3 were not sequenced in selected samples
Set	Cluster	Type	Group	Clone ID	Subject ID	Tetramer ID	Category ID	Subject-Tetramer	Pheno	Phenotyping Markers																									TCR beta				TCR alpha (dominant)			TCR alpha (secondary)
										TBET(TBX21)	IFNG	GATA3	IL13	RORC	IL17A	FOXP3	IL10	BCL6	PRF1	GZMB	TGFB1	TNF	IL2	RUNX1	IL12A	IL21	IL22	IL24	IL25	IL4	IL5	IL6	IL9	RUNX3	Vbeta	Dbeta	Jbeta	CDR3beta	Valpha	Jalpha	CDR3alpha	AltValpha	AltJalpha	Alt CDR3alpha
A	Other	C	II	1	3	1	5	C3-HCRT(1-13)	1	1	1								1		1	1													TRBV6-1		TRBJ1-1	CASSEVGGRTEAFF	TRAV23/DV6	TRAJ43	CAAAYNNNDMRF
B	Other	C	II	1	20	1	44	P8-HCRT(1-13)	1	1		1							1		1	1		1										1	TRBV6-1		TRBJ1-1	CASSEVGGRTEAFF	TRAV26-2	TRAJ37		TRAV23/DV6	TRAJ43	CAAAYNNNDMRF
B	CDR3B	B	VII	2	20	2	45	P8-HCRT(25-37)	1																									1	TRBV29-1	TRBD1	TRBJ2-5	CSVEGDRGRSETQYF	TRAV10	TRAJ18	CVVSDRGSTLGRLYF
B	CDR3B	B	VII	2	22	2	51	P10-HCRT(25-37)	1																										TRBV29-1	TRBD1	TRBJ2-5	CSVEGDRGRSETQYF	TRAV10	TRAJ18	CVVSDRGSTLGRLYF
B	iNKT-like	B	VI	3	12	2	35	C12-HCRT(25-37)	1												1	1		1											TRBV25-1		TRBJ2-3	CASSDPGRGTDTQYF	TRAV10	TRAJ18	CVVSDRGSTLGRLYF	TRAV38-2/DV8	TRAJ57	CAYRSWGGSEKLVF
B	iNKT-like	B	VI	3	20	1	44	P8-HCRT(1-13)	1			1									1			1										1	TRBV25-1		TRBJ2-3	CASSDPGRGTDTQYF	TRAV10	TRAJ18	CVVSDRGSTLGRLYF	TRAV23/DV6	TRAJ28	CAASRGAGSYQLTF
B	iNKT-like	B	IX	4	12	2	35	C12-HCRT(25-37)	1																										TRBV25-1		TRBJ2-7	CASSEGQETYEQYF	TRAV10	TRAJ18	CVVSDRGSTLGRLYF
B	iNKT-like	B	IX	4	23	2	54	P11-HCRT(25-37)	1			1		1							1														TRBV25-1		TRBJ2-7	CASSEGQETYEQYF	TRAV10	TRAJ18	CVVSDRGSTLGRLYF
B	iNKT-like	B	V	5	18	1	39	P6-HCRT(1-13)	1			1									1													1	TRBV25-1		TRBJ1-5	CASSEGTGGSFTQPQHF	TRAV10	TRAJ18	CVVSDRGSTLGRLYF
B	iNKT-like	B	V	5	20	2	45	P8-HCRT(25-37)	1																										TRBV25-1		TRBJ1-5	CASSEGTGGSFTQPQHF	TRAV10	TRAJ18	CVVSDRGSTLGRLYF
B	iNKT-like	B	IX	6	7	2	22	C7-HCRT(25-37)	1			1												1											TRBV25-1		TRBJ2-7	CASSEKRDNYEQYF	TRAV10	TRAJ18	CVVSDRGSTLGRLYF	TRAV4	TRAJ21
B	iNKT-like	B	IX	6	7	2	22	C7-HCRT(25-37)	1																										TRBV25-1		TRBJ2-7	CASSEKRDNYEQYF	TRAV10	TRAJ18	CVVSDRGSTLGRLYF
B	iNKT-like	B	IX	6	20	1	44	P8-HCRT(1-13)	1	1									1		1	1												1	TRBV25-1		TRBJ2-7	CASSEKRDNYEQYF	TRAV10	TRAJ18	CVVSDRGSTLGRLYF	TRAV16	TRAJ23	CAPNNQGGKLIF
B	iNKT-like	B	IX	6	22	2	51	P10-HCRT(25-37)	1			1												1											TRBV25-1		TRBJ2-7	CASSEKRDNYEQYF	TRAV10	TRAJ18	CVVSDRGSTLGRLYF
A	OtherExpanded	C	III	7	1	1	1	C1-HCRT(1-13)	1	1	1	1							1		1			1											TRBV7-3		TRBJ1-1	CASSRQPGNTEAFF	TRAV14/DV4	TRAJ9	CAMREGLGSTGGFKTIF
A	OtherExpanded	C	III	7	1	1	1	C1-HCRT(1-13)	1	1	1	1							1		1			1											TRBV7-3		TRBJ1-1	CASSRQPGNTEAFF	TRAV14/DV4	TRAJ9	CAMREGLGSTGGFKTIF
A	OtherExpanded	C	III	7	1	1	1	C1-HCRT(1-13)	1	1		1							1		1			1											TRBV7-3		TRBJ1-1	CASSRQPGNTEAFF	TRAV14/DV4	TRAJ9	CAMREGLGSTGGFKTIF
A	OtherExpanded	C	III	7	1	1	1	C1-HCRT(1-13)	1	1		1									1			1											TRBV7-3		TRBJ1-1	CASSRQPGNTEAFF	TRAV14/DV4	TRAJ9	CAMREGLGSTGGFKTIF
A	OtherExpanded	C	III	7	2	1	3	C2-HCRT(1-13)	1	1									1		1	1													TRBV7-3		TRBJ1-1	CASSRQPGNTEAFF	TRAV14/DV4	TRAJ9	CAMREGLGSTGGFKTIF
A	OtherExpanded	C	III	7	2	1	3	C2-HCRT(1-13)	1	1								1	1																TRBV7-3		TRBJ1-1	CASSRQPGNTEAFF	TRAV14/DV4	TRAJ9	CAMREGLGSTGGFKTIF	TRAV13-1	TRAJ7	CAALVYGNNRLAF
A	OtherExpanded	C	III	7	2	3	4	C2-HCRT(56-69)	1	1	1										1														TRBV7-3		TRBJ1-1	CASSRQPGNTEAFF	TRAV14/DV4	TRAJ9	CAMREGLGSTGGFKTIF	TRAV13-1	TRAJ7	CAALVYGNNRLAF
B	TCR_J24	C	VIII	8	12	2	35	C12-HCRT(25-37)	1																										TRBV29-1	TRBD1	TRBJ2-5	CSVEGDRGRSETQYF	TRAV6	TRAJ24	CALTTDSWGKLQF
B	TCR_J24	C	VIII	8	21	1	47	P9-HCRT(1-13)	1	1		1							1		1	1		1										1	TRBV29-1	TRBD1	TRBJ2-5	CSVEGDRGRSETQYF	TRAV6	TRAJ24	CALTTDSWGKLQF	TRAV6	TRAJ24
B	TCR_J24	C	VIII	8	21	1	47	P9-HCRT(1-13)	1	1									1		1	1												1	TRBV29-1	TRBD1	TRBJ2-5	CSVEGDRGRSETQYF	TRAV6	TRAJ24	CALTTDSWGKLQF
B	TCR_J24	C	VIII	8	21	1	47	P9-HCRT(1-13)	1	1		1							1		1			1										1	TRBV29-1	TRBD1	TRBJ2-5	CSVEGDRGRSETQYF	TRAV6	TRAJ24	CALTTDSWGKLQF
B	TCR_J24	C	VIII	8	21	1	47	P9-HCRT(1-13)	1	1		1						1	1		1			1										1	TRBV29-1	TRBD1	TRBJ2-5	CSVEGDRGRSETQYF	TRAV6	TRAJ24	CALTTDSWGKLQF	TRAV6	TRAJ24	CALTTDSWRKLQF
B	TCR_J24	C	VIII	8	21	1	47	P9-HCRT(1-13)	1	1		1							1		1			1										1	TRBV29-1	TRBD1	TRBJ2-5	CSVEGDRGRSETQYF	TRAV6	TRAJ24	CALTTDSWGKLQF
B	TCR_J24	C	VIII	8	21	1	47	P9-HCRT(1-13)	1	1		1							1		1			1										1	TRBV29-1	TRBD1	TRBJ2-5	CSVEGDRGRSETQYF	TRAV6	TRAJ24	CALTTDSWGKLQF
B	TCR_J24	C	VIII	8	21	1	47	P9-HCRT(1-13)	1	1									1		1			1										1	TRBV29-1	TRBD1	TRBJ2-5	CSVEGDRGRSETQYF	TRAV6	TRAJ24	CALTTDSWGKLQF
B	TCR_J24	C	VIII	8	21	1	47	P9-HCRT(1-13)	1	1									1		1													1	TRBV29-1	TRBD1	TRBJ2-5	CSVEGDRGRSETQYF	TRAV6	TRAJ24	CALTTDSWGKLQF
B	TCR_J24	C	VIII	8	21	1	47	P9-HCRT(1-13)	1	1									1																TRBV29-1	TRBD1	TRBJ2-5	CSVEGDRGRSETQYF	TRAV6	TRAJ24	CALTTDSWGKLQF
B	TCR_J24	C	VIII	8	21	1	47	P9-HCRT(1-13)	1	1									1															1	TRBV29-1	TRBD1	TRBJ2-5	CSVEGDRGRSETQYF	TRAV6	TRAJ24	CALTTDSWGKLQF
B	TCR_J24	C	VIII	8	21	1	47	P9-HCRT(1-13)	1	1		1									1			1											TRBV29-1	TRBD1	TRBJ2-5	CSVEGDRGRSETQYF	TRAV6	TRAJ24	CALTTDSWGKLQF
B	TCR_J24	C	VIII	8	21	1	47	P9-HCRT(1-13)	1	1											1														TRBV29-1	TRBD1	TRBJ2-5	CSVEGDRGRSETQYF	TRAV6	TRAJ24	CALTTDSWGKLQF
B	TCR_J24	C	VIII	8	21	1	47	P9-HCRT(1-13)	1												1														TRBV29-1	TRBD1	TRBJ2-5	CSVEGDRGRSETQYF	TRAV6	TRAJ24	CALTTDSWGKLQF
B	TCR_J24	C	VIII	8	21	4	49	P9-HCRT(87-100)	1	1									1		1	1		1											TRBV29-1	TRBD1	TRBJ2-5	CSVEGDRGRSETQYF	TRAV6	TRAJ24	CALTTDSWGKLQF
B	TCR_J24	C	VIII	8	21	4	49	P9-HCRT(87-100)	1	1		1							1		1														TRBV29-1	TRBD1	TRBJ2-5	CSVEGDRGRSETQYF	TRAV6	TRAJ24	CALTTDSWGKLQF
B	TCR_J24	C	VIII	8	21	4	49	P9-HCRT(87-100)	1	1									1															1	TRBV29-1	TRBD1	TRBJ2-5	CSVEGDRGRSETQYF	TRAV6	TRAJ24	CALTTDSWGKLQF
A	TCR_J24	C	VIII	9	15	1	13	P3-HCRT(1-13)	1	1	1	1							1					1											TRBV29-1	TRBD1	TRBJ2-5	CSVEAWDRGRAETQYF	TRAV6	TRAJ24	CALSSDSWGKLQF
A	TCR_J24	C	VIII	9	15	3	14	P3-HCRT(56-69)	1	1								1	1		1														TRBV29-1	TRBD1	TRBJ2-5	CSVEAWDRGRAETQYF	TRAV6	TRAJ24	CALSSDSWGKLQF
A	TCR_J24	C	VIII	10	15	1	13	P3-HCRT(1-13)	1	1									1		1			1											TRBV29-1		TRBJ2-5	CSVESDRGRSETQYF	TRAV6	TRAJ24	CALPTDSWGKLQF
A	TCR_J24	C	VIII	10	15	3	14	P3-HCRT(56-69)	1	1		1										1		1											TRBV29-1		TRBJ2-5	CSVESDRGRSETQYF	TRAV6	TRAJ24	CALPTDSWGKLQF
A	TCR_J24	C	VIII	11	3	1	5	C3-HCRT(1-13)	1	1	1								1		1														TRBV29-1		TRBJ2-5	CSVELGTGRQETQYF	TRAV6	TRAJ24	CALGTDSWGKFQF
A	TCR_J24	C	VIII	11	3	1	5	C3-HCRT(1-13)	1	1	1	1							1					1											TRBV29-1		TRBJ2-5	CSVELGTGRQETQYF	TRAV6	TRAJ24	CALGTDSWGKFQF
A	TCR_J24	C	VIII	11	3	1	5	C3-HCRT(1-13)	1	1	1								1					1											TRBV29-1		TRBJ2-5	CSVELGTGRQETQYF	TRAV6	TRAJ24	CALGTDSWGKFQF
A	TCR_J24	C	VIII	11	3	1	5	C3-HCRT(1-13)	1	1	1	1									1	1													TRBV29-1		TRBJ2-5	CSVELGTGRQETQYF	TRAV6	TRAJ24	CALGTDSWGKFQF
A	TCR_J24	C	VIII	11	3	1	5	C3-HCRT(1-13)	1	1	1											1		1											TRBV29-1		TRBJ2-5	CSVELGTGRQETQYF	TRAV6	TRAJ24	CALGTDSWGKFQF
A	TCR_J24	C	VIII	11	3	1	5	C3-HCRT(1-13)	1	1	1											1		1											TRBV29-1		TRBJ2-5	CSVELGTGRQETQYF	TRAV6	TRAJ24	CALGTDSWGKFQF
A	TCR_J24	C	VIII	11	3	1	5	C3-HCRT(1-13)	1	1	1	1										1													TRBV29-1		TRBJ2-5	CSVELGTGRQETQYF	TRAV6	TRAJ24	CALGTDSWGKFQF
A	TCR_J24	C	VIII	11	3	1	5	C3-HCRT(1-13)	1	1	1											1													TRBV29-1		TRBJ2-5	CSVELGTGRQETQYF	TRAV6	TRAJ24	CALGTDSWGKFQF
A	TCR_J24	C	VIII	11	3	1	5	C3-HCRT(1-13)	1	1	1	1												1											TRBV29-1		TRBJ2-5	CSVELGTGRQETQYF	TRAV6	TRAJ24	CALGTDSWGKFQF
A	TCR_J24	C	VIII	11	3	1	5	C3-HCRT(1-13)	1	1									1		1			1											TRBV29-1		TRBJ2-5	CSVELGTGRQETQYF	TRAV6	TRAJ24	CALGTDSWGKFQF
A	TCR_J24	C	VIII	11	3	1	5	C3-HCRT(1-13)	1	1									1		1			1											TRBV29-1		TRBJ2-5	CSVELGTGRQETQYF	TRAV6	TRAJ24	CALGTDSWGKFQF	TRAV6	TRAJ29
A	TCR_J24	C	VIII	11	3	3	6	C3-HCRT(56-69)	1	1	1								1			1		1											TRBV29-1		TRBJ2-5	CSVELGTGRQETQYF	TRAV6	TRAJ24	CALGTDSWGKFQF
A	TCR_J24	C	VIII	11	3	3	6	C3-HCRT(56-69)	1	1	1	1							1					1											TRBV29-1		TRBJ2-5	CSVELGTGRQETQYF	TRAV6	TRAJ24	CALGTDSWGKFQF
A	TCR_J24	C	VIII	11	3	3	6	C3-HCRT(56-69)	1	1	1	1							1					1											TRBV29-1		TRBJ2-5	CSVELGTGRQETQYF	TRAV6	TRAJ24	CALGTDSWGKFQF
A	TCR_J24	C	VIII	11	3	3	6	C3-HCRT(56-69)	1	1	1	1							1																TRBV29-1		TRBJ2-5	CSVELGTGRQETQYF	TRAV6	TRAJ24	CALGTDSWGKFQF
A	TCR_J24	C	VIII	11	3	3	6	C3-HCRT(56-69)	1	1	1											1		1											TRBV29-1		TRBJ2-5	CSVELGTGRQETQYF	TRAV6	TRAJ24	CALGTDSWGKFQF
A	TCR_J24	C	VIII	11	3	3	6	C3-HCRT(56-69)	1	1	1											1													TRBV29-1		TRBJ2-5	CSVELGTGRQETQYF	TRAV6	TRAJ24	CALGTDSWGKFQF	TRAV6	TRAJ29
A	TCR_J24	C	VIII	11	3	3	6	C3-HCRT(56-69)	1	1	1	1												1											TRBV29-1		TRBJ2-5	CSVELGTGRQETQYF	TRAV6	TRAJ24	CALGTDSWGKFQF
A	TCR_J24	C	VIII	11	3	3	6	C3-HCRT(56-69)	1	1	1	1																							TRBV29-1		TRBJ2-5	CSVELGTGRQETQYF	TRAV6	TRAJ24	CALGTDSWGKFQF	TRAV6	TRAJ29
A	TCR_J24	C	VIII	11	3	3	6	C3-HCRT(56-69)	1	1		1										1		1											TRBV29-1		TRBJ2-5	CSVELGTGRQETQYF	TRAV6	TRAJ24	CALGTDSWGKFQF
A	TCR_J24	C	VIII	11	3	3	6	C3-HCRT(56-69)	1	1		1												1											TRBV29-1		TRBJ2-5	CSVELGTGRQETQYF	TRAV6	TRAJ24	CALGTDSWGKFQF
A	TCR_J24	C	VIII	11	3	3	6	C3-HCRT(56-69)	1	1														1											TRBV29-1		TRBJ2-5	CSVELGTGRQETQYF	TRAV6	TRAJ29		TRAV6	TRAJ24	CALGTDSWGKFQF
A	OtherExpanded	A	I	12	15	3	14	P3-HCRT(56-69)	1	1	1	1									1			1											TRBV6-4		TRBJ1-1	CASSHGGAAEAFF	TRAV22	TRAJ18	CAVGDRGSTLGRLYF
A	OtherExpanded	A	I	12	15	3	14	P3-HCRT(56-69)	1	1	1			1								1													TRBV6-4		TRBJ1-1	CASSHGGAAEAFF	TRAV22	TRAJ18	CAVGDRGSTLGRLYF
B	OtherExpanded	A	I	13	19	1	41	P7-HCRT(1-13)	1										1		1													1	TRBV5-4		TRBJ1-1	CASSSPAGGGGNTEAFF	TRAV6	TRAJ18	CALDLRGSTLGRLYF
B	OtherExpanded	A	I	13	19	4	43	P7-HCRT(87-100)	1	1		1									1			1										1	TRBV5-4		TRBJ1-1	CASSSPAGGGGNTEAFF	TRAV6	TRAJ18	CALDLRGSTLGRLYF
B	OtherExpanded	A	II	14	11	4	33	C11-HCRT(87-100)	1	1		1							1		1	1		1										1	TRBV7-9		TRBJ1-1	CASSLVLGNTEAFF	TRAV26-2	TRAJ43	CILRGANNNDMRF
B	OtherExpanded	A	II	14	11	4	33	C11-HCRT(87-100)	1	1									1		1	1												1	TRBV7-9		TRBJ1-1	CASSLVLGNTEAFF	TRAV26-2	TRAJ43	CILRGANNNDMRF
B	OtherExpanded	A	II	14	11	4	33	C11-HCRT(87-100)	1	1									1		1			1										1	TRBV7-9		TRBJ1-1	CASSLVLGNTEAFF	TRAV26-2	TRAJ43	CILRGANNNDMRF
B	OtherExpanded	A	II	14	11	4	33	C11-HCRT(87-100)	1	1									1			1		1										1	TRBV7-9		TRBJ1-1	CASSLVLGNTEAFF	TRAV26-2	TRAJ43	CILRGANNNDMRF
B	OtherExpanded	A	III	15	11	1	31	C11-HCRT(1-13)	1	1		1							1		1			1										1	TRBV19		TRBJ1-1	CASSPAGLNTEAFF	TRAV20	TRAJ6		TRAV12-3	TRAJ9	CAMRMNTGGFKTIF
B	OtherExpanded	A	III	15	11	1	31	C11-HCRT(1-13)	1	1									1		1			1										1	TRBV19		TRBJ1-1	CASSPAGLNTEAFF	TRAV12-3	TRAJ9	CAMRMNTGGFKTIF	TRAV20	TRAJ6
B	OtherExpanded	A	IV	16	24	1	56	P12-HCRT(1-13)	1	1									1			1		1										1	TRBV7-2		TRBJ1-2	CASSFDRRSYGYTF	TRAV10	TRAJ9	CVVSAGEAGGFKTIF
B	OtherExpanded	A	IV	16	24	4	58	P12-HCRT(87-100)	1			1									1			1										1	TRBV7-2		TRBJ1-2	CASSFDRRSYGYTF	TRAV10	TRAJ9	CVVSAGEAGGFKTIF
B	OtherExpanded	A	IV	16	24	4	58	P12-HCRT(87-100)	1	1								1			1													1	TRBV7-2		TRBJ1-2	CASSFDRRSYGYTF	TRAV10	TRAJ9	CVVSAGEAGGFKTIF
B	OtherExpanded	A	IV	17	11	1	31	C11-HCRT(1-13)	1	1		1							1		1			1										1	TRBV29-1		TRBJ1-2	CSAQLGGGWDTF	TRAV13-1	TRAJ9	CAASQGIGGFKTIF
B	OtherExpanded	A	IV	17	11	4	33	C11-HCRT(87-100)	1	1		1						1																	TRBV29-1		TRBJ1-2	CSAQLGGGWDTF	TRAV13-1	TRAJ9	CAASQGIGGFKTIF
B	OtherExpanded			18	24	1	56	P12-HCRT(1-13)	1			1						1	1		1			1										1	TRBV25-1		TRBJ2-1	CASSASPNEQFF	TRAV9-2	TRAJ5	CALSGKDTGRRALTF	TRAV8-6	TRAJ12
B	OtherExpanded			18	24	1	56	P12-HCRT(1-13)	1	1		1							1		1			1											TRBV25-1		TRBJ2-1	CASSASPNEQFF	TRAV9-2	TRAJ5	CALSGKDTGRRALTF
B	OtherExpanded			18	24	1	56	P12-HCRT(1-13)	1	1		1							1		1			1										1	TRBV25-1		TRBJ2-1	CASSASPNEQFF	TRAV9-2	TRAJ5	CALSGKDTGRRALTF	TRAV8-6	TRAJ12
B	OtherExpanded			18	24	1	56	P12-HCRT(1-13)	1	1									1		1			1											TRBV25-1		TRBJ2-1	CASSASPNEQFF	TRAV9-2	TRAJ5	CALSGKDTGRRALTF
B	OtherExpanded			18	24	1	56	P12-HCRT(1-13)	1	1		1							1		1													1	TRBV25-1		TRBJ2-1	CASSASPNEQFF	TRAV9-2	TRAJ5	CALSGKDTGRRALTF
B	OtherExpanded			18	24	1	56	P12-HCRT(1-13)	1	1		1						1			1	1		1										1	TRBV25-1		TRBJ2-1	CASSASPNEQFF	TRAV9-2	TRAJ5	CALSGKDTGRRALTF
B	OtherExpanded			18	24	1	56	P12-HCRT(1-13)	1	1											1			1										1	TRBV25-1		TRBJ2-1	CASSASPNEQFF	TRAV9-2	TRAJ5	CALSGKDTGRRALTF
B	OtherExpanded			18	24	1	56	P12-HCRT(1-13)	1												1													1	TRBV25-1		TRBJ2-1	CASSASPNEQFF	TRAV9-2	TRAJ5	CALSGKDTGRRALTF
B	OtherExpanded			18	24	1	56	P12-HCRT(1-13)	1	1		1						1				1		1										1	TRBV25-1		TRBJ2-1	CASSASPNEQFF	TRAV9-2	TRAJ5	CALSGKDTGRRALTF	TRAV8-6	TRAJ12
B	OtherExpanded			18	24	1	56	P12-HCRT(1-13)	1	1		1												1										1	TRBV25-1		TRBJ2-1	CASSASPNEQFF	TRAV9-2	TRAJ5	CALSGKDTGRRALTF
B	OtherExpanded			18	24	1	56	P12-HCRT(1-13)	1	1		1																						1	TRBV25-1		TRBJ2-1	CASSASPNEQFF	TRAV9-2	TRAJ5	CALSGKDTGRRALTF	TRAV8-6	TRAJ12
B	OtherExpanded			18	24	2	57	P12-HCRT(25-37)	1												1	1		1											TRBV25-1		TRBJ2-1	CASSASPNEQFF	TRAV9-2	TRAJ5	CALSGKDTGRRALTF
B	OtherExpanded			18	24	4	58	P12-HCRT(87-100)	1	1	1										1													1	TRBV25-1		TRBJ2-1	CASSASPNEQFF	TRAV9-2	TRAJ5	CALSGKDTGRRALTF	TRAV8-6	TRAJ12
B	OtherExpanded			18	24	4	58	P12-HCRT(87-100)	1	1		1	1								1	1		1										1	TRBV25-1		TRBJ2-1	CASSASPNEQFF	TRAV9-2	TRAJ5	CALSGKDTGRRALTF	TRAV8-6	TRAJ12
B	OtherExpanded			18	24	4	58	P12-HCRT(87-100)	1	1											1			1										1	TRBV25-1		TRBJ2-1	CASSASPNEQFF	TRAV9-2	TRAJ5	CALSGKDTGRRALTF
B	OtherExpanded			18	24	4	58	P12-HCRT(87-100)	1	1		1						1			1		1												TRBV25-1		TRBJ2-1	CASSASPNEQFF	TRAV9-2	TRAJ5	CALSGKDTGRRALTF	TRAV8-6	TRAJ12
B	OtherExpanded			20	19	1	41	P7-HCRT(1-13)	1	1									1		1	1		1										1	TRBV28		TRBJ2-4	CASSFGFGGPKNIQYF	TRAV21	TRAJ57		TRAV26-1	TRAJ54	CIVPNKGAQKLVF
B	OtherExpanded			20	19	1	41	P7-HCRT(1-13)	1	1									1		1			1										1	TRBV28		TRBJ2-4	CASSFGFGGPKNIQYF	TRAV26-1	TRAJ54	CIVPNKGAQKLVF
A	OtherExpanded			21	4	1	7	C4-HCRT(1-13)	1	1	1										1			1											TRBV7-9		TRBJ2-1	CASSFRDREYNEQFF	TRAV12-2	TRAJ23	CAVNTWNQGGKLIF
A	OtherExpanded			21	4	3	8	C4-HCRT(56-69)	1	1								1	1																TRBV7-9		TRBJ2-1	CASSFRDREYNEQFF	TRAV12-2	TRAJ23	CAVNTWNQGGKLIF
B	OtherExpanded			22	21	1	47	P9-HCRT(1-13)	1	1		1							1		1	1												1	TRBV19		TRBJ2-3	CASSIDATSRNTQYF	TRAV12-2	TRAJ3	CAVGKYSSASKIIF	TRAV9-2	TRAJ4
B	OtherExpanded			22	21	1	47	P9-HCRT(1-13)	1	1									1		1													1	TRBV19		TRBJ2-3	CASSIDATSRNTQYF	TRAV12-2	TRAJ3	CAVGKYSSASKIIF
B	OtherExpanded			22	21	2	48	P9-HCRT(25-37)	1			1									1													1	TRBV19		TRBJ2-3	CASSIDATSRNTQYF	TRAV12-2	TRAJ3	CAVGKYSSASKIIF
B	OtherExpanded			22	21	4	49	P9-HCRT(87-100)	1	1		1									1													1	TRBV19		TRBJ2-3	CASSIDATSRNTQYF	TRAV12-2	TRAJ3	CAVGKYSSASKIIF
B	OtherExpanded			22	21	4	49	P9-HCRT(87-100)	1			1									1													1	TRBV19		TRBJ2-3	CASSIDATSRNTQYF	TRAV12-2	TRAJ3	CAVGKYSSASKIIF	TRAV9-2	TRAJ4
B	OtherExpanded			23	21	1	47	P9-HCRT(1-13)	1	1				1		1					1													1	TRBV19		TRBJ2-3	CASSIRGWDRGDTQYF	TRAV12-1	TRAJ17	CVVNSGAAGNKLTF
B	OtherExpanded			23	21	1	47	P9-HCRT(1-13)	1	1											1													1	TRBV19		TRBJ2-3	CASSIRGWDRGDTQYF	TRAV12-1	TRAJ17	CVVNSGAAGNKLTF
A	OtherExpanded			24	15	1	13	P3-HCRT(1-13)	1	1	1	1							1		1	1													TRBV5-1		TRBJ1-2	CASSKDSLPGYGYTF	TRAV14/DV4	TRAJ42	CAMREGGYGGSQGNLIF
A	OtherExpanded			24	15	3	14	P3-HCRT(56-69)	1	1	1	1							1					1											TRBV5-1		TRBJ1-2	CASSKDSLPGYGYTF	TRAV14/DV4	TRAJ42	CAMREGGYGGSQGNLIF
A	OtherExpanded			25	3	1	5	C3-HCRT(1-13)	1	1	1	1						1	1		1			1											TRBV11-2		TRBJ2-3	CASSLAVGTDTQYF	TRAV9-2	TRAJ27	CALSTTNAGKSTF
A	OtherExpanded			25	3	1	5	C3-HCRT(1-13)	1	1	1	1							1																TRBV11-2		TRBJ2-3	CASSLAVGTDTQYF	TRAV9-2	TRAJ27	CALSTTNAGKSTF
A	OtherExpanded			25	3	1	5	C3-HCRT(1-13)	1	1	1	1									1			1											TRBV11-2		TRBJ2-3	CASSLAVGTDTQYF	TRAV9-2	TRAJ27	CALSTTNAGKSTF
A	OtherExpanded			25	3	1	5	C3-HCRT(1-13)	1	1	1										1			1											TRBV11-2		TRBJ2-3	CASSLAVGTDTQYF	TRAV9-2	TRAJ27	CALSTTNAGKSTF
A	OtherExpanded			25	3	1	5	C3-HCRT(1-13)	1	1		1							1		1			1											TRBV11-2		TRBJ2-3	CASSLAVGTDTQYF	TRAV9-2	TRAJ27	CALSTTNAGKSTF
A	OtherExpanded			25	3	1	5	C3-HCRT(1-13)	1	1		1							1			1													TRBV11-2		TRBJ2-3	CASSLAVGTDTQYF	TRAV9-2	TRAJ27	CALSTTNAGKSTF
A	OtherExpanded			25	3	1	5	C3-HCRT(1-13)	1	1		1							1					1											TRBV11-2		TRBJ2-3	CASSLAVGTDTQYF	TRAV9-2	TRAJ27	CALSTTNAGKSTF
A	OtherExpanded			25	3	3	6	C3-HCRT(56-69)	1	1	1								1		1			1											TRBV11-2		TRBJ2-3	CASSLAVGTDTQYF	TRAV9-2	TRAJ27	CALSTTNAGKSTF
A	OtherExpanded			25	3	3	6	C3-HCRT(56-69)	1	1											1														TRBV11-2		TRBJ2-3	CASSLAVGTDTQYF	TRAV9-2	TRAJ27	CALSTTNAGKSTF
A	OtherExpanded			25	3	3	6	C3-HCRT(56-69)	1	1																									TRBV11-2		TRBJ2-3	CASSLAVGTDTQYF	TRAV9-2	TRAJ27	CALSTTNAGKSTF
A	OtherExpanded			26	15	1	13	P3-HCRT(1-13)	1	1	1	1							1		1	1		1											TRBV5-1		TRBJ1-3	CASSLDGRGQNTIYF	TRAV38-2/DV8	TRAJ58	CAYRSWTETSGSRLTF	TRAV39	TRAJ58
A	OtherExpanded			26	15	1	13	P3-HCRT(1-13)	1	1	1							1	1		1			1											TRBV5-1		TRBJ1-3	CASSLDGRGQNTIYF	TRAV38-2/DV8	TRAJ58	CAYRSWTETSGSRLTF
A	OtherExpanded			26	15	1	13	P3-HCRT(1-13)	1	1	1								1		1			1											TRBV5-1		TRBJ1-3	CASSLDGRGQNTIYF	TRAV38-2/DV8	TRAJ58	CAYRSWTETSGSRLTF	TRAV39	TRAJ58
A	OtherExpanded			26	15	1	13	P3-HCRT(1-13)	1	1	1	1									1														TRBV5-1		TRBJ1-3	CASSLDGRGQNTIYF	TRAV38-2/DV8	TRAJ58	CAYRSWTETSGSRLTF
A	OtherExpanded			26	15	1	13	P3-HCRT(1-13)	1	1	1										1														TRBV5-1		TRBJ1-3	CASSLDGRGQNTIYF	TRAV39	TRAJ58		TRAV38-2/DV8	TRAJ58	CAYRSWTETSGSRLTF
A	OtherExpanded			26	15	1	13	P3-HCRT(1-13)	1	1	1											1													TRBV5-1		TRBJ1-3	CASSLDGRGQNTIYF	TRAV39	TRAJ58		TRAV38-2/DV8	TRAJ58	CAYRSWTETSGSRLTF
A	OtherExpanded			26	15	1	13	P3-HCRT(1-13)	1	1	1													1											TRBV5-1		TRBJ1-3	CASSLDGRGQNTIYF	TRAV38-2/DV8	TRAJ58	CAYRSWTETSGSRLTF
A	OtherExpanded			26	15	1	13	P3-HCRT(1-13)	1	1	1													1											TRBV5-1		TRBJ1-3	CASSLDGRGQNTIYF	TRAV39	TRAJ58		TRAV38-2/DV8	TRAJ58	CAYRSWTETSGSRLTF
A	OtherExpanded			26	15	1	13	P3-HCRT(1-13)	1	1									1		1			1											TRBV5-1		TRBJ1-3	CASSLDGRGQNTIYF	TRAV39	TRAJ58		TRAV38-2/DV8	TRAJ58	CAYRSWTETSGSRLTF
A	OtherExpanded			26	15	1	13	P3-HCRT(1-13)	1	1											1			1											TRBV5-1		TRBJ1-3	CASSLDGRGQNTIYF	TRAV38-2/DV8	TRAJ58	CAYRSWTETSGSRLTF
A	OtherExpanded			26	15	1	13	P3-HCRT(1-13)	1																										TRBV5-1		TRBJ1-3	CASSLDGRGQNTIYF	TRAV39	TRAJ58		TRAV38-2/DV8	TRAJ58	CAYRSWTETSGSRLTF
A	OtherExpanded			26	15	3	14	P3-HCRT(56-69)	1	1	1								1		1	1		1											TRBV5-1		TRBJ1-3	CASSLDGRGQNTIYF	TRAV39	TRAJ58		TRAV38-2/DV8	TRAJ58	CAYRSWTETSGSRLTF
A	OtherExpanded			26	15	3	14	P3-HCRT(56-69)	1	1	1										1			1											TRBV5-1		TRBJ1-3	CASSLDGRGQNTIYF	TRAV39	TRAJ58		TRAV38-2/DV8	TRAJ58	CAYRSWTETSGSRLTF
A	OtherExpanded			26	15	3	14	P3-HCRT(56-69)	1	1	1											1		1											TRBV5-1		TRBJ1-3	CASSLDGRGQNTIYF	TRAV39	TRAJ58		TRAV38-2/DV8	TRAJ58	CAYRSWTETSGSRLTF
A	OtherExpanded			26	15	3	14	P3-HCRT(56-69)	1	1												1		1											TRBV5-1		TRBJ1-3	CASSLDGRGQNTIYF	TRAV39	TRAJ58		TRAV38-2/DV8	TRAJ58	CAYRSWTETSGSRLTF
A	OtherExpanded			27	15	1	13	P3-HCRT(1-13)	1	1		1							1		1			1											TRBV5-1		TRBJ2-3	CASSLEGQAPDTQYF	TRAV23/DV6	TRAJ26	CAASMGYYGQNFVF
A	OtherExpanded			27	15	1	13	P3-HCRT(1-13)	1	1								1	1		1			1											TRBV5-1		TRBJ2-3	CASSLEGQAPDTQYF	TRAV23/DV6	TRAJ26	CAASMGYYGQNFVF
A	OtherExpanded			27	15	3	14	P3-HCRT(56-69)	1																										TRBV5-1		TRBJ2-3	CASSLEGQAPDTQYF	TRAV23/DV6	TRAJ26	CAASMGYYGQNFVF
A	OtherExpanded			28	1	3	2	C1-HCRT(56-69)	1	1	1											1													TRBV7-2		TRBJ1-4	CASSLGPGTDEKLFF	TRAV38-2/DV8	TRAJ34	CAYRSGNTDKLIF
A	OtherExpanded			28	1	3	2	C1-HCRT(56-69)	1													1													TRBV7-2		TRBJ1-4	CASSLGPGTDEKLFF	TRAV38-2/DV8	TRAJ34	CAYRSGNTDKLIF
B	OtherExpanded			29	19	4	43	P7-HCRT(87-100)	1	1	1	1						1			1													1	TRBV5-1		TRBJ1-2	CASSLGRLSGTGGHGYTF	TRAV6	TRAJ29	CALDLRGNTPLVF
B	OtherExpanded			29	19	4	43	P7-HCRT(87-100)	1	1											1	1		1										1	TRBV5-1		TRBJ1-2	CASSLGRLSGTGGHGYTF	TRAV6	TRAJ29	CALDLRGNTPLVF
A	OtherExpanded			30	3	1	5	C3-HCRT(1-13)	1	1	1								1		1														TRBV12-3		TRBJ1-6	CASSLGVGSPLHF	TRAV26-1	TRAJ15	CIVIPQAGTALIF	TRAV41	TRAJ42
A	OtherExpanded			30	3	1	5	C3-HCRT(1-13)	1	1	1	1										1		1											TRBV12-3		TRBJ1-6	CASSLGVGSPLHF	TRAV26-1	TRAJ15	CIVIPQAGTALIF
A	OtherExpanded			30	3	3	6	C3-HCRT(56-69)	1	1		1							1		1														TRBV12-3		TRBJ1-6	CASSLGVGSPLHF	TRAV26-1	TRAJ15	CIVIPQAGTALIF
A	OtherExpanded			31	16	1	15	P4-HCRT(1-13)	1	1		1							1		1			1											TRBV5-1		TRBJ1-4	CASSLGVMAGDEKLFF	TRAV8-6	TRAJ49		TRAV29/DV5	TRAJ45	CAASFMYSGGGADGLTF
A	OtherExpanded			31	16	1	15	P4-HCRT(1-13)	1	1		1												1											TRBV5-1		TRBJ1-4	CASSLGVMAGDEKLFF	TRAV29/DV5	TRAJ45	CAASFMYSGGGADGLTF
A	OtherExpanded			31	16	3	16	P4-HCRT(56-69)	1	1	1	1							1		1	1		1											TRBV5-1		TRBJ1-4	CASSLGVMAGDEKLFF	TRAV29/DV5	TRAJ45	CAASFMYSGGGADGLTF
A	OtherExpanded			31	16	3	16	P4-HCRT(56-69)	1	1	1								1		1	1		1											TRBV5-1		TRBJ1-4	CASSLGVMAGDEKLFF	TRAV29/DV5	TRAJ45	CAASFMYSGGGADGLTF
A	OtherExpanded			31	16	3	16	P4-HCRT(56-69)	1	1	1	1									1			1											TRBV5-1		TRBJ1-4	CASSLGVMAGDEKLFF	TRAV29/DV5	TRAJ45	CAASFMYSGGGADGLTF	TRAV8-6	TRAJ49
A	OtherExpanded			31	16	3	16	P4-HCRT(56-69)	1	1									1		1			1											TRBV5-1		TRBJ1-4	CASSLGVMAGDEKLFF	TRAV8-6	TRAJ49		TRAV29/DV5	TRAJ45	CAASFMYSGGGADGLTF
A	OtherExpanded			31	16	3	16	P4-HCRT(56-69)	1	1		1							1					1											TRBV5-1		TRBJ1-4	CASSLGVMAGDEKLFF	TRAV8-6	TRAJ49		TRAV29/DV5	TRAJ45	CAASFMYSGGGADGLTF
A	OtherExpanded			31	16	3	16	P4-HCRT(56-69)	1	1		1									1	1													TRBV5-1		TRBJ1-4	CASSLGVMAGDEKLFF	TRAV8-6	TRAJ49		TRAV29/DV5	TRAJ45	CAASFMYSGGGADGLTF
B	OtherExpanded			32	20	1	44	P8-HCRT(1-13)	1	1		1									1			1											TRBV12-3		TRBJ2-3	CASSLSTGGTQYF	TRAV14/DV4	TRAJ44	CAMREGPDTGTASKLTF	TRAV22	TRAJ9	CAVGTGGFKTIF
B	OtherExpanded			32	20	4	46	P8-HCRT(87-100)	1	1		1							1		1														TRBV12-3		TRBJ2-3	CASSLSTGGTQYF	TRAV14/DV4	TRAJ44	CAMREGPDTGTASKLTF	TRAV22	TRAJ9	CAVGTGGFKTIF
B	OtherExpanded			32	20	4	46	P8-HCRT(87-100)	1	1		1									1			1										1	TRBV12-3		TRBJ2-3	CASSLSTGGTQYF	TRAV14/DV4	TRAJ44	CAMREGPDTGTASKLTF	TRAV22	TRAJ9	CAVGTGGFKTIF
A	OtherExpanded			33	4	1	7	C4-HCRT(1-13)	1	1	1	1							1		1	1		1											TRBV19		TRBJ2-3	CASSPDLGAHSDTQYF	TRAV26-1	TRAJ58	CIVRALQTSGSRLTF
A	OtherExpanded			33	4	1	7	C4-HCRT(1-13)	1	1	1							1	1		1														TRBV19		TRBJ2-3	CASSPDLGAHSDTQYF	TRAV26-1	TRAJ58	CIVRALQTSGSRLTF
A	OtherExpanded			33	4	1	7	C4-HCRT(1-13)	1	1	1								1					1											TRBV19		TRBJ2-3	CASSPDLGAHSDTQYF	TRAV26-1	TRAJ58	CIVRALQTSGSRLTF
A	OtherExpanded			33	4	1	7	C4-HCRT(1-13)	1	1	1										1														TRBV19		TRBJ2-3	CASSPDLGAHSDTQYF	TRAV26-1	TRAJ58	CIVRALQTSGSRLTF	TRAV20	TRAJ44	CAVQRVGTASKLTF
A	OtherExpanded			33	4	1	7	C4-HCRT(1-13)	1	1									1		1			1											TRBV19		TRBJ2-3	CASSPDLGAHSDTQYF	TRAV26-1	TRAJ58	CIVRALQTSGSRLTF
A	OtherExpanded			33	4	1	7	C4-HCRT(1-13)	1	1											1														TRBV19		TRBJ2-3	CASSPDLGAHSDTQYF	TRAV26-1	TRAJ58	CIVRALQTSGSRLTF
A	OtherExpanded			33	4	3	8	C4-HCRT(56-69)	1	1	1			1							1	1		1											TRBV19		TRBJ2-3	CASSPDLGAHSDTQYF	TRAV26-1	TRAJ58	CIVRALQTSGSRLTF
A	OtherExpanded			33	4	3	8	C4-HCRT(56-69)	1		1	1												1											TRBV19		TRBJ2-3	CASSPDLGAHSDTQYF	TRAV26-1	TRAJ58	CIVRALQTSGSRLTF
A	OtherExpanded			33	4	3	8	C4-HCRT(56-69)	1	1		1							1					1											TRBV19		TRBJ2-3	CASSPDLGAHSDTQYF	TRAV26-1	TRAJ58	CIVRALQTSGSRLTF
A	OtherExpanded			33	4	3	8	C4-HCRT(56-69)	1	1		1							1					1											TRBV19		TRBJ2-3	CASSPDLGAHSDTQYF	TRAV26-1	TRAJ58	CIVRALQTSGSRLTF
A	OtherExpanded			33	4	3	8	C4-HCRT(56-69)	1	1		1												1											TRBV19		TRBJ2-3	CASSPDLGAHSDTQYF	TRAV26-1	TRAJ58	CIVRALQTSGSRLTF
B	OtherExpanded			34	24	1	56	P12-HCRT(1-13)	1	1		1							1		1	1												1	TRBV6-6		TRBJ1-1	CASSPTGMNTEAFF	TRAV26-2	TRAJ30	CILSVRDDKIIF
B	OtherExpanded			34	24	4	58	P12-HCRT(87-100)	1	1		1									1													1	TRBV6-6		TRBJ1-1	CASSPTGMNTEAFF	TRAV26-2	TRAJ30	CILSVRDDKIIF
B	OtherExpanded			35	6	1	19	C6-HCRT(1-13)	1									1			1	1		1											TRBV5-1		TRBJ2-2	CASSQIPKKTGELFF	TRAV38-2/DV8	TRAJ39	CAYHAGNMLTF
B	OtherExpanded			35	6	1	19	C6-HCRT(1-13)	1													1		1											TRBV5-1		TRBJ2-2	CASSQIPKKTGELFF	TRAV38-2/DV8	TRAJ39	CAYHAGNMLTF
A	OtherExpanded			36	15	3	14	P3-HCRT(56-69)	1	1	1								1					1											TRBV9		TRBJ2-7	CASSRDYSYEQYF	TRAV23/DV6	TRAJ11	CAAXWNSGYSTLTF
A	OtherExpanded			36	15	3	14	P3-HCRT(56-69)	1	1									1					1											TRBV9		TRBJ2-7	CASSRDYSYEQYF	TRAV23/DV6	TRAJ11	CAAXWNSGYSTLTF
B	OtherExpanded			37	20	1	44	P8-HCRT(1-13)	1	1		1									1	1												1	TRBV14		TRBJ2-7	CASSRGGPGYEQYF	TRAV12-3	TRAJ53	CAMSARGGSNYKLTF
B	OtherExpanded			37	20	2	45	P8-HCRT(25-37)	1			1									1			1											TRBV14		TRBJ2-7	CASSRGGPGYEQYF	TRAV12-3	TRAJ53	CAMSARGGSNYKLTF
B	OtherExpanded			38	6	1	19	C6-HCRT(1-13)	1	1											1	1		1										1	TRBV12-3		TRBJ2-6	CASSSGGGFSGANVLTF	TRAV19	TRAJ34	CALSEVLNTDKLIF
B	OtherExpanded			38	6	1	19	C6-HCRT(1-13)	1			1									1													1	TRBV12-3		TRBJ2-6	CASSSGGGFSGANVLTF	TRAV19	TRAJ34	CALSEVLNTDKLIF
B	OtherExpanded			39	19	1	41	P7-HCRT(1-13)	1			1							1		1			1										1	TRBV6-4		TRBJ1-5	CASSTGHGNQPQHF	TRAV6	TRAJ43	CALDANNNNDMRF
B	OtherExpanded			39	19	1	41	P7-HCRT(1-13)	1									1	1		1			1										1	TRBV6-4		TRBJ1-5	CASSTGHGNQPQHF	TRAV6	TRAJ43	CALDANNNNDMRF
B	OtherExpanded			39	19	1	41	P7-HCRT(1-13)	1												1			1										1	TRBV6-4		TRBJ1-5	CASSTGHGNQPQHF	TRAV6	TRAJ43	CALDANNNNDMRF
B	OtherExpanded			39	19	2	42	P7-HCRT(25-37)	1	1											1			1											TRBV6-4		TRBJ1-5	CASSTGHGNQPQHF	TRAV6	TRAJ43	CALDANNNNDMRF
B	OtherExpanded			39	19	4	43	P7-HCRT(87-100)	1	1		1				1		1			1	1		1										1	TRBV6-4		TRBJ1-5	CASSTGHGNQPQHF	TRAV6	TRAJ43	CALDANNNNDMRF
B	OtherExpanded			39	19	4	43	P7-HCRT(87-100)	1	1		1						1			1	1		1										1	TRBV6-4		TRBJ1-5	CASSTGHGNQPQHF	TRAV6	TRAJ43	CALDANNNNDMRF
B	OtherExpanded			39	19	4	43	P7-HCRT(87-100)	1	1		1									1			1										1	TRBV6-4		TRBJ1-5	CASSTGHGNQPQHF	TRAV6	TRAJ43	CALDANNNNDMRF	TRAV24	TRAJ37
A	OtherExpanded			41	4	1	7	C4-HCRT(1-13)	1	1		1												1											TRBV6-5		TRBJ2-5	CASSYHPSGVETQYF	TRAV9-2	TRAJ53	CALSEGSGGSNYKLTF
A	OtherExpanded			41	4	3	8	C4-HCRT(56-69)	1	1		1							1		1														TRBV6-5		TRBJ2-5	CASSYHPSGVETQYF	TRAV9-2	TRAJ53	CALSEGSGGSNYKLTF
A	OtherExpanded			41	4	3	8	C4-HCRT(56-69)	1	1											1			1											TRBV6-5		TRBJ2-5	CASSYHPSGVETQYF	TRAV9-2	TRAJ53	CALSEGSGGSNYKLTF
A	OtherExpanded			41	4	3	8	C4-HCRT(56-69)	1	1		1									1														TRBV6-5		TRBJ2-5	CASSYHPSGVETQYF	TRAV9-2	TRAJ53	CALSEGSGGSNYKLTF
B	OtherExpanded			42	11	1	31	C11-HCRT(1-13)	1	1									1		1			1										1	TRBV6-6		TRBJ1-4	CASSYLLTTNEKLFF	TRAV13-1	TRAJ49	CAASARRTGNQFYF
B	OtherExpanded			42	11	1	31	C11-HCRT(1-13)	1	1									1		1													1	TRBV6-6		TRBJ1-4	CASSYLLTTNEKLFF	TRAV13-1	TRAJ49	CAASARRTGNQFYF	TRAV26-1	TRAJ26
B	OtherExpanded			42	11	4	33	C11-HCRT(87-100)	1	1									1			1		1										1	TRBV6-6		TRBJ1-4	CASSYLLTTNEKLFF	TRAV13-1	TRAJ49	CAASARRTGNQFYF
A	OtherExpanded			43	4	1	7	C4-HCRT(1-13)	1	1	1	1							1		1			1											TRBV6-5		TRBJ1-5	CASSYNGNQPQHF	TRAV26-2	TRAJ48	CILRALRRGNEKLTF
A	OtherExpanded			43	4	1	7	C4-HCRT(1-13)	1	1	1							1	1		1														TRBV6-5		TRBJ1-5	CASSYNGNQPQHF	TRAV26-2	TRAJ48	CILRALRRGNEKLTF
A	OtherExpanded			43	4	1	7	C4-HCRT(1-13)	1	1	1								1																TRBV6-5		TRBJ1-5	CASSYNGNQPQHF	TRAV26-2	TRAJ48	CILRALRRGNEKLTF
A	OtherExpanded			43	4	1	7	C4-HCRT(1-13)	1	1	1	1									1			1											TRBV6-5		TRBJ1-5	CASSYNGNQPQHF	TRAV26-2	TRAJ48	CILRALRRGNEKLTF
A	OtherExpanded			43	4	1	7	C4-HCRT(1-13)	1	1	1										1			1											TRBV6-5		TRBJ1-5	CASSYNGNQPQHF	TRAV26-2	TRAJ48	CILRALRRGNEKLTF	TRAV34	TRAJ22
A	OtherExpanded			43	4	1	7	C4-HCRT(1-13)	1	1	1	1								1		1		1											TRBV6-5		TRBJ1-5	CASSYNGNQPQHF	TRAV26-2	TRAJ48	CILRALRRGNEKLTF	TRAV34	TRAJ22
A	OtherExpanded			43	4	1	7	C4-HCRT(1-13)	1	1	1	1												1											TRBV6-5		TRBJ1-5	CASSYNGNQPQHF	TRAV26-2	TRAJ48	CILRALRRGNEKLTF
A	OtherExpanded			43	4	1	7	C4-HCRT(1-13)	1	1											1			1											TRBV6-5		TRBJ1-5	CASSYNGNQPQHF	TRAV26-2	TRAJ48	CILRALRRGNEKLTF	TRAV34	TRAJ22
A	OtherExpanded			43	4	1	7	C4-HCRT(1-13)	1	1											1			1											TRBV6-5		TRBJ1-5	CASSYNGNQPQHF	TRAV26-2	TRAJ48	CILRALRRGNEKLTF
A	OtherExpanded			43	4	1	7	C4-HCRT(1-13)	1	1		1						1			1				1										TRBV6-5		TRBJ1-5	CASSYNGNQPQHF	TRAV26-2	TRAJ48	CILRALRRGNEKLTF
A	OtherExpanded			43	4	3	8	C4-HCRT(56-69)	1	1	1	1						1	1		1			1											TRBV6-5		TRBJ1-5	CASSYNGNQPQHF	TRAV26-2	TRAJ48	CILRALRRGNEKLTF	TRAV34	TRAJ22
A	OtherExpanded			43	4	3	8	C4-HCRT(56-69)	1	1	1	1				1			1		1			1										1	TRBV6-5		TRBJ1-5	CASSYNGNQPQHF	TRAV26-2	TRAJ48	CILRALRRGNEKLTF
A	OtherExpanded			43	4	3	8	C4-HCRT(56-69)	1	1	1								1		1			1											TRBV6-5		TRBJ1-5	CASSYNGNQPQHF	TRAV26-2	TRAJ48	CILRALRRGNEKLTF
A	OtherExpanded			43	4	3	8	C4-HCRT(56-69)	1	1	1	1							1					1											TRBV6-5		TRBJ1-5	CASSYNGNQPQHF	TRAV26-2	TRAJ48	CILRALRRGNEKLTF
A	OtherExpanded			43	4	3	8	C4-HCRT(56-69)	1	1	1	1									1	1		1											TRBV6-5		TRBJ1-5	CASSYNGNQPQHF	TRAV26-2	TRAJ48	CILRALRRGNEKLTF	TRAV34	TRAJ22
A	OtherExpanded			43	4	3	8	C4-HCRT(56-69)	1	1	1	1									1			1											TRBV6-5		TRBJ1-5	CASSYNGNQPQHF	TRAV26-2	TRAJ48	CILRALRRGNEKLTF
A	OtherExpanded			43	4	3	8	C4-HCRT(56-69)	1	1	1										1														TRBV6-5		TRBJ1-5	CASSYNGNQPQHF	TRAV26-2	TRAJ48	CILRALRRGNEKLTF
A	OtherExpanded			43	4	3	8	C4-HCRT(56-69)	1	1	1	1		1								1		1											TRBV6-5		TRBJ1-5	CASSYNGNQPQHF	TRAV26-2	TRAJ48	CILRALRRGNEKLTF	TRAV34	TRAJ22
A	OtherExpanded			43	4	3	8	C4-HCRT(56-69)	1	1		1		1					1		1	1		1											TRBV6-5		TRBJ1-5	CASSYNGNQPQHF	TRAV26-2	TRAJ48	CILRALRRGNEKLTF
A	OtherExpanded			43	4	3	8	C4-HCRT(56-69)	1	1		1		1					1		1	1		1											TRBV6-5		TRBJ1-5	CASSYNGNQPQHF	TRAV26-2	TRAJ48	CILRALRRGNEKLTF
A	OtherExpanded			43	4	3	8	C4-HCRT(56-69)	1	1		1							1		1			1											TRBV6-5		TRBJ1-5	CASSYNGNQPQHF	TRAV26-2	TRAJ48	CILRALRRGNEKLTF	TRAV34	TRAJ22
A	OtherExpanded			43	4	3	8	C4-HCRT(56-69)	1	1								1	1		1			1											TRBV6-5		TRBJ1-5	CASSYNGNQPQHF	TRAV26-2	TRAJ48	CILRALRRGNEKLTF
A	OtherExpanded			43	4	3	8	C4-HCRT(56-69)	1	1									1																TRBV6-5		TRBJ1-5	CASSYNGNQPQHF	TRAV26-2	TRAJ48	CILRALRRGNEKLTF
A	OtherExpanded			43	4	3	8	C4-HCRT(56-69)	1	1											1			1											TRBV6-5		TRBJ1-5	CASSYNGNQPQHF	TRAV26-2	TRAJ48	CILRALRRGNEKLTF
A	OtherExpanded			43	4	3	8	C4-HCRT(56-69)	1	1											1														TRBV6-5		TRBJ1-5	CASSYNGNQPQHF	TRAV26-2	TRAJ48	CILRALRRGNEKLTF
A	OtherExpanded			43	4	3	8	C4-HCRT(56-69)	1	1																									TRBV6-5		TRBJ1-5	CASSYNGNQPQHF	TRAV26-2	TRAJ48	CILRALRRGNEKLTF	TRAV34	TRAJ22
B	OtherExpanded			44	19	4	43	P7-HCRT(87-100)	1			1							1			1		1										1	TRBV28		TRBJ1-2	CASTIGGVNYGYTF	TRAV2	TRAJ56		TRAV34	TRAJ57	CGASDANQGGSEKLVF
B	OtherExpanded			44	19	4	43	P7-HCRT(87-100)	1	1						1					1	1		1										1	TRBV28		TRBJ1-2	CASTIGGVNYGYTF	TRAV2	TRAJ56		TRAV34	TRAJ57	CGASDANQGGSEKLVF
B	OtherExpanded			45	20	1	44	P8-HCRT(1-13)	1	1											1													1	TRBV12-3		TRBJ2-4	CASTIRGRGIQYF	TRAV17	TRAJ57	CATETQGGSEKLVF
B	OtherExpanded			45	20	4	46	P8-HCRT(87-100)	1			1							1		1	1		1										1	TRBV12-3		TRBJ2-4	CASTIRGRGIQYF	TRAV17	TRAJ57	CATETQGGSEKLVF
B	OtherExpanded			47	19	1	41	P7-HCRT(1-13)	1	1									1		1													1	TRBV24-1		TRBJ2-3	CATGATGGRDTQYF	TRAV23/DV6	TRAJ31		TRAV17	TRAJ54	CATVGQGAQKLVF
B	OtherExpanded			47	19	4	43	P7-HCRT(87-100)	1	1		1									1	1		1										1	TRBV24-1		TRBJ2-3	CATGATGGRDTQYF	TRAV17	TRAJ54	CATVGQGAQKLVF
B	OtherExpanded			47	19	4	43	P7-HCRT(87-100)	1	1		1									1			1										1	TRBV24-1		TRBJ2-3	CATGATGGRDTQYF	TRAV23/DV6	TRAJ31		TRAV17	TRAJ54	CATVGQGAQKLVF
A	OtherExpanded			48	3	1	5	C3-HCRT(1-13)	1	1	1	1							1					1											TRBV15		TRBJ1-1	CATSRDRPSEAFF	TRAV12-1	TRAJ48	CVVSRFGNEKLTF	TRAV8-6	TRAJ34
A	OtherExpanded			48	3	3	6	C3-HCRT(56-69)	1	1	1	1										1		1											TRBV15		TRBJ1-1	CATSRDRPSEAFF	TRAV12-1	TRAJ48	CVVSRFGNEKLTF
A	OtherExpanded			48	3	3	6	C3-HCRT(56-69)	1	1											1	1													TRBV15		TRBJ1-1	CATSRDRPSEAFF	TRAV12-1	TRAJ48	CVVSRFGNEKLTF
B	OtherExpanded			49	20	1	44	P8-HCRT(1-13)	1	1		1							1		1	1		1										1	TRBV30		TRBJ1-1	CAWSADRRGEAFF	TRAV13-2	TRAJ39	FLNNAGNMLTF
B	OtherExpanded			49	20	4	46	P8-HCRT(87-100)	1	1									1		1			1										1	TRBV30		TRBJ1-1	CAWSADRRGEAFF	TRAV13-2	TRAJ39	FLNNAGNMLTF	TRAV1-2	TRAJ33	CAVPTDSNYQLIW
A	OtherExpanded			50	3	1	5	C3-HCRT(1-13)	1	1	1								1		1	1		1											TRBV30		TRBJ2-7	CAWSPRGSGKVYEQYF	TRAV3	TRAJ20	CAVSLRDYKLSF
A	OtherExpanded			50	3	1	5	C3-HCRT(1-13)	1	1	1								1		1	1													TRBV30		TRBJ2-7	CAWSPRGSGKVYEQYF	TRAV3	TRAJ20	CAVSLRDYKLSF
A	OtherExpanded			50	3	1	5	C3-HCRT(1-13)	1	1	1	1							1		1														TRBV30		TRBJ2-7	CAWSPRGSGKVYEQYF	TRAV3	TRAJ20	CAVSLRDYKLSF
A	OtherExpanded			50	3	1	5	C3-HCRT(1-13)	1	1	1								1					1											TRBV30		TRBJ2-7	CAWSPRGSGKVYEQYF	TRAV3	TRAJ20	CAVSLRDYKLSF
A	OtherExpanded			50	3	1	5	C3-HCRT(1-13)	1	1	1	1							1	1															TRBV30		TRBJ2-7	CAWSPRGSGKVYEQYF	TRAV3	TRAJ20	CAVSLRDYKLSF
A	OtherExpanded			50	3	1	5	C3-HCRT(1-13)	1	1	1	1							1																TRBV30		TRBJ2-7	CAWSPRGSGKVYEQYF	TRAV3	TRAJ20	CAVSLRDYKLSF
A	OtherExpanded			50	3	1	5	C3-HCRT(1-13)	1	1	1	1										1		1											TRBV30		TRBJ2-7	CAWSPRGSGKVYEQYF	TRAV3	TRAJ20	CAVSLRDYKLSF
A	OtherExpanded			50	3	1	5	C3-HCRT(1-13)	1	1	1	1										1		1											TRBV30		TRBJ2-7	CAWSPRGSGKVYEQYF	TRAV3	TRAJ20	CAVSLRDYKLSF
A	OtherExpanded			50	3	1	5	C3-HCRT(1-13)	1	1	1	1												1											TRBV30		TRBJ2-7	CAWSPRGSGKVYEQYF	TRAV3	TRAJ20	CAVSLRDYKLSF
A	OtherExpanded			50	3	1	5	C3-HCRT(1-13)	1	1									1		1	1													TRBV30		TRBJ2-7	CAWSPRGSGKVYEQYF	TRAV3	TRAJ20	CAVSLRDYKLSF
A	OtherExpanded			50	3	1	5	C3-HCRT(1-13)	1	1		1							1		1			1											TRBV30		TRBJ2-7	CAWSPRGSGKVYEQYF	TRAV3	TRAJ20	CAVSLRDYKLSF
A	OtherExpanded			50	3	1	5	C3-HCRT(1-13)	1	1		1							1		1			1											TRBV30		TRBJ2-7	CAWSPRGSGKVYEQYF	TRAV3	TRAJ20	CAVSLRDYKLSF
A	OtherExpanded			50	3	1	5	C3-HCRT(1-13)	1	1									1		1			1											TRBV30		TRBJ2-7	CAWSPRGSGKVYEQYF	TRAV3	TRAJ20	CAVSLRDYKLSF	TRAV12-2	TRAJ21
A	OtherExpanded			50	3	1	5	C3-HCRT(1-13)	1										1		1			1											TRBV30		TRBJ2-7	CAWSPRGSGKVYEQYF	TRAV3	TRAJ20	CAVSLRDYKLSF
A	OtherExpanded			50	3	1	5	C3-HCRT(1-13)	1	1		1							1					1											TRBV30		TRBJ2-7	CAWSPRGSGKVYEQYF	TRAV3	TRAJ20	CAVSLRDYKLSF
A	OtherExpanded			50	3	1	5	C3-HCRT(1-13)	1	1		1							1																TRBV30		TRBJ2-7	CAWSPRGSGKVYEQYF	TRAV3	TRAJ20	CAVSLRDYKLSF	TRAV12-2	TRAJ21
A	OtherExpanded			50	3	1	5	C3-HCRT(1-13)	1	1												1		1											TRBV30		TRBJ2-7	CAWSPRGSGKVYEQYF	TRAV3	TRAJ20	CAVSLRDYKLSF
A	OtherExpanded			50	3	3	6	C3-HCRT(56-69)	1	1	1								1		1	1		1											TRBV30		TRBJ2-7	CAWSPRGSGKVYEQYF	TRAV3	TRAJ20	CAVSLRDYKLSF
A	OtherExpanded			50	3	3	6	C3-HCRT(56-69)	1	1	1	1							1		1			1											TRBV30		TRBJ2-7	CAWSPRGSGKVYEQYF	TRAV3	TRAJ20	CAVSLRDYKLSF
A	OtherExpanded			50	3	3	6	C3-HCRT(56-69)	1	1	1								1		1			1											TRBV30		TRBJ2-7	CAWSPRGSGKVYEQYF	TRAV3	TRAJ20	CAVSLRDYKLSF
A	OtherExpanded			50	3	3	6	C3-HCRT(56-69)	1	1	1	1							1					1											TRBV30		TRBJ2-7	CAWSPRGSGKVYEQYF	TRAV3	TRAJ20	CAVSLRDYKLSF	TRAV12-2	TRAJ21
A	OtherExpanded			50	3	3	6	C3-HCRT(56-69)	1	1	1								1					1											TRBV30		TRBJ2-7	CAWSPRGSGKVYEQYF	TRAV3	TRAJ20	CAVSLRDYKLSF
A	OtherExpanded			50	3	3	6	C3-HCRT(56-69)	1	1	1								1					1											TRBV30		TRBJ2-7	CAWSPRGSGKVYEQYF	TRAV3	TRAJ20	CAVSLRDYKLSF
A	OtherExpanded			50	3	3	6	C3-HCRT(56-69)	1		1										1			1											TRBV30		TRBJ2-7	CAWSPRGSGKVYEQYF	TRAV3	TRAJ20	CAVSLRDYKLSF
A	OtherExpanded			50	3	3	6	C3-HCRT(56-69)	1	1	1											1													TRBV30		TRBJ2-7	CAWSPRGSGKVYEQYF	TRAV3	TRAJ20	CAVSLRDYKLSF	TRAV12-2	TRAJ21
A	OtherExpanded			50	3	3	6	C3-HCRT(56-69)	1	1										1	1			1											TRBV30		TRBJ2-7	CAWSPRGSGKVYEQYF	TRAV3	TRAJ20	CAVSLRDYKLSF	TRAV12-2	TRAJ21
A	OtherExpanded			50	3	3	6	C3-HCRT(56-69)	1															1											TRBV30		TRBJ2-7	CAWSPRGSGKVYEQYF	TRAV3	TRAJ20	CAVSLRDYKLSF
B	OtherExpanded			51	21	1	47	P9-HCRT(1-13)	1	1											1			1										1	TRBV30		TRBJ1-2	CAWSSGINYGYTF	TRAV21	TRAJ43	CAASEGHNNDMRF
B	OtherExpanded			51	21	1	47	P9-HCRT(1-13)	1			1						1			1														TRBV30		TRBJ1-2	CAWSSGINYGYTF	TRAV21	TRAJ43	CAASEGHNNDMRF
B	OtherExpanded			51	21	4	49	P9-HCRT(87-100)	1	1											1	1													TRBV30		TRBJ1-2	CAWSSGINYGYTF	TRAV21	TRAJ43	CAASEGHNNDMRF
A	OtherExpanded			52	15	1	13	P3-HCRT(1-13)	1	1	1								1		1	1													TRBV30		TRBJ1-1	CAWSVDRRTEAFF	TRAV12-2	TRAJ3	CAVNGGASKIIF
A	OtherExpanded			52	15	1	13	P3-HCRT(1-13)	1	1	1	1						1	1		1			1											TRBV30		TRBJ1-1	CAWSVDRRTEAFF	TRAV12-2	TRAJ3	CAVNGGASKIIF	TRAV13-1	TRAJ20
A	OtherExpanded			52	15	1	13	P3-HCRT(1-13)	1	1	1	1							1		1			1											TRBV30		TRBJ1-1	CAWSVDRRTEAFF	TRAV12-2	TRAJ3	CAVNGGASKIIF
A	OtherExpanded			52	15	1	13	P3-HCRT(1-13)	1	1	1								1		1														TRBV30		TRBJ1-1	CAWSVDRRTEAFF	TRAV12-2	TRAJ3	CAVNGGASKIIF
A	OtherExpanded			52	15	1	13	P3-HCRT(1-13)	1	1	1	1							1					1											TRBV30		TRBJ1-1	CAWSVDRRTEAFF	TRAV12-2	TRAJ3	CAVNGGASKIIF
A	OtherExpanded			52	15	1	13	P3-HCRT(1-13)	1	1	1								1					1											TRBV30		TRBJ1-1	CAWSVDRRTEAFF	TRAV12-2	TRAJ3	CAVNGGASKIIF
A	OtherExpanded			52	15	1	13	P3-HCRT(1-13)	1	1	1								1					1											TRBV30		TRBJ1-1	CAWSVDRRTEAFF	TRAV12-2	TRAJ3	CAVNGGASKIIF
A	OtherExpanded			52	15	1	13	P3-HCRT(1-13)	1	1	1								1					1											TRBV30		TRBJ1-1	CAWSVDRRTEAFF	TRAV12-2	TRAJ3	CAVNGGASKIIF
A	OtherExpanded			52	15	1	13	P3-HCRT(1-13)	1	1	1										1			1											TRBV30		TRBJ1-1	CAWSVDRRTEAFF	TRAV12-2	TRAJ3	CAVNGGASKIIF
A	OtherExpanded			52	15	1	13	P3-HCRT(1-13)	1	1	1										1														TRBV30		TRBJ1-1	CAWSVDRRTEAFF	TRAV12-2	TRAJ3	CAVNGGASKIIF
A	OtherExpanded			52	15	1	13	P3-HCRT(1-13)	1	1									1		1	1													TRBV30		TRBJ1-1	CAWSVDRRTEAFF	TRAV12-2	TRAJ3	CAVNGGASKIIF	TRAV13-1	TRAJ20
A	OtherExpanded			52	15	1	13	P3-HCRT(1-13)	1	1		1							1		1			1											TRBV30		TRBJ1-1	CAWSVDRRTEAFF	TRAV12-2	TRAJ3	CAVNGGASKIIF
A	OtherExpanded			52	15	1	13	P3-HCRT(1-13)	1	1								1	1		1			1											TRBV30		TRBJ1-1	CAWSVDRRTEAFF	TRAV12-2	TRAJ3	CAVNGGASKIIF
A	OtherExpanded			52	15	1	13	P3-HCRT(1-13)	1	1									1		1			1											TRBV30		TRBJ1-1	CAWSVDRRTEAFF	TRAV12-2	TRAJ3	CAVNGGASKIIF	TRAV13-1	TRAJ20
A	OtherExpanded			52	15	1	13	P3-HCRT(1-13)	1	1		1							1					1											TRBV30		TRBJ1-1	CAWSVDRRTEAFF	TRAV12-2	TRAJ3	CAVNGGASKIIF
A	OtherExpanded			52	15	1	13	P3-HCRT(1-13)	1	1											1	1		1											TRBV30		TRBJ1-1	CAWSVDRRTEAFF	TRAV12-2	TRAJ3	CAVNGGASKIIF
A	OtherExpanded			52	15	3	14	P3-HCRT(56-69)	1	1	1	1										1		1											TRBV30		TRBJ1-1	CAWSVDRRTEAFF	TRAV12-2	TRAJ3	CAVNGGASKIIF
A	OtherExpanded			52	15	3	14	P3-HCRT(56-69)	1	1	1											1		1											TRBV30		TRBJ1-1	CAWSVDRRTEAFF	TRAV12-2	TRAJ3	CAVNGGASKIIF
A	OtherExpanded			52	15	3	14	P3-HCRT(56-69)	1	1	1											1													TRBV30		TRBJ1-1	CAWSVDRRTEAFF	TRAV12-2	TRAJ3	CAVNGGASKIIF	TRAV13-1	TRAJ20
A	OtherExpanded			52	15	3	14	P3-HCRT(56-69)	1	1		1							1		1			1											TRBV30		TRBJ1-1	CAWSVDRRTEAFF	TRAV12-2	TRAJ3	CAVNGGASKIIF
A	OtherExpanded			52	15	3	14	P3-HCRT(56-69)	1	1		1							1					1											TRBV30		TRBJ1-1	CAWSVDRRTEAFF	TRAV12-2	TRAJ3	CAVNGGASKIIF	TRAV13-1	TRAJ20
A	OtherExpanded			52	15	3	14	P3-HCRT(56-69)	1	1		1							1					1											TRBV30		TRBJ1-1	CAWSVDRRTEAFF	TRAV12-2	TRAJ3	CAVNGGASKIIF
A	OtherExpanded			52	15	3	14	P3-HCRT(56-69)	1	1		1												1											TRBV30		TRBJ1-1	CAWSVDRRTEAFF	TRAV12-2	TRAJ3	CAVNGGASKIIF
A	OtherExpanded			52	15	3	14	P3-HCRT(56-69)	1	1		1												1											TRBV30		TRBJ1-1	CAWSVDRRTEAFF	TRAV12-2	TRAJ3	CAVNGGASKIIF
A	OtherExpanded			53	15	1	13	P3-HCRT(1-13)	1	1	1	1							1					1											TRBV20-1		TRBJ1-6	CSAKVPTGSNSPLHF	TRAV12-1	TRAJ10	CVVLTGGGNKLTF
A	OtherExpanded			53	15	1	13	P3-HCRT(1-13)	1	1	1											1													TRBV20-1		TRBJ1-6	CSAKVPTGSNSPLHF	TRAV12-1	TRAJ10	CVVLTGGGNKLTF
A	OtherExpanded			53	15	1	13	P3-HCRT(1-13)	1	1											1			1											TRBV20-1		TRBJ1-6	CSAKVPTGSNSPLHF	TRAV12-1	TRAJ10	CVVLTGGGNKLTF
A	OtherExpanded			54	4	1	7	C4-HCRT(1-13)	1	1		1									1			1											TRBV20-1	TRBD2	TRBJ2-1	CSARDYLSTSGGPNEQFF	TRAV13-1	TRAJ8	CAASEGFQKLVF
A	OtherExpanded			54	4	1	7	C4-HCRT(1-13)	1	1		1						1			1														TRBV20-1	TRBD2	TRBJ2-1	CSARDYLSTSGGPNEQFF	TRAV13-1	TRAJ8	CAASEGFQKLVF
A	OtherExpanded			54	4	3	8	C4-HCRT(56-69)	1										1		1			1											TRBV20-1	TRBD2	TRBJ2-1	CSARDYLSTSGGPNEQFF	TRAV13-1	TRAJ8	CAASEGFQKLVF
B	OtherExpanded			55	11	1	31	C11-HCRT(1-13)	1												1		1	1											TRBV20-1		TRBJ2-1	CSARNFRTSVAFYNEQFF	TRAV2	TRAJ11	CAVDHVSGYSTLTF
B	OtherExpanded			55	11	4	33	C11-HCRT(87-100)	1	1									1		1	1		1										1	TRBV20-1		TRBJ2-1	CSARNFRTSVAFYNEQFF	TRAV2	TRAJ11	CAVDHVSGYSTLTF
B	OtherExpanded			56	19	1	41	P7-HCRT(1-13)	1										1		1			1										1	TRBV20-1		TRBJ1-4	CSATLDSATNEKLFF	TRAV12-3	TRAJ10	CAMSAPGGGNKLTF
B	OtherExpanded			56	19	2	42	P7-HCRT(25-37)	1	1		1									1			1											TRBV20-1		TRBJ1-4	CSATLDSATNEKLFF	TRAV12-3	TRAJ10	CAMSAPGGGNKLTF
B	OtherExpanded			56	19	4	43	P7-HCRT(87-100)	1	1		1									1	1		1										1	TRBV20-1		TRBJ1-4	CSATLDSATNEKLFF	TRAV12-3	TRAJ10	CAMSAPGGGNKLTF
B	OtherExpanded			56	19	4	43	P7-HCRT(87-100)	1			1									1			1										1	TRBV20-1		TRBJ1-4	CSATLDSATNEKLFF	TRAV12-3	TRAJ10	CAMSAPGGGNKLTF	TRAV19	TRAJ52	CALTNAGGTSYGKLTF
A	OtherExpanded			57	1	1	1	C1-HCRT(1-13)	1	1									1		1			1											TRBV29-1		TRBJ2-7	CSVVSLYEQYF	TRAV21	TRAJ50	CAVKETSYDKVIF
A	OtherExpanded			57	1	1	1	C1-HCRT(1-13)	1	1		1									1			1											TRBV29-1		TRBJ2-7	CSVVSLYEQYF	TRAV21	TRAJ50	CAVKETSYDKVIF
A	TCR_J24			58	15	1	13	P3-HCRT(1-13)	1	1	1								1			1		1											TRBV29-1		TRBJ2-5	CSVEMDRGRSETQYF	TRAV6	TRAJ24	CALETDSWGKLQF
B	CDR3B			59	21	2	48	P9-HCRT(25-37)	2			1									1	1		1											TRBV29-1	TRBD1	TRBJ2-5	CSVEGDRGRSETQYF	TRAV20	TRAJ17	CAVQSPGAAGNKLTF
B	CDR3B			60	11	2	32	C11-HCRT(25-37)	2			1									1			1											TRBV29-1	TRBD1	TRBJ2-5	CSVEGDRGRSETQYF	TRAV14/DV4	TRAJ33	CAMREAEDSNYQLIW	TRAV22	TRAJ29
B	CDR3B			61	11	2	32	C11-HCRT(25-37)	2			1									1			1											TRBV29-1	TRBD1	TRBJ2-5	CSVEGDRGRSETQYF	TRAV4	TRAJ43	CLVGINNDMRF
B	BV29-1_J2-5			62	23	1	53	P11-HCRT(1-13)	2												1			1										1	TRBV29-1		TRBJ2-5	CSVDRGGETQYF	TRAV19	TRAJ58	CALKDGDVETSGSRLTF
A	BV29-1_J2-5			63	13	1	9	P1-HCRT(1-13)	2			1									1			1											TRBV29-1		TRBJ2-5	CSVSAGQETQYF	TRAV23/DV6	TRAJ32	CAASKWVIGGGATNKLIF	TRAV13-1	TRAJ40	CAASAGTYKYIF
A	AJ24			64	1	1	1	C1-HCRT(1-13)	2															1											TRBV4-1		TRBJ2-3	CASSQDPGDTDTQYF	TRAV1-2	TRAJ24	CAVRKTTDSWGKLQF
A	AJ24			65	4	3	8	C4-HCRT(56-69)	2			1									1	1		1											TRBV28		TRBJ2-7	CASSLKDRGRYEQYF	TRAV21	TRAJ24	CAGSTDSWGKLQF	TRAV38-2/DV8	TRAJ54	CAYRQGAQKLVF
B	AJ24			67	6	1	19	C6-HCRT(1-13)	2			1		1				1			1			1										1	TRBV19		TRBJ2-5	CASGRDIQETQYF	TRAV9-2	TRAJ24	CALSAPTTDSWGKLQF
B	AJ24			68	6	4	20	C6-HCRT(87-100)	2			1									1			1										1	TRBV4-2		TRBJ2-3	CASSQGGPGTDTQYF	TRAV13-1	TRAJ24	CAASRGSWGKLQF	TRAV14/DV4	TRAJ28	CAMREGXPGAGSYQLTF
B	AJ24			69	7	1	21	C7-HCRT(1-13)	2			1												1											TRBV20-1		TRBJ1-1	CTHQAQWTESSEAFF	TRAV14/DV4	TRAJ24	CAMREGRGTTDSWGKLQF
B	AJ24			70	7	2	22	C7-HCRT(25-37)	2			1						1			1	1		1											TRBV6-1		TRBJ1-6	CASSVDGSGNSPLHF	TRAV2	TRAJ24	CAAITDSWGKLQF
B	AJ24			71	7	2	22	C7-HCRT(25-37)	2					1								1		1											TRBV11-3	TRBD2	TRBJ2-3	CASSSRTSGRATDTQYF	TRAV10	TRAJ18	CVVSDRGSTLGRLYF	TRAV35	TRAJ24	CAGQSKADSWGKLQF
B	AJ24			72	9	1	27	C9-HCRT(1-13)	2												1			1											TRBV30		TRBJ2-7	CAWRRGSPEQYF	TRAV20	TRAJ24	CAVQDMTTDSWGKLQF
B	AJ24			73	11	2	32	C11-HCRT(25-37)	2																										TRBV20-1		TRBJ2-1	CSARGLAGGEIPFGYNEQFF	TRAV13-1	TRAJ24	CAASLKGVTTDSWGKLQF
B	AJ24			74	12	1	34	C12-HCRT(1-13)	2									1			1			1											TRBV5-1		TRBJ1-1	CASSPGRPEAFF	TRAV3	TRAJ24	CAVSSQTDSWGKLQF
B	AJ24			75	12	4	36	C12-HCRT(87-100)	2	1		1									1														TRBV6-2		TRBJ1-1	CAIGTSNTEAFF	TRAV25	TRAJ24	CAGTVSWGKLQF
A	AJ24			76	15	3	14	P3-HCRT(56-69)	2												1														TRBV6-5		TRBJ1-2	CASSPTPWGFGYTF	TRAV22	TRAJ24	CAASMTTDSWGKLQF
B	AV6_J24			78	19	2	42	P7-HCRT(25-37)	2			1									1			1											TRBV19		TRBJ2-7	CASSIRAGGPGEQYF	TRAV6	TRAJ24	CALTTDSWGKLQF
B	AV6_J24			79	19	2	42	P7-HCRT(25-37)	2			1									1			1											TRBV25-1		TRBJ2-7	CASSEKRDNYEQYF	TRAV19	TRAJ42		TRAV6	TRAJ24	CALTTDSWGKLQF
B	AJ24			80	20	1	44	P8-HCRT(1-13)	2												1	1													TRBV6-2		TRBJ2-7	CASSRRTLLSYEQYF	TRAV14/DV4	TRAJ24	CAMSATDSWGKLQF	TRAV13-1	TRAJ10
B	AV6_J24			81	20	2	45	P8-HCRT(25-37)	2			1									1														TRBV5-1		TRBJ2-7	CASTPYRGSGEQYF	TRAV8-2	TRAJ52	CAVSDAGGTSYGKLTF	TRAV6	TRAJ24	CALTTDSWGKLQF
B	AJ24			82	21	1	47	P9-HCRT(1-13)	2	1											1													1	TRBV29-1		TRBJ2-7	CSVAGSTGSYEQYF	TRAV26-1	TRAJ24	CIVRTDSWGKLQF	TRAV38-1	TRAJ46	SSAFMKRDKSSGDKLTF
B	AJ24			83	22	2	51	P10-HCRT(25-37)	2			1												1											TRBV30		TRBJ1-4	CAWSMDTGLNEKLFF	TRAV14/DV4	TRAJ24	CAMREFPTDSWGKLQF
B	AJ24			84	22	4	52	P10-HCRT(87-100)	2		1	1						1			1		1											1	TRBV7-2		TRBJ1-2	CASSPRQGALDGYTF	TRAV2	TRAJ24	CAVENSWGKLQF	TRAV27	TRAJ5
B	AV6_J24			85	24	2	57	P12-HCRT(25-37)	2			1									1			1											TRBV3-1		TRBJ1-1	CASSQKVNTEAFF	TRAV6	TRAJ24	CALTTDSWGKLQF	TRAV26-1	TRAJ29	CIVRVASGNTPLVF
A	AJ24			86	2	1	3	C2-HCRT(1-13)	2												1														TRBV19		TRBJ2-1	CASSIDRGFGNEQFF	TRAV3	TRAJ13	CAVRDSAEGYQKVTF	TRAV10	TRAJ24	CVVSAPRSSWGKFQF
B	AJ24			87	8	4	26	C8-HCRT(87-100)	2			1						1			1			1											TRBV20-1		TRBJ1-4	CSARQGATNEKLFF	TRAV13-2	TRAJ24	CAVRLWGKFQF
B	AJ24			88	9	1	27	C9-HCRT(1-13)	2			1									1	1		1										1	TRBV4-3		TRBJ1-2	CASSQGQRTSDYGYTF	TRAV13-1	TRAJ24	CAARNGWGKFQF
B	AJ24			89	9	4	28	C9-HCRT(87-100)	2			1									1			1										1	TRBV3-1	TRBD2	TRBJ2-1	CASSGTSGREQFF	TRAV29/DV5	TRAJ24	CAGTTDSWGKFQF
A	AJ24			90	13	1	9	P1-HCRT(1-13)	2			1							1		1	1		1											TRBV18		TRBJ1-6	CASSPDREDSPLHF	TRAV8-6	TRAJ24	CAVTGTDSWGKFQF	TRAV8-6	TRAJ23
A	AJ24			91	13	1	9	P1-HCRT(1-13)	2					1							1			1											TRBV14		TRBJ2-4	CASSQETRLDIQYF	TRAV1-2	TRAJ24	CAVRDRATDSWGKFQF
A	AJ24			92	15	1	13	P3-HCRT(1-13)	2	1												1													TRBV7-2		TRBJ2-1	CASSLASGSYNEQFF	TRAV12-3	TRAJ24	CAMRETTDSWGKFQF
B	AJ24			93	20	4	46	P8-HCRT(87-100)	2			1									1			1											TRBV7-3		TRBJ2-7	CASSPKTGVEQYF	TRAV13-1	TRAJ24	CAASPGWGKFQF
B	iNKT-like			96	20	1	44	P8-HCRT(1-13)	2	1		1									1	1								1				1	TRBV25-1		TRBJ2-5	CASSDLRKASGRHGEETQYF	TRAV10	TRAJ18	CVVSDRGSTLGRLYF
B	iNKT-like			97	22	1	50	P10-HCRT(1-13)	2	1		1									1	1		1										1	TRBV25-1		TRBJ2-7	CASSEDKTYEQYF	TRAV10	TRAJ18	CVVSDRGSTLGRLYF
B	iNKT-like			98	19	2	42	P7-HCRT(25-37)	2	1		1	1								1	1		1											TRBV25-1		TRBJ2-1	CASSEGGQVPYNEQFF	TRAV10	TRAJ18	CVVSDRGSTLGRLYF	TRAV22	TRAJ40	CAVDSPTSTSGTYKYIF
B	iNKT-like			99	18	4	40	P6-HCRT(87-100)	2			1									1			1	1									1	TRBV25-1		TRBJ2-1	CASSEPGSYNEQFF	TRAV10	TRAJ18	CVVSDRGSTLGRLYF	TRAV10	TRAJ34
B	iNKT-like			100	20	1	44	P8-HCRT(1-13)	2	1		1									1													1	TRBV25-1		TRBJ1-1	CASSESQTGSTEAFF	TRAV10	TRAJ18	CVVSDRGSTLGRLYF
B	iNKT-like			101	20	1	44	P8-HCRT(1-13)	2	1											1			1										1	TRBV25-1		TRBJ2-6	CASSETRVSGANVLTF	TRAV10	TRAJ18	CVVSDRGSTLGRLYF
B	iNKT-like			102	20	1	44	P8-HCRT(1-13)	2	1		1									1			1										1	TRBV25-1		TRBJ2-2	CASSEVGGGSPGELFF	TRAV10	TRAJ18	CVVSDRGSTLGRLYF
B	iNKT-like			103	18	4	40	P6-HCRT(87-100)	2	1								1			1			1											TRBV25-1		TRBJ1-5	CASSEYSLNQPQHF	TRAV10	TRAJ18	CVVSDRGSTLGRLYF
B	iNKT-like			104	20	1	44	P8-HCRT(1-13)	2	1		1							1		1	1												1	TRBV25-1		TRBJ2-1	CASSGISGRVPEYNEQFF	TRAV10	TRAJ18	CVVSDRGSTLGRLYF
B	iNKT-like			105	18	1	39	P6-HCRT(1-13)	2					1							1			1										1	TRBV25-1		TRBJ1-6	CASSSGTGGSPLHF	TRAV10	TRAJ18	CVVSDRGSTLGRLYF
B	iNKT-like			106	20	2	45	P8-HCRT(25-37)	2			1				1																			TRBV5-1		TRBJ2-6	CASGGSGANVLTF	TRAV10	TRAJ18	CVVSDRGSTLGRLYF
B	iNKT-like			107	12	2	35	C12-HCRT(25-37)	2																										TRBV6-2		TRBJ2-2	CASKGRGLADTGELFF	TRAV10	TRAJ18	CVVSDRGSTLGRLYF
B	iNKT-like			108	23	2	54	P11-HCRT(25-37)	2			1		1							1														TRBV2		TRBJ2-6	CASNSGLARTGANVLTF	TRAV10	TRAJ18	CVVSDRGSTLGRLYF
B	iNKT-like			109	12	2	35	C12-HCRT(25-37)	2																										TRBV6-2		TRBJ2-3	CASRLAPGRTDTQYF	TRAV10	TRAJ18	CVVSDRGSTLGRLYF
B	iNKT-like			111	24	2	57	P12-HCRT(25-37)	2			1									1													1	TRBV6-1		TRBJ2-3	CASSEAWGGGTDTQYF	TRAV10	TRAJ18	CVVSDRGSTLGRLYF
B	iNKT-like			112	11	2	32	C11-HCRT(25-37)	2															1										1	TRBV9		TRBJ2-1	CASSEGAVAGEQFF	TRAV10	TRAJ18	CVVSDRGSTLGRLYF	TRAV35	TRAJ53	CAGLARGGSNYKLTF
B	iNKT-like			113	22	2	51	P10-HCRT(25-37)	2												1														TRBV2		TRBJ1-5	CASSEGGRRPDQPQHF	TRAV10	TRAJ18	CVVSDRGSTLGRLYF	TRAV8-6	TRAJ39	CAVREDNNAGNMLTF
B	iNKT-like			114	21	2	48	P9-HCRT(25-37)	2	1														1											TRBV19		TRBJ1-1	CASSIGQNTEAFF	TRAV10	TRAJ18	CVVSDRGSTLGRLYF	TRAV8-2	TRAJ36	CAALTPQTGANNLFF
B	iNKT-like			115	23	2	54	P11-HCRT(25-37)	2												1														TRBV5-4		TRBJ1-6	CASSLAGDSNSPLHF	TRAV10	TRAJ18	CVVSDRGSTLGRLYF	TRAV17	TRAJ27	CATAGTNAGKSTF
B	iNKT-like			116	12	2	35	C12-HCRT(25-37)	2															1											TRBV5-4		TRBJ2-7	CASSLDRGYEQYF	TRAV10	TRAJ18	CVVSDRGSTLGRLYF
B	iNKT-like			117	12	2	35	C12-HCRT(25-37)	2			1									1														TRBV28		TRBJ2-4	CASSLGGMAKNIQYF	TRAV10	TRAJ18	CVVSDRGSTLGRLYF	TRAV38-1	TRAJ49	CAFMPTGNQFYF
B	iNKT-like			118	22	2	51	P10-HCRT(25-37)	2									1			1														TRBV7-2		TRBJ2-2	CASSLKGPATGELFF	TRAV10	TRAJ18	CVVSDRGSTLGRLYF
B	iNKT-like			119	19	2	42	P7-HCRT(25-37)	2			1									1														TRBV7-2		TRBJ1-2	CASSLRTGKNGYTF	TRAV10	TRAJ18	CVVSDRGSTLGRLYF
B	iNKT-like			120	23	2	54	P11-HCRT(25-37)	2								1				1														TRBV11-2		TRBJ1-6	CASSLSPRARRGGFNSALHF	TRAV10	TRAJ18	CVVSDRGSTLGRLYF
B	iNKT-like			121	24	2	57	P12-HCRT(25-37)	2												1	1		1											TRBV12-3		TRBJ2-5	CASSPGQAPQETQYF	TRAV10	TRAJ18	CVVSDRGSTLGRLYF	TRAV21	TRAJ33
B	iNKT-like			122	23	2	54	P11-HCRT(25-37)	2																										TRBV7-3		TRBJ2-7	CASSPLAGLIYEQYF	TRAV10	TRAJ18	CVVSDRGSTLGRLYF
B	iNKT-like			123	22	2	51	P10-HCRT(25-37)	2																										TRBV11-2		TRBJ1-2	CASSQGGVPYGYTF	TRAV10	TRAJ18	CVVSDRGSTLGRLYF	TRAV8-6	TRAJ28	CALAGAGSYQLTF
B	iNKT-like			124	22	2	51	P10-HCRT(25-37)	2			1									1			1											TRBV2		TRBJ1-2	CASSSGKNYGYTF	TRAV10	TRAJ18	CVVSDRGSTLGRLYF	TRAV17	TRAJ54	CATDPAAQKLVF
B	iNKT-like			125	8	2	25	C8-HCRT(25-37)	2			1									1			1											TRBV27		TRBJ1-6	CASSSSRGSYNSPLHF	TRAV10	TRAJ18	CVVSDRGSTLGRLYF	TRAV13-1	TRAJ37	CAASRGSGNTGKLIF
B	iNKT-like			126	12	2	35	C12-HCRT(25-37)	2												1	1													TRBV6-1		TRBJ2-4	CASSTRDRPKNIQYF	TRAV10	TRAJ18	CVVSDRGSTLGRLYF
B	iNKT-like			127	11	2	32	C11-HCRT(25-37)	2	1																								1	TRBV6-5		TRBJ1-2	CASSYSKLSYGYTF	TRAV10	TRAJ18	CVVSDRGSTLGRLYF
B	iNKT-like			128	8	2	25	C8-HCRT(25-37)	2							1								1											TRBV7-2		TRBJ2-6	CASSYWFPGPLGSGANVLTF	TRAV10	TRAJ18	CVVSDRGSTLGRLYF
B	iNKT-like			129	24	2	57	P12-HCRT(25-37)	2									1			1														TRBV20-1		TRBJ2-3	CSAKIPSGNTDTQYF	TRAV10	TRAJ18	CVVSDRGSTLGRLYF	TRAV35	TRAJ48	CAGQRSNFGNEKLTF
B	iNKT-like			130	11	2	32	C11-HCRT(25-37)	2															1											TRBV20-1		TRBJ2-1	CSARARTPSNEQFF	TRAV10	TRAJ18	CVVSDRGSTLGRLYF	TRAV2	TRAJ33
B	iNKT-like			131	11	2	32	C11-HCRT(25-37)	2																										TRBV20-1		TRBJ2-5	CSASYEGEGTQYF	TRAV10	TRAJ18	CVVSDRGSTLGRLYF
B	iNKT-like			132	21	2	48	P9-HCRT(25-37)	2												1														TRBV20-1		TRBJ2-5	CSATRQETQYF	TRAV10	TRAJ18	CVVSDRGSTLGRLYF
B	iNKT-like			133	21	2	48	P9-HCRT(25-37)	2			1									1			1										1	TRBV20-1		TRBJ2-7	CSAVRGLEEQYF	TRAV10	TRAJ18	CVVSDRGSTLGRLYF
A				134	1	1	1	C1-HCRT(1-13)	2	1											1			1											TRBV30		TRBJ2-5	CACRSETQYF	TRAV26-2	TRAJ49	CILNTGNQFYF
A				135	1	1	1	C1-HCRT(1-13)	2			1									1	1													TRBV2		TRBJ1-6	CARGGQGNSPLHF	TRAV38-2/DV8	TRAJ31	CAYRFRNNNARLMF	TRAV13-2	TRAJ49	CAENLLTGNQFYF
A				136	1	1	1	C1-HCRT(1-13)	2			1									1														TRBV2		TRBJ2-7	CASMGLDPYEQYF	TRAV23/DV6	TRAJ29	CAASKPGNTPLVF
A				137	1	1	1	C1-HCRT(1-13)	2			1							1																TRBV2		TRBJ2-1	CASRAGGNEQFF	TRAV27	TRAJ37		TRAV8-2	TRAJ26	CAVRLNYGQNFVF
A				138	1	1	1	C1-HCRT(1-13)	2												1			1											TRBV6-1		TRBJ2-7	CASRDRAYEQYF	TRAV27	TRAJ13	CAGAAGGYQKVTF
A				139	1	1	1	C1-HCRT(1-13)	2			1		1							1			1											TRBV6-1		TRBJ1-3	CASRGTGRSGNTIYF	TRAV13-2	TRAJ29	CAEKDSGNTPLVF
A				140	1	1	1	C1-HCRT(1-13)	2			1									1			1											TRBV28		TRBJ2-7	CASRMPGQGKYVTYEQYF	TRAV19	TRAJ30	CALSEVKNRDDKIIF	TRAV9-2	TRAJ31	CALKQARLMF
A				141	1	1	1	C1-HCRT(1-13)	2			1									1														TRBV2		TRBJ2-2	CASRPQGAGELFF	TRAV13-2	TRAJ33	CAEISYSNYQLIW
A				142	1	1	1	C1-HCRT(1-13)	2			1									1														TRBV2		TRBJ2-7	CASRRDRGGHEQYF	TRAV39	TRAJ49	CAVVRTNTGNQFYF
A				143	1	1	1	C1-HCRT(1-13)	2			1									1	1													TRBV19		TRBJ2-2	CASRWGLNTGELFF	TRAV35	TRAJ26	CAGQEVYGQNFVF	TRAV35	TRAJ22	CAGRSGSARQLTF
A				144	1	1	1	C1-HCRT(1-13)	2			1									1														TRBV5-4		TRBJ1-2	CASSAGQNSYGYTF	TRAV16	TRAJ42	CAQGVGSQGNLIF
A				145	1	1	1	C1-HCRT(1-13)	2												1	1													TRBV2		TRBJ1-2	CASSAQAGIGYGYTF	TRAV41	TRAJ58	CAVPSGSRLTF	TRAV38-1	TRAJ43
A				146	1	1	1	C1-HCRT(1-13)	2			1									1			1											TRBV9		TRBJ1-4	CASSARDREYATNEKLFF	TRAV26-1	TRAJ29	CIVRVASRGSGNTPLVF
A				147	1	1	1	C1-HCRT(1-13)	2			1									1														TRBV6-1		TRBJ2-7	CASSEGAGWYF	TRAV2	TRAJ20	CAVDPNDYKLSF
A				148	1	1	1	C1-HCRT(1-13)	2												1														TRBV6-1		TRBJ2-7	CASSEGRQEQYF	TRAV12-2	TRAJ49	CAVVRYTGNQFYF
A				149	1	1	1	C1-HCRT(1-13)	2			1									1	1		1											TRBV12-3		TRBJ2-3	CASSIGGHRTDTQYF	TRAV12-3	TRAJ21		TRAV8-2	TRAJ37	CAVSDSTGKLIF
A				150	1	1	1	C1-HCRT(1-13)	2			1									1			1	1										TRBV5-1		TRBJ2-2	CASSLAGWNTGELFF	TRAV41	TRAJ31	CAVGNNNARLMF
A				151	1	1	1	C1-HCRT(1-13)	2			1									1			1											TRBV5-1		TRBJ1-2	CASSLEGDSYGYTF	TRAV1-1	TRAJ33	CASHSNYQLIW
A				152	1	1	1	C1-HCRT(1-13)	2												1			1											TRBV5-1		TRBJ2-2	CASSLGGVTGELFF	TRAV38-1	TRAJ27	CAFRPNTNAGKSTF
A				153	1	1	1	C1-HCRT(1-13)	2		1	1									1			1											TRBV5-4		TRBJ1-4	CASSLNRAVNEKLFF	TRAV20	TRAJ45	CAVQYSGGGADGLTF	TRAV35	TRAJ39
A				154	1	1	1	C1-HCRT(1-13)	2												1														TRBV4-1		TRBJ2-1	CASSLQGNYNEQFF	TRAV26-2	TRAJ22	CILRDVGSARQLTF
A				155	1	1	1	C1-HCRT(1-13)	2												1														TRBV2		TRBJ2-3	CASSLSGASTDTQYF	TRAV27	TRAJ53	CAGAIRSGGSNYKLTF
A				156	1	1	1	C1-HCRT(1-13)	2												1														TRBV19		TRBJ1-5	CASSNGGVQPQHF	TRAV3	TRAJ26	CAVRVPGQNFVF	TRAV13-2	TRAJ4	CAELLSGGYNKLIF
A				157	1	1	1	C1-HCRT(1-13)	2												1														TRBV18		TRBJ1-1	CASSPILGRGAEAFF	TRAV23/DV6	TRAJ29	CAASMSNSGNTPLVF
A				158	1	1	1	C1-HCRT(1-13)	2			1									1														TRBV18		TRBJ1-5	CASSPLEDRRQPQHF	TRAV9-2	TRAJ11	CALSGRRGYSTLTF	TRAV12-2	TRAJ23
A				159	1	1	1	C1-HCRT(1-13)	2		1	1									1			1											TRBV18		TRBJ2-1	CASSPQSPAGAKNEQFF	TRAV26-1	TRAJ34	CIVRDYNTDKLIF
A				160	1	1	1	C1-HCRT(1-13)	2			1												1											TRBV19		TRBJ2-2	CASSPRTGELFF	TRAV27	TRAJ49	CAGGLGTGNQFYF	TRAV40	TRAJ34	CLLGDRNTDKLIF
A				161	1	1	1	C1-HCRT(1-13)	2																										TRBV4-2		TRBJ2-3	CASSPSGDTDTQYF	TRAV9-2	TRAJ15	CALSGYQAGTALIF
A				162	1	1	1	C1-HCRT(1-13)	2			1									1														TRBV27		TRBJ2-7	CASSPTGNRVSYEQYF	TRAV12-2	TRAJ6	CAVILSGGSYIPTF	TRAV13-2	TRAJ30	CAENKGNRDDKIIF
A				163	1	1	1	C1-HCRT(1-13)	2												1														TRBV7-2		TRBJ2-2	CASSPTQVTNTGELFF	TRAV21	TRAJ8	CAVGVMNTGFQKLVF
A				164	1	1	1	C1-HCRT(1-13)	2												1			1											TRBV4-1		TRBJ2-7	CASSQVGVRAGGSIHEQYF	TRAV19	TRAJ37	CAPPSQSNTGKLIF	TRAV13-1	TRAJ54	CAHKLRQKLVF
A				165	1	1	1	C1-HCRT(1-13)	2			1		1							1			1											TRBV4-1		TRBJ2-7	CASSQVPTGGGYEQYF	TRAV35	TRAJ35	CAGLRIGFGNVLHC	TRAV29/DV5	TRAJ37	CAASSSNTGKLIF
A				166	1	1	1	C1-HCRT(1-13)	2												1			1											TRBV5-1		TRBJ2-3	CASSRQESTDTQYF	TRAV1-2	TRAJ33	CAPLDSNYQLIW	TRAV8-6	TRAJ6
A				167	1	1	1	C1-HCRT(1-13)	2	1		1									1			1											TRBV7-2		TRBJ1-6	CASSSRQGGGSPLHF	TRAV41	TRAJ45	CAVRSRGGADGLTF
A				168	1	1	1	C1-HCRT(1-13)	2			1									1														TRBV5-1		TRBJ1-1	CASSTGPTQEAFF	TRAV8-2	TRAJ47	CALSEGYGNKLVF
A				169	1	1	1	C1-HCRT(1-13)	2			1									1	1													TRBV6-6		TRBJ1-2	CASSYAGAGGYTF	TRAV8-2	TRAJ52	CAVSDGNAGGTSYGKLTF
A				170	1	1	1	C1-HCRT(1-13)	2			1									1														TRBV6-6		TRBJ1-2	CASSYEGHGPGYTF	TRAV39	TRAJ30	CGRGDDKIIF
A				171	1	1	1	C1-HCRT(1-13)	2	1		1									1			1											TRBV6-6		TRBJ1-1	CASSYRDNTEAFF	TRAV26-1	TRAJ39	CIVSNNAGNMLTF
A				172	1	1	1	C1-HCRT(1-13)	2					1							1														TRBV6-6		TRBJ2-1	CASSYSAGGYWEQFF	TRAV27	TRAJ26	CAGAGGQNFVF
A				173	1	1	1	C1-HCRT(1-13)	2			1									1			1											TRBV6-2		TRBJ2-7	CASSYSNVAGPPYEQYF	TRAV19	TRAJ40	CALILSGTYKYIF	TRAV5	TRAJ22	CAESRSGSARQLTF
A				174	1	1	1	C1-HCRT(1-13)	2			1									1			1											TRBV6-2		TRBJ1-5	CASSYTPNQPQHF	TRAV19	TRAJ20	CALSDLSNDYKLSF
A				175	1	1	1	C1-HCRT(1-13)	2			1												1											TRBV6-1		TRBJ1-2	CASTPGSLSRPYGYTF	TRAV2	TRAJ41	CAVEDSNSGYALNF
A				176	1	1	1	C1-HCRT(1-13)	2			1									1			1											TRBV6-5		TRBJ2-3	CASTPRGRTVDTQYF	TRAV12-1	TRAJ10	CVVNKVTGGGNKLTF	TRAV8-2	TRAJ5
A				177	1	1	1	C1-HCRT(1-13)	2			1							1		1			1											TRBV28		TRBJ1-4	CASWSRGRPNEKLFF	TRAV2	TRAJ37		TRAV17	TRAJ11	CATVGYSTLTF
A				178	1	1	1	C1-HCRT(1-13)	2	1	1	1									1	1		1											TRBV15		TRBJ2-3	CATSRDNGQGTDTQYF	TRAV20	TRAJ11	CAVPSSGYSTLTF	TRAV14/DV4	TRAJ37	CAMREGLSNTGKLIF
A				179	1	1	1	C1-HCRT(1-13)	2			1									1														TRBV30		TRBJ1-3	CAWSGFSSGNTIYF	TRAV26-1	TRAJ26	CIFLNYGQNFVF
A				180	1	1	1	C1-HCRT(1-13)	2												1														TRBV20-1		TRBJ2-7	CSALHGREQYF	TRAV23/DV6	TRAJ15	CAASDQAGTALIF
A				181	1	1	1	C1-HCRT(1-13)	2															1											TRBV20-1		TRBJ2-1	CSARGEGADYNEQFF	TRAV13-2	TRAJ49	CAENMWNTGNQFYF
A				182	1	1	1	C1-HCRT(1-13)	2					1							1	1													TRBV20-1		TRBJ1-6	CSARITAPNSPLHF	TRAV9-2	TRAJ39	CALSEKNAGNMLTF	TRAV14/DV4	TRAJ3	CAMSDPTGYSSASKIIF
A				183	1	1	1	C1-HCRT(1-13)	2												1			1											TRBV20-1		TRBJ1-2	CSARPPGGYTF	TRAV26-1	TRAJ56	CIVRVERGANSKLTF	TRAV41	TRAJ45
A				184	1	1	1	C1-HCRT(1-13)	2			1									1	1													TRBV20-1		TRBJ2-3	CSARVGGTDTQYF	TRAV19	TRAJ56	CALRGGANSKLTF
A				185	1	1	1	C1-HCRT(1-13)	2			1						1			1			1											TRBV20-1		TRBJ2-5	CSASEAGGGETQYF	TRAV17	TRAJ52	CATVSGGTSYGKLTF
A				186	1	1	1	C1-HCRT(1-13)	2			1									1	1		1											TRBV20-1		TRBJ2-3	CSASTTRATDTQYF	TRAV26-2	TRAJ49	CITGNQFYF
A				187	1	1	1	C1-HCRT(1-13)	2												1														TRBV7-3		TRBJ2-1	RASSTSGGSYNEQFF	TRAV38-2/DV8	TRAJ56	CAYQTGANSKLTF
A				188	1	3	2	C1-HCRT(56-69)	2															1											TRBV7-2		TRBJ2-6	CASDSAGANVLTF	TRAV6	TRAJ15	CAPHDQAGTALIF
A				189	1	3	2	C1-HCRT(56-69)	2			1									1			1											TRBV4-2	TRBD1	TRBJ2-7	CASKGGQGASEQYF	TRAV16	TRAJ53		TRAV13-1	TRAJ53	CAANSGGSNYKLTF
A				190	1	3	2	C1-HCRT(56-69)	2			1									1			1											TRBV6-6		TRBJ1-4	CASKGPGQNEKLFF	TRAV10	TRAJ28	CVVSVSGAGSYQLTF
A				191	1	3	2	C1-HCRT(56-69)	2	1		1									1														TRBV7-2		TRBJ2-1	CASKPTSERYNEQFF	TRAV20	TRAJ11	CAVQPSGYSTLTF
A				192	1	3	2	C1-HCRT(56-69)	2			1										1		1											TRBV10-1		TRBJ2-7	CASSAAGGPGEQYF	TRAV41	TRAJ35	CAHLEGGNVLHC
A				193	1	3	2	C1-HCRT(56-69)	2			1						1						1											TRBV12-3		TRBJ1-4	CASSFRRLGWGEKLFF	TRAV38-1	TRAJ58	CAFMKHAETSGSRLTF
A				194	1	3	2	C1-HCRT(56-69)	2															1											TRBV5-1		TRBJ2-3	CASSFSVSGGSTDTQYF	TRAV13-1	TRAJ23	CAASSRNQGGKLIF
A				195	1	3	2	C1-HCRT(56-69)	2									1			1			1											TRBV6-1		TRBJ2-7	CASSGSTSGENNYEQYF	TRAV6	TRAJ21	CALYNFNKFYF
A				196	1	3	2	C1-HCRT(56-69)	2			1										1													TRBV7-9		TRBJ1-4	CASSLAGTEKLFF	TRAV23/DV6	TRAJ45	CAATWGGADGLTF	TRAV12-2	TRAJ54	CAVKINQGAQKLVF
A				197	1	3	2	C1-HCRT(56-69)	2			1									1			1											TRBV7-2		TRBJ1-5	CASSLAHLGLSNQPQHF	TRAV27	TRAJ53	CAGGRRSNYKLTF
A				198	1	3	2	C1-HCRT(56-69)	2															1											TRBV5-4		TRBJ1-4	CASSLAQQGGEKLFF	TRAV13-1	TRAJ30	CAARVMNRDDKIIF
A				199	1	3	2	C1-HCRT(56-69)	2															1											TRBV5-4		TRBJ2-1	CASSLATNVDYNEQFF	TRAV26-2	TRAJ49	CILINTGNQFYF
A				200	1	3	2	C1-HCRT(56-69)	2			1																							TRBV7-2		TRBJ1-5	CASSLAYRDRYNQPQHF	TRAV38-2/DV8	TRAJ58	CAYQETSGSRLTF	TRAV41	TRAJ49	CAVSYQNTGNQFYF
A				201	1	3	2	C1-HCRT(56-69)	2									1						1											TRBV5-1		TRBJ1-2	CASSLDSTGGRYGYTF	TRAV21	TRAJ32	CAVSYGGATNKLIF
A				202	1	3	2	C1-HCRT(56-69)	2															1											TRBV12-3		TRBJ2-3	CASSLGAASTDTQYF	TRAV8-2	TRAJ6	CAVGGSYIPTF	TRAV8-6	TRAJ39	CAVSEAGNAGNMLTF
A				203	1	3	2	C1-HCRT(56-69)	2			1									1			1											TRBV5-4		TRBJ2-3	CASSLLRGLSTDTQYF	TRAV8-2	TRAJ43	CAVSTNNNDMRF
A				204	1	3	2	C1-HCRT(56-69)	2			1							1		1			1											TRBV27		TRBJ1-5	CASSLVRPEGNQPQHF	TRAV34	TRAJ58	CGADRETSGSRLTF
A				205	1	3	2	C1-HCRT(56-69)	2			1									1			1											TRBV18		TRBJ2-5	CASSQLTIQETQYF	TRAV29/DV5	TRAJ57	CATSQGGSEKLVF
A				206	1	3	2	C1-HCRT(56-69)	2	1		1		1							1	1		1											TRBV4-1		TRBJ2-5	CASSRGPQETQYF	TRAV21	TRAJ15	CAVRPGNQAGTALIF
A				207	1	3	2	C1-HCRT(56-69)	2												1	1		1											TRBV6-5		TRBJ1-2	CASSTGTSYGYTF	TRAV12-2	TRAJ39	CAVVAGNMLTF
A				208	1	3	2	C1-HCRT(56-69)	2	1		1							1																TRBV19		TRBJ1-5	CASSVNPPGYSNQPQHF	TRAV26-2	TRAJ53		TRAV25	TRAJ9	CAGPNTGGFKTIF
A				209	1	3	2	C1-HCRT(56-69)	2			1		1							1			1											TRBV6-2	TRBD2	TRBJ2-3	CASSYPLAGGGFADTQYF	TRAV26-1	TRAJ52	CIVISGTSYGKLTF
A				210	1	3	2	C1-HCRT(56-69)	2			1									1														TRBV6-5		TRBJ2-2	CASSYSEGVVLNTGELFF	TRAV27	TRAJ43	CAGYNNNDMRF
A				211	1	3	2	C1-HCRT(56-69)	2	1		1		1					1					1											TRBV6-6		TRBJ1-2	CASSYSQGQGKNYGYTF	TRAV8-2	TRAJ5	CVVTPPSDTGRRALTF	TRAV13-2	TRAJ7	CAVARGNNRLAF
A				212	1	3	2	C1-HCRT(56-69)	2			1												1											TRBV27		TRBJ2-1	CASTRVAGGNEQFF	TRAV12-3	TRAJ52	CAMSGAGGTSYGKLTF	TRAV38-2/DV8	TRAJ29	CAYRSVAGNTPLVF
A				213	1	3	2	C1-HCRT(56-69)	2			1									1			1											TRBV5-8		TRBJ2-2	CASTVVGPGTGELFF	TRAV13-2	TRAJ6	CAENMSGGSYIPTF
A				214	1	3	2	C1-HCRT(56-69)	2																										TRBV6-1		TRBJ2-6	CATRTGGSGANVLTF	TRAV10	TRAJ15	CVVSAQAGTALIF
A				215	1	3	2	C1-HCRT(56-69)	2															1											TRBV24-1		TRBJ2-6	CATSAHGANVLTF	TRAV3	TRAJ30	CAVRDGGRDDKIIF
A				216	1	3	2	C1-HCRT(56-69)	2									1			1			1											TRBV30		TRBJ2-7	CAWSFAQGSYEQYF	TRAV27	TRAJ52	CAGGGTSYGKLTF	TRAV9-2	TRAJ47	CALTFGEYGNKLVF
A				217	1	3	2	C1-HCRT(56-69)	2												1			1											TRBV20-1	TRBD1	TRBJ2-7	CSAEKLPGQGAREQYF	TRAV35	TRAJ52		TRAV26-1	TRAJ52	CIVRDPSYNAGGTSYGKLTF
A				218	1	3	2	C1-HCRT(56-69)	2			1									1			1											TRBV20-1		TRBJ2-3	CSARLAETSRDTQYF	TRAV2	TRAJ20	CAVEDDYKLSF
A				219	1	3	2	C1-HCRT(56-69)	2			1									1														TRBV20-1	TRBD2	TRBJ2-5	CSARTSGVQETQYF	TRAV38-1	TRAJ42	CAFRDYGGSQGNLIF
A				220	1	3	2	C1-HCRT(56-69)	2			1						1			1			1											TRBV20-1		TRBJ2-1	CSASGQGVYNEQFF	TRAV13-1	TRAJ50	CAASGGTSYDKVIF
A				221	1	3	2	C1-HCRT(56-69)	2	1	1										1			1											TRBV29-1		TRBJ2-3	CSVAEGTDTQYF	TRAV8-2	TRAJ3	CAVSEPYSSASKIIF
A				222	1	3	2	C1-HCRT(56-69)	2													1		1											TRBV29-1	TRBD2	TRBJ2-3	CSVHRGLAGGSKRPSTDTQYF	TRAV8-2	TRAJ20	CAVSEGDYKLSF
A				223	1	3	2	C1-HCRT(56-69)	2												1			1											TRBV29-1		TRBJ1-3	CSVTGQSENTIYF	TRAV6	TRAJ5	CALERGTGRRALTF
A				224	2	1	3	C2-HCRT(1-13)	2		1										1														TRBV10-3		TRBJ1-5	CAISESTGQPQHF	TRAV26-1	TRAJ52	CIVRVAGGTSYGKLTF
A				225	2	1	3	C2-HCRT(1-13)	2												1														TRBV10-3		TRBJ2-3	CAISPSTDTQYF	TRAV9-2	TRAJ39	CALSDLEAGNMLTF
A				226	2	1	3	C2-HCRT(1-13)	2												1														TRBV2		TRBJ1-2	CASKRQGINYGYTF	TRAV13-1	TRAJ41	CAARDSNSGYALNF
A				227	2	1	3	C2-HCRT(1-13)	2			1									1			1											TRBV4-2		TRBJ1-5	CASSLGAENQPQHF	TRAV12-2	TRAJ20	CAVNSEDYKLSF
A				228	2	1	3	C2-HCRT(1-13)	2			1				1																			TRBV7-3		TRBJ2-3	CASSLGLAGDTDTQYF	TRAV9-2	TRAJ8	CALTSMNTGFQKLVF
A				229	2	1	3	C2-HCRT(1-13)	2			1		1							1														TRBV12-3	TRBD2	TRBJ2-5	CASSLRLAGGLPETQYF	TRAV12-1	TRAJ48		TRAV29/DV5	TRAJ5	CASTLGGRRALTF
A				230	2	1	3	C2-HCRT(1-13)	2																										TRBV19		TRBJ2-2	CASSMVGASVSGELFF	TRAV3	TRAJ35	CAVRDGAGFGNVLHC
A				231	2	1	3	C2-HCRT(1-13)	2			1																							TRBV18		TRBJ1-6	CASSRDRDLLYSPLHF	TRAV23/DV6	TRAJ32	CAAMQNYGGATNKLIF
A				232	2	1	3	C2-HCRT(1-13)	2												1			1											TRBV9		TRBJ1-1	CASSVGHPKS	TRAV12-2	TRAJ23	CAVNQDYNQGGKLIF	TRAV13-1	TRAJ10
A				233	2	1	3	C2-HCRT(1-13)	2												1														TRBV5-1		TRBJ1-6	CASSWRATGDNSPLHF	TRAV39	TRAJ30	CAVDRRDXGRDDKIIF
A				234	2	1	3	C2-HCRT(1-13)	2			1									1														TRBV24-1		TRBJ2-3	CATSDPTRLGADTQYF	TRAV27	TRAJ27	CAGARTNAGKSTF	TRAV19	TRAJ31
A				235	2	1	3	C2-HCRT(1-13)	2												1														TRBV15		TRBJ1-1	CATSRYSTNTEAFF	TRAV26-1	TRAJ44	CIARRTASKLTF
A				236	2	1	3	C2-HCRT(1-13)	2	1																									TRBV30		TRBJ1-3	CAWSTWGTSSGNTIYF	TRAV19	TRAJ26	CALSEAGNYGQNFVF	TRAV9-2	TRAJ4
A				237	2	1	3	C2-HCRT(1-13)	2												1			1											TRBV20-1		TRBJ1-2	CSARTSQGAHYGYTF	TRAV12-1	TRAJ31	CVVNMGARLMF
A				238	2	3	4	C2-HCRT(56-69)	2															1											TRBV10-3		TRBJ2-5	CAISEASGGPGETQYF	TRAV12-2	TRAJ3	CAVEDSSASKIIF
A				239	2	3	4	C2-HCRT(56-69)	2			1						1																	TRBV2		TRBJ2-7	CASHPSFYEQYF	TRAV38-2/DV8	TRAJ57	CAYRSYSPQGGSEKLVF
A				240	2	3	4	C2-HCRT(56-69)	2												1			1											TRBV2		TRBJ2-2	CASRGDTGELFF	TRAV2	TRAJ29	CAVENSGNTPLVF
A				241	2	3	4	C2-HCRT(56-69)	2												1			1											TRBV6-1		TRBJ1-5	CASSDRQLSNQPQHF	TRAV25	TRAJ27	CYTNAGKSTF
A				242	2	3	4	C2-HCRT(56-69)	2	1		1												1											TRBV2		TRBJ2-7	CASSEGGTGAREQYF	TRAV35	TRAJ26	CAGSDNYGQNFVF
A				243	2	3	4	C2-HCRT(56-69)	2	1		1									1	1		1											TRBV7-2		TRBJ1-3	CASSFGTGSSGNTIYF	TRAV13-1	TRAJ26	CAATYGQNFVF	TRAV17	TRAJ40	CATSGAGTYKYIF
A				244	2	3	4	C2-HCRT(56-69)	2															1											TRBV7-2		TRBJ2-2	CASSLEQKAGELFF	TRAV20	TRAJ4	CAVEGSGGYNKLIF
A				245	2	3	4	C2-HCRT(56-69)	2															1											TRBV28		TRBJ2-7	CASSLTGRYEQYF	TRAV19	TRAJ26	CALSETSYGQNFVF
A				246	2	3	4	C2-HCRT(56-69)	2																										TRBV12-3		TRBJ2-7	CASSPADGMADRRRRFYEQYF	TRAV26-2	TRAJ38	CILRDSPDAGNNRKLIW
A				247	2	3	4	C2-HCRT(56-69)	2			1									1			1											TRBV18		TRBJ2-7	CASSPAWQGDRTYEQYF	TRAV1-2	TRAJ17	CAVRDQPHKAAGNKLTF	TRAV12-1	TRAJ9	CVVNVFGTGGFKTIF
A				248	2	3	4	C2-HCRT(56-69)	2															1											TRBV18		TRBJ2-5	CASSPLLTGAGGHETQYF	TRAV26-1	TRAJ53	CIVRVNSGGSNYKLTF
A				249	2	3	4	C2-HCRT(56-69)	2			1																							TRBV18		TRBJ1-4	CASSPPGTANEKLFF	TRAV29/DV5	TRAJ52	CAAGGTSYGKLTF
A				250	2	3	4	C2-HCRT(56-69)	2			1									1			1											TRBV12-3		TRBJ1-1	CASSPTDQNTEAFF	TRAV13-1	TRAJ5	CAASIRAGRRALTF	TRAV23/DV6	TRAJ37	CAAKRDSSNTGKLIF
A				251	2	3	4	C2-HCRT(56-69)	2			1									1			1											TRBV3-1		TRBJ2-3	CASSPTVHTTDTQYF	TRAV20	TRAJ44		TRAV24	TRAJ15	CAPTNQAGTALIF
A				252	2	3	4	C2-HCRT(56-69)	2												1			1											TRBV27		TRBJ2-3	CASSQAGGTDTQYF	TRAV26-1	TRAJ42	CIVRVGNYGGSQGNLIF
A				253	2	3	4	C2-HCRT(56-69)	2			1									1			1											TRBV3-1		TRBJ1-1	CASSQFGTEAFF	TRAV29/DV5	TRAJ43	CAASETNNNDMRF
A				254	2	3	4	C2-HCRT(56-69)	2			1				1		1			1			1											TRBV5-1		TRBJ1-3	CASSRGETGQDTIYF	TRAV14/DV4	TRAJ52		TRAV25	TRAJ40	CAGGISGTYKYIF
A				255	2	3	4	C2-HCRT(56-69)	2															1											TRBV6-6		TRBJ2-7	CASSSGSSYEQYF	TRAV12-2	TRAJ6	CAVNHASGGSYIPTF
A				256	2	3	4	C2-HCRT(56-69)	2	1		1																							TRBV5-1		TRBJ2-2	CASSSGTGILGELFF	TRAV13-1	TRAJ8	CAASITNTGFQKLVF	TRAV1-1	TRAJ10
A				257	2	3	4	C2-HCRT(56-69)	2															1											TRBV2		TRBJ1-2	CASSVEGYGYTF	TRAV19	TRAJ57		TRAV35	TRAJ15	CAGHLGLSNQAGTALIF
A				258	2	3	4	C2-HCRT(56-69)	2												1			1											TRBV12-3		TRBJ1-6	CASSWRQQNSPLHF	TRAV13-1	TRAJ30	CAASSDDKIIF
A				259	2	3	4	C2-HCRT(56-69)	2																										TRBV19		TRBJ2-3	CASTQGGRTDTQYF	TRAV17	TRAJ58	CATDGGGSRLTF	TRAV41	TRAJ46
A				260	2	3	4	C2-HCRT(56-69)	2																										TRBV30		TRBJ1-1	CAWNVGPITRNTEAFF	TRAV25	TRAJ48	CAGWGPNFGNEKLTF
A				261	2	3	4	C2-HCRT(56-69)	2			1									1	1		1											TRBV20-1		TRBJ1-2	CSARDVGGADGYTF	TRAV8-2	TRAJ23	CVVTLYNQGGKLIF	TRAV16	TRAJ8	CALWNTGFQKLVF
A				262	2	3	4	C2-HCRT(56-69)	2			1																							TRBV29-1		TRBJ2-7	CSVARDGYEQYF	TRAV12-3	TRAJ15		TRAV16	TRAJ10	CALVTGGGNKLTF
A				263	2	3	4	C2-HCRT(56-69)	2																										TRBV29-1		TRBJ2-7	CSVQQGVSYEQYF	TRAV20	TRAJ41	CAVQANSNSGYALNF
A				264	3	1	5	C3-HCRT(1-13)	2			1									1			1											TRBV19		TRBJ2-5	CASKKGFEETQYF	TRAV8-2	TRAJ52	CVVDNAGGTSYGKLTF
A				265	3	1	5	C3-HCRT(1-13)	2			1						1	1																TRBV2		TRBJ2-7	CASRDSFYEQYF	TRAV39	TRAJ58	CAVEETSGSRLTF	TRAV8-6	TRAJ58
A				266	3	1	5	C3-HCRT(1-13)	2	1	1	1							1		1			1											TRBV12-3		TRBJ2-6	CASRMVGANVLTF	TRAV34	TRAJ44	CGAGTGTASKLTF
A				267	3	1	5	C3-HCRT(1-13)	2			1																							TRBV6-5		TRBJ1-6	CASRQRGQTSPLHF	TRAV27	TRAJ31	CAGASNARLMF
A				268	3	1	5	C3-HCRT(1-13)	2			1									1			1											TRBV2		TRBJ1-1	CASSGDMNTEAFF	TRAV9-2	TRAJ7	CALSRYYGNNRLAF	TRAV26-1	TRAJ5
A				269	3	1	5	C3-HCRT(1-13)	2													1													TRBV11-2		TRBJ2-6	CASSLAPGQGRGGANVLTF	TRAV34	TRAJ40	CGVTTSGTYKYIF
A				270	3	1	5	C3-HCRT(1-13)	2		1	1									1	1		1											TRBV11-2		TRBJ2-1	CASSLFGTGIGLYNEQFF	TRAV12-1	TRAJ6	CVVNFPGGGSYIPTF
A				271	3	1	5	C3-HCRT(1-13)	2			1		1		1					1			1											TRBV7-3		TRBJ2-7	CASSLGPNYEQYF	TRAV26-2	TRAJ37		TRAV17	TRAJ44	CATRSTGTASKLTF
A				272	3	1	5	C3-HCRT(1-13)	2	1		1																							TRBV11-2		TRBJ1-5	CASSLGRGHQPQHF	TRAV17	TRAJ45	CATDLRGGGADGLTF	TRAV13-2	TRAJ57	CAAEGGGSEKLVF
A				273	3	1	5	C3-HCRT(1-13)	2												1														TRBV3-1		TRBJ2-1	CASSLGTDGGNEQFF	TRAV2	TRAJ10	CAVVLTGGGNKLTF
A				274	3	1	5	C3-HCRT(1-13)	2			1												1											TRBV11-2		TRBJ1-1	CASSLPGPRGTEAFF	TRAV13-1	TRAJ30	CAASKNDKIIF
A				275	3	1	5	C3-HCRT(1-13)	2									1			1														TRBV13		TRBJ1-1	CASSLPTGGITEAFF	TRAV38-1	TRAJ30	CAFMKPTNRDDKIIF
A				276	3	1	5	C3-HCRT(1-13)	2		1								1		1			1											TRBV7-2		TRBJ2-4	CASSLQTAKNIQYF	TRAV38-2/DV8	TRAJ44	CAYRSSTGTASKLTF
A				277	3	1	5	C3-HCRT(1-13)	2												1	1		1											TRBV12-3		TRBJ1-1	CASSPGRIGAEAFF	TRAV13-2	TRAJ50	CAENGGTSYDKVIF
A				278	3	1	5	C3-HCRT(1-13)	2															1											TRBV14		TRBJ1-3	CASSPRRRGSGNTIYF	TRAV34	TRAJ45	CGADGPGGGADGLTF	TRAV20	TRAJ32	CAVQSNGGATNKLIF
A				279	3	1	5	C3-HCRT(1-13)	2												1														TRBV4-1		TRBJ2-1	CASSQDLGQGPYNEQFF	TRAV17	TRAJ28	CATVSSLGAGSYQLTF
A				280	3	1	5	C3-HCRT(1-13)	2			1												1											TRBV2		TRBJ2-1	CASSRLAGGHNEQFF	TRAV6	TRAJ4		TRAV10	TRAJ39	CVVTPRNAGNMLTF
A				281	3	1	5	C3-HCRT(1-13)	2	1	1	1									1			1											TRBV11-2		TRBJ2-7	CASSWGVVYEQYF	TRAV35	TRAJ37	CAGLRSNTGKLIF
A				282	3	1	5	C3-HCRT(1-13)	2													1		1											TRBV6-5		TRBJ1-2	CASSYSGVGGYTF	TRAV8-6	TRAJ35	CAVSAPIGFGNVLHC
A				283	3	1	5	C3-HCRT(1-13)	2			1																							TRBV6-2		TRBJ2-7	CASVPTSAHYEQYF	TRAV2	TRAJ17	CAVEDKAAGNKLTF	TRAV14/DV4	TRAJ20
A				284	3	1	5	C3-HCRT(1-13)	2															1											TRBV6-1		TRBJ1-5	CATDREPNQPQHF	TRAV26-1	TRAJ9	CIAEGTGGFKTIF
A				285	3	1	5	C3-HCRT(1-13)	2												1	1		1											TRBV30		TRBJ2-4	CAWSGKAFKNIQYF	TRAV26-1	TRAJ53	CIVSLGGNSGGSNYKLTF	TRAV24	TRAJ20	CAFGNKLSF
A				286	3	1	5	C3-HCRT(1-13)	2			1									1			1											TRBV30		TRBJ1-2	CAWSVGQLLGGYTF	TRAV22	TRAJ58	CAGGGKGGSRLTF
A				287	3	1	5	C3-HCRT(1-13)	2			1		1							1			1											TRBV30		TRBJ2-5	CAWSVKETQYF	TRAV14/DV4	TRAJ45		TRAV12-1	TRAJ49	CVVNHAGNQFYF
A				288	3	1	5	C3-HCRT(1-13)	2												1			1											TRBV20-1		TRBJ1-4	CSARDRDRLQGEKLFF	TRAV2	TRAJ11	CAVGAGSGYSTLTF
A				289	3	1	5	C3-HCRT(1-13)	2	1	1	1									1														TRBV20-1		TRBJ2-3	CSARKTETSTDTQYF	TRAV17	TRAJ39	CAYNAGNMLTF
A				290	3	1	5	C3-HCRT(1-13)	2										1			1		1											TRBV20-1	TRBD2	TRBJ2-4	CSARTSGEHIQYF	TRAV9-2	TRAJ20	CALSDRNDYKLSF	TRAV8-6	TRAJ22
A				291	3	1	5	C3-HCRT(1-13)	2	1											1			1											TRBV20-1		TRBJ1-2	CSASQGDYGYTF	TRAV13-1	TRAJ3	CALKEDSSASKIIF
A				292	3	1	5	C3-HCRT(1-13)	2													1													TRBV29-1		TRBJ1-4	CSVEGGTTNEKLFF	TRAV21	TRAJ6	CAVRRSGGSYIPTF
A				293	3	1	5	C3-HCRT(1-13)	2												1			1											TRBV29-1		TRBJ2-3	CSVKAGNTDTQYF	TRAV17	TRAJ43	CATVPGGNNNDMRF	TRAV8-2	TRAJ15	CAVSAQAGTALIF
A				294	3	3	6	C3-HCRT(56-69)	2			1												1											TRBV10-3		TRBJ2-5	CANSGLEQETQYF	TRAV2	TRAJ17	CAVEYGAAGNKLTF
A				295	3	3	6	C3-HCRT(56-69)	2															1											TRBV12-5		TRBJ2-5	CASGLVGSETQYF	TRAV21	TRAJ8	CAPSRQNTGFQKLVF
A				296	3	3	6	C3-HCRT(56-69)	2			1									1			1											TRBV19		TRBJ1-4	CASRRGRASSTNEKLFF	TRAV39	TRAJ45	CAVLTTYSGGGADGLTF
A				297	3	3	6	C3-HCRT(56-69)	2												1														TRBV5-4		TRBJ2-3	CASRTGGGSGGTDTQYF	TRAV3	TRAJ11	CAVRVLMNSGYSTLTF
A				298	3	3	6	C3-HCRT(56-69)	2												1	1		1											TRBV9		TRBJ1-6	CASSAGENSPLHF	TRAV12-2	TRAJ3	CAVYSSASKIIF
A				299	3	3	6	C3-HCRT(56-69)	2		1	1																							TRBV7-9		TRBJ2-4	CASSAQGASNIQYF	TRAV4	TRAJ22	CLVVPSGSARQLTF
A				300	3	3	6	C3-HCRT(56-69)	2												1			1											TRBV6-1		TRBJ1-5	CASSEDGGNQPQHF	TRAV25	TRAJ54	CAGRVGAQKLVF
A				301	3	3	6	C3-HCRT(56-69)	2			1												1											TRBV2		TRBJ1-5	CASSEGAGARSDQPQHF	TRAV29/DV5	TRAJ21	CAAKTKYNFNKFYF
A				302	3	3	6	C3-HCRT(56-69)	2													1		1											TRBV12-3		TRBJ1-1	CASSFLYRGTEAFF	TRAV26-1	TRAJ48	CIVRSPNFGNEKLTF
A				303	3	3	6	C3-HCRT(56-69)	2			1												1											TRBV5-1		TRBJ2-7	CASSFQGAPYEQYF	TRAV20	TRAJ29	CAVGLNSGNTPLVF
A				304	3	3	6	C3-HCRT(56-69)	2												1														TRBV27		TRBJ2-7	CASSFQGQGLHEQYF	TRAV2	TRAJ32		TRAV3	TRAJ6	CALFPFLAGGSYIPTF
A				305	3	3	6	C3-HCRT(56-69)	2			1									1	1													TRBV12-3		TRBJ1-2	CASSFSTPGSYTF	TRAV17	TRAJ58	CATDGTSGSRLTF	TRAV41	TRAJ34
A				306	3	3	6	C3-HCRT(56-69)	2	1											1	1		1											TRBV6-5		TRBJ2-4	CASSGTGSLAKNIQYF	TRAV27	TRAJ37	CAGVPSNTGKLIF
A				307	3	3	6	C3-HCRT(56-69)	2																										TRBV3-1		TRBJ1-5	CASSHSLGPQHF	TRAV38-2/DV8	TRAJ52	CAYRTLRPAGGTSYGKLTF
A				308	3	3	6	C3-HCRT(56-69)	2													1		1											TRBV19		TRBJ2-1	CASSINRDGEQFF	TRAV13-2	TRAJ44	CAENRNTGTASKLTF
A				309	3	3	6	C3-HCRT(56-69)	2	1											1			1											TRBV19		TRBJ2-1	CASSISGRGSVEQFF	TRAV13-2	TRAJ9	CAENTGGFKTIF
A				310	3	3	6	C3-HCRT(56-69)	2			1																							TRBV5-1		TRBJ2-3	CASSLANRYTDTQYF	TRAV26-2	TRAJ31	CILRDVGNNARLMF
A				311	3	3	6	C3-HCRT(56-69)	2			1																							TRBV11-2		TRBJ2-7	CASSLFTNEQYF	TRAV10	TRAJ8	CVVSDTGFQKLVF
A				312	3	3	6	C3-HCRT(56-69)	2			1									1			1											TRBV5-1		TRBJ1-4	CASSLNTGGGEKLFF	TRAV25	TRAJ52	CPPRGTSYGKLTF	TRAV35	TRAJ54	CAGQGAQKLVF
A				313	3	3	6	C3-HCRT(56-69)	2												1			1											TRBV12-3		TRBJ2-5	CASSLSRFRAGETQYF	TRAV38-2/DV8	TRAJ44	CAYRSAGTASKLTF
A				314	3	3	6	C3-HCRT(56-69)	2												1														TRBV4-1		TRBJ2-7	CASSPAAGNPYEQYF	TRAV12-3	TRAJ15	CAMSANQAGTALIF
A				315	3	3	6	C3-HCRT(56-69)	2												1														TRBV12-3		TRBJ1-5	CASSPGDSYNQPQHF	TRAV19	TRAJ44	CALSEGNTGTASKLTF
A				316	3	3	6	C3-HCRT(56-69)	2															1											TRBV5-1		TRBJ2-5	CASSPGETQYF	TRAV38-1	TRAJ28	CASKGLSGAGSYQLTF
A				317	3	3	6	C3-HCRT(56-69)	2			1																							TRBV5-8		TRBJ1-5	CASSSGGAERNQPQHF	TRAV21	TRAJ31	CAVRPGNNARLMF	TRAV8-2	TRAJ48	CAVKNFGNEKLTF
A				318	3	3	6	C3-HCRT(56-69)	2			1												1											TRBV18	TRBD2	TRBJ2-5	CASSSLAGGPQETQYF	TRAV39	TRAJ49	CAVYLNTGNQFYF
A				319	3	3	6	C3-HCRT(56-69)	2																										TRBV6-5		TRBJ2-3	CASSSQTSSTDTQYF	TRAV9-2	TRAJ23	CALRQGGKLIF	TRAV3	TRAJ23	CAGVYNQGGKLIF
A				320	3	3	6	C3-HCRT(56-69)	2															1											TRBV6-2		TRBJ2-1	CASSSXREALRDEQFF	TRAV26-2	TRAJ29	CILRDGRNTPLVF
A				321	3	3	6	C3-HCRT(56-69)	2			1										1		1											TRBV9		TRBJ2-7	CASSTDPRGRDNEQYF	TRAV12-1	TRAJ37	CVVNGGSNTGKLIF
A				322	3	3	6	C3-HCRT(56-69)	2			1												1											TRBV9		TRBJ1-5	CASSTTGAYNQPQHF	TRAV2	TRAJ22		TRAV4	TRAJ22	CLGLYGSARQLTF
A				323	3	3	6	C3-HCRT(56-69)	2			1												1											TRBV9		TRBJ2-5	CASSVETSGGTQYF	TRAV23/DV6	TRAJ36	CAASGTGANNLFF
A				324	3	3	6	C3-HCRT(56-69)	2	1																									TRBV9		TRBJ2-2	CASSVETTLSGELFF	TRAV14/DV4	TRAJ33	CAMRERRDSNYQLIW
A				325	3	3	6	C3-HCRT(56-69)	2			1																							TRBV6-6		TRBJ2-7	CASSYDAGSYEQYF	TRAV10	TRAJ42		TRAV8-2	TRAJ40	CAVISSGTYKYIF
A				326	3	3	6	C3-HCRT(56-69)	2															1											TRBV6-5		TRBJ2-5	CASSYPGQRQETQYF	TRAV3	TRAJ22	CAVRDSSGSARQLTF
A				327	3	3	6	C3-HCRT(56-69)	2																										TRBV6-5		TRBJ1-3	CASSYSARLQLNTIYF	TRAV26-1	TRAJ40	CIVRGSTSGTYKYIF	TRAV26-1	TRAJ39	CIVRGNTNNAGNMLTF
A				328	3	3	6	C3-HCRT(56-69)	2	1		1			1									1											TRBV6-1		TRBJ2-4	CASTGASGGASAKNIQYF	TRAV26-1	TRAJ47	CIVTSYGNKLVF
A				329	3	3	6	C3-HCRT(56-69)	2	1									1																TRBV15		TRBJ1-1	CATSRDYGGTEAFF	TRAV23/DV6	TRAJ6	CAASRWGSYIPTF
A				330	3	3	6	C3-HCRT(56-69)	2	1											1														TRBV15		TRBJ2-1	CATSRSGTGYNEQFF	TRAV12-1	TRAJ23	CVVPYNQGGKLIF
A				331	3	3	6	C3-HCRT(56-69)	2												1	1													TRBV30		TRBJ2-5	CAWIPGTSWETQYF	TRAV8-2	TRAJ13	CAVRASGGYQKVTF
A				332	3	3	6	C3-HCRT(56-69)	2			1									1			1											TRBV30		TRBJ2-7	CAWSVLLYEQYF	TRAV26-1	TRAJ53	CIVRVLGSGGSNYKLTF
A				333	3	3	6	C3-HCRT(56-69)	2															1											TRBV20-1	TRBD1	TRBJ2-7	CSALPGTGGTYEQYF	TRAV3	TRAJ36	CAVRDRGGANNLFF
A				334	3	3	6	C3-HCRT(56-69)	2			1				1						1		1											TRBV20-1		TRBJ2-7	CSAPGRSSEQYF	TRAV35	TRAJ15	CAGQYAQAGTALIF
A				335	3	3	6	C3-HCRT(56-69)	2															1											TRBV29-1		TRBJ1-2	CSVDLRQGLGGYTF	TRAV14/DV4	TRAJ39	CAMREGYNAGNMLTF	TRAV14/DV4	TRAJ39	CATREGYNAGNMLTF
A				336	4	1	7	C4-HCRT(1-13)	2															1											TRBV30		TRBJ2-7	CASGRASSYEQYF	TRAV2	TRAJ47	CAVEDKGNKLVF
A				337	4	1	7	C4-HCRT(1-13)	2	1		1						1	1		1	1													TRBV2		TRBJ2-2	CASRTLAGGTGELFF	TRAV26-1	TRAJ42	CIVRVARGGGSQGNLIF	TRAV5	TRAJ45	CADKPGRGGGADGLTF
A				338	4	1	7	C4-HCRT(1-13)	2			1		1										1											TRBV5-1		TRBJ1-4	CASSARVGRAEEKLFF	TRAV26-1	TRAJ48	CIVAPNFGNEKLTF
A				339	4	1	7	C4-HCRT(1-13)	2			1									1														TRBV25-1		TRBJ1-2	CASSEYGTGGRGYTF	TRAV2	TRAJ42	CAVEDPAGGSQGNLIF
A				340	4	1	7	C4-HCRT(1-13)	2		1	1							1		1			1											TRBV28		TRBJ1-2	CASSFEGVKGGYTF	TRAV3	TRAJ9	CAVRDLNTGGFKTIF	TRAV13-1	TRAJ8
A				341	4	1	7	C4-HCRT(1-13)	2			1									1	1													TRBV12-3		TRBJ2-1	CASSFFGGGSEQFF	TRAV23/DV6	TRAJ54	CAATFQGAQKLVF
A				342	4	1	7	C4-HCRT(1-13)	2			1									1			1											TRBV3-1		TRBJ1-1	CASSGEHTEAFF	TRAV26-1	TRAJ43	CIVRFYNNNDMRF
A				343	4	1	7	C4-HCRT(1-13)	2	1		1										1													TRBV5-4		TRBJ2-3	CASSKDFSTDTQYF	TRAV14/DV4	TRAJ34	CAMREGQGNTDKLIF	TRAV26-1	TRAJ5	CIVRPPNMDTGRRALTF
A				344	4	1	7	C4-HCRT(1-13)	2	1	1	1									1	1													TRBV2		TRBJ2-1	CASSKKPPVSLTNNEQFF	TRAV10	TRAJ32	CVVYGGATNKLIF
A				345	4	1	7	C4-HCRT(1-13)	2	1		1					1				1			1											TRBV11-2		TRBJ2-1	CASSLLGGGNEQFF	TRAV8-6	TRAJ31	CAVSSPQRNNARLMF
A				346	4	1	7	C4-HCRT(1-13)	2	1		1									1														TRBV5-4		TRBJ1-3	CASSLLQGGSGNTIYF	TRAV20	TRAJ12	CAVQPMDSSYKLIF
A				347	4	1	7	C4-HCRT(1-13)	2									1			1														TRBV28		TRBJ2-2	CASSLNTGELFF	TRAV23/DV6	TRAJ49	CAATYGNQFYF
A				348	4	1	7	C4-HCRT(1-13)	2			1						1						1											TRBV5-1		TRBJ1-1	CASSLVSGAGTNTEAFF	TRAV25	TRAJ45		TRAV9-2	TRAJ13	CALINSGGYQKVTF
A				349	4	1	7	C4-HCRT(1-13)	2			1										1													TRBV5-1		TRBJ1-2	CASSPLIHSGTWDYGYTF	TRAV17	TRAJ49	CATVGVSTGNQFYF
A				350	4	1	7	C4-HCRT(1-13)	2												1	1		1											TRBV12-3		TRBJ2-6	CASSPPFGRPHTGANVLTF	TRAV22	TRAJ20	CAVEKRPNDYKLSF
A				351	4	1	7	C4-HCRT(1-13)	2	1		1												1											TRBV5-4		TRBJ1-6	CASSPTRTDSPLHF	TRAV13-1	TRAJ13	CAASDMNSGGYQKVTF
A				352	4	1	7	C4-HCRT(1-13)	2		1										1			1											TRBV19		TRBJ1-3	CASSPWDDSGNTIYF	TRAV34	TRAJ32		TRAV12-2	TRAJ39	CAAYNAGNMLTF
A				353	4	1	7	C4-HCRT(1-13)	2		1	1							1					1											TRBV14		TRBJ1-6	CASSQDYPGNSPLHF	TRAV8-2	TRAJ18	CAVSRGSTLGRLYF
A				354	4	1	7	C4-HCRT(1-13)	2			1						1																	TRBV5-4		TRBJ1-4	CASSSNRGLDEKLFF	TRAV20	TRAJ45	CAVQYSGGGADGLTF
A				355	4	1	7	C4-HCRT(1-13)	2			1							1					1											TRBV7-9		TRBJ2-7	CASSSRSGGGSYEQYF	TRAV12-1	TRAJ48	CVAANFGNEKLTF
A				356	4	1	7	C4-HCRT(1-13)	2	1											1	1		1											TRBV19		TRBJ1-6	CASSTFPNSPLHF	TRAV17	TRAJ58	CATGVEETSGSRLTF
A				357	4	1	7	C4-HCRT(1-13)	2					1					1		1	1													TRBV6-1		TRBJ1-2	CASSVGGKSDGYTF	TRAV26-1	TRAJ39	CIVRVPLSAGNMLTF
A				358	4	1	7	C4-HCRT(1-13)	2			1												1											TRBV5-1		TRBJ2-1	CASSVGLAGNEQFF	TRAV22	TRAJ43	CAGRYNNNDMRF
A				359	4	1	7	C4-HCRT(1-13)	2			1									1			1											TRBV9		TRBJ1-6	CASSVVSPEGGYNSPLHF	TRAV3	TRAJ22	CAVRDKSARQLTF
A				360	4	1	7	C4-HCRT(1-13)	2			1									1			1											TRBV6-5		TRBJ1-2	CASSYLETGYGYTF	TRAV21	TRAJ26	CGPGDYGQNFVF
A				361	4	1	7	C4-HCRT(1-13)	2	1		1		1								1		1											TRBV24-1		TRBJ2-7	CATSGGSYEQYF	TRAV8-2	TRAJ15	CAVSEQAGTALIF	TRAV27	TRAJ6
A				362	4	1	7	C4-HCRT(1-13)	2	1	1	1									1	1		1											TRBV30		TRBJ2-3	CAWRIGQGGTDTQYF	TRAV26-2	TRAJ54	CILRAQGAQKLVF
A				363	4	1	7	C4-HCRT(1-13)	2			1		1							1			1											TRBV30		TRBJ2-7	CAWRQNQLSSYEQYF	TRAV19	TRAJ16		TRAV4	TRAJ20	CLVGDESNDYKLSF
A				364	4	1	7	C4-HCRT(1-13)	2	1		1						1			1														TRBV20-1		TRBJ1-5	CSAGGRSNQPQHF	TRAV26-2	TRAJ57		TRAV38-1	TRAJ56	CAFSLTGANSKLTF
A				365	4	1	7	C4-HCRT(1-13)	2			1		1							1														TRBV20-1		TRBJ2-3	CSARGSADTQYF	TRAV2	TRAJ36	CAVGVQTGANNLFF	TRAV12-2	TRAJ22	CAVVGTSGSARQLTF
A				366	4	1	7	C4-HCRT(1-13)	2	1		1									1			1											TRBV20-1		TRBJ2-5	CSARLAGETQYF	TRAV39	TRAJ45	CAVGKSGGGADGLTF
A				367	4	1	7	C4-HCRT(1-13)	2	1												1		1											TRBV20-1		TRBJ2-7	CSASRASDEQYF	TRAV26-1	TRAJ5	CIVRVKEDTGRRALTF
A				368	4	3	8	C4-HCRT(56-69)	2	1		1									1			1											TRBV19		TRBJ1-2	CASKKAGSNGYTF	TRAV10	TRAJ12	CVVSAWKDSSYKLIF
A				369	4	3	8	C4-HCRT(56-69)	2			1										1													TRBV12-3		TRBJ2-1	CASRRTVNEQFF	TRAV9-2	TRAJ57	CALRGTQGGSEKLVF
A				370	4	3	8	C4-HCRT(56-69)	2			1									1														TRBV12-3		TRBJ2-1	CASRSSGEPYNEQFF	TRAV6	TRAJ29	CALTRGGNTPLVF
A				371	4	3	8	C4-HCRT(56-69)	2					1				1			1														TRBV4-2		TRBJ2-2	CASRTSGSGELFF	TRAV27	TRAJ20	CAGAMANDYKLSF
A				372	4	3	8	C4-HCRT(56-69)	2															1											TRBV27		TRBJ2-1	CASSANGESEQFF	TRAV1-1	TRAJ30	CAVRGLRDDKIIF
A				373	4	3	8	C4-HCRT(56-69)	2			1									1			1											TRBV6-4		TRBJ2-6	CASSAVPGANVLTF	TRAV4	TRAJ33	CLVGNMDSNYQLIW
A				374	4	3	8	C4-HCRT(56-69)	2									1						1											TRBV11-3		TRBJ2-1	CASSFAGLSGTNEQFF	TRAV17	TRAJ52	CATDPNAGGTSYGKLTF
A				375	4	3	8	C4-HCRT(56-69)	2																										TRBV11-3		TRBJ2-1	CASSLAGGYNEQFF	TRAV24	TRAJ39	CAFNNAGNMLTF
A				376	4	3	8	C4-HCRT(56-69)	2			1						1			1	1		1											TRBV11-2		TRBJ1-2	CASSLDSRQGIGYTF	TRAV13-1	TRAJ47		TRAV9-2	TRAJ54	CALLIQGAQKLVF
A				377	4	3	8	C4-HCRT(56-69)	2												1			1											TRBV12-3		TRBJ2-5	CASSLGSGPLYEETQYF	TRAV3	TRAJ40	CAVKSGTYKYIF
A				378	4	3	8	C4-HCRT(56-69)	2			1									1			1											TRBV11-2		TRBJ1-6	CASSLIRGKNSPLHF	TRAV38-2/DV8	TRAJ29	CAYRIFSGNTPLVF
A				379	4	3	8	C4-HCRT(56-69)	2	1	1	1												1											TRBV11-2		TRBJ2-3	CASSLVGGPSGDTQYF	TRAV16	TRAJ4	CALMSGGYNKLIF
A				380	4	3	8	C4-HCRT(56-69)	2												1	1													TRBV18		TRBJ2-1	CASSPGVEQFF	TRAV41	TRAJ45		TRAV13-1	TRAJ54	CAASPIQGAQKLVF
A				381	4	3	8	C4-HCRT(56-69)	2	1											1	1		1											TRBV4-1		TRBJ1-2	CASSQFGGEGNYGYTF	TRAV17	TRAJ40	CAHTSGTYKYIF
A				382	4	3	8	C4-HCRT(56-69)	2							1					1	1													TRBV5-1		TRBJ2-1	CASSRPGTGDNEQFF	TRAV1-1	TRAJ22	CAVSLISSGSARQLTF
A				383	4	3	8	C4-HCRT(56-69)	2									1			1														TRBV6-5		TRBJ1-3	CASSSLTLTRSGNTIYF	TRAV21	TRAJ38	CAVRPGGNNRKLIW
A				384	4	3	8	C4-HCRT(56-69)	2	1		1							1		1			1											TRBV5-1		TRBJ1-1	CASSSRGQQNTEAFF	TRAV10	TRAJ43	CVVSAGNNNDMRF	TRAV14/DV4	TRAJ26
A				385	4	3	8	C4-HCRT(56-69)	2	1		1							1					1											TRBV9		TRBJ2-1	CASSVRDSSYNEQFF	TRAV16	TRAJ22	CARGSARQLTF
A				386	4	3	8	C4-HCRT(56-69)	2	1		1												1											TRBV6-1		TRBJ2-7	CASSVTGVYEQYF	TRAV25	TRAJ53	CAVNSGGSNYKLTF
A				387	4	3	8	C4-HCRT(56-69)	2	1	1	1							1		1	1		1											TRBV6-5		TRBJ1-1	CASSYTGQGLNTEAFF	TRAV2	TRAJ5		TRAV17	TRAJ3	CAPFGYSSASKIIF
A				388	4	3	8	C4-HCRT(56-69)	2	1		1									1	1		1											TRBV12-3		TRBJ1-1	CASTHPARGLGMVNTEAFF	TRAV9-2	TRAJ17	CALRTAGNKLTF	TRAV8-2	TRAJ10	CAVSGGITGGGNKLTF
A				389	4	3	8	C4-HCRT(56-69)	2	1		1									1			1											TRBV15		TRBJ2-4	CATSRDTTAGNIQYF	TRAV12-2	TRAJ49	CAVIPVITGNQFYF
A				390	4	3	8	C4-HCRT(56-69)	2	1	1	1									1			1											TRBV20-1		TRBJ2-1	CSAHDPRRGFNEQFF	TRAV13-1	TRAJ33	CAAARDSNYQLIW
A				391	4	3	8	C4-HCRT(56-69)	2			1		1		1					1			1											TRBV20-1		TRBJ2-7	CSARDQEGRREQYF	TRAV13-1	TRAJ49	CAASISRGNQFYF
A				392	4	3	8	C4-HCRT(56-69)	2			1		1							1			1											TRBV20-1		TRBJ2-3	CSARPTTGPSTDTQYF	TRAV12-3	TRAJ32	CAMSVYGGATNKLIF	TRAV16	TRAJ43
A				393	4	3	8	C4-HCRT(56-69)	2																										TRBV20-1		TRBJ1-2	CSAYDRGHFYGYTF	TRAV26-1	TRAJ52		TRAV26-1	TRAJ36	CIGPTGANNLFF
A				394	4	3	8	C4-HCRT(56-69)	2	1		1												1											TRBV20-1		TRBJ1-6	CSPPGETNSPLHF	TRAV12-1	TRAJ12	CVVSQRDSSYKLIF	TRAV10	TRAJ24
A				395	13	1	9	P1-HCRT(1-13)	2			1									1			1											TRBV10-3		TRBJ2-5	CAISESKASGGAKTQYF	TRAV41	TRAJ57	CAVLLQGGSEKLVF	TRAV26-1	TRAJ48	CIGGSNFGNEKLTF
A				396	13	1	9	P1-HCRT(1-13)	2			1									1	1		1											TRBV6-5		TRBJ1-1	CASLGGAEAFF	TRAV26-1	TRAJ48	CIVRVARSFGNEKLTF
A				397	13	1	9	P1-HCRT(1-13)	2			1									1			1											TRBV28		TRBJ1-5	CASLPGQGSNQPQHF	TRAV27	TRAJ53	CAGASGGSNYKLTF
A				398	13	1	9	P1-HCRT(1-13)	2												1			1											TRBV6-1		TRBJ1-1	CASRLRGSGTEAFF	TRAV17	TRAJ48	CATDAGGNEKLTF
A				399	13	1	9	P1-HCRT(1-13)	2			1				1			1		1														TRBV7-2		TRBJ1-3	CASRSFSGNTIYF	TRAV22	TRAJ28	CAGYSGAGSYQLTF
A				400	13	1	9	P1-HCRT(1-13)	2			1							1		1														TRBV6-5		TRBJ2-7	CASRTTTGGKYEQYF	TRAV26-1	TRAJ40	CIAEKESGTYKYIF
A				401	13	1	9	P1-HCRT(1-13)	2			1												1											TRBV2		TRBJ1-1	CASRVPDGPNTEAFF	TRAV6	TRAJ3		TRAV1-1	TRAJ44	CAVRNTGTASKLTF
A				402	13	1	9	P1-HCRT(1-13)	2			1									1			1											TRBV5-1		TRBJ1-6	CASSAGGANSPLHF	TRAV12-1	TRAJ49	CVVNGGPGNQFYF	TRAV21	TRAJ52
A				403	13	1	9	P1-HCRT(1-13)	2			1							1																TRBV6-1		TRBJ1-6	CASSEDGGFWNSPLHF	TRAV26-1	TRAJ49	CIVRKKNTGNQFYF
A				404	13	1	9	P1-HCRT(1-13)	2	1		1		1					1		1			1											TRBV5-1		TRBJ2-5	CASSFRSSSGGQETQYF	TRAV41	TRAJ49	NTGNQFYF
A				405	13	1	9	P1-HCRT(1-13)	2												1			1											TRBV5-4		TRBJ1-2	CASSFRTGDDTYGYTF	TRAV9-2	TRAJ9	CALSDRAGGFKTIF
A				406	13	1	9	P1-HCRT(1-13)	2			1																							TRBV28		TRBJ2-7	CASSFSDRDNEQYF	TRAV17	TRAJ29	CATDTGNTPLVF
A				407	13	1	9	P1-HCRT(1-13)	2	1		1									1	1													TRBV2		TRBJ1-5	CASSGGGASNQPQHF	TRAV20	TRAJ56		TRAV9-2	TRAJ43	CALSPYNNNDMRF
A				408	13	1	9	P1-HCRT(1-13)	2			1																							TRBV11-2		TRBJ1-1	CASSHVSGSTNTEAFF	TRAV26-2	TRAJ37	CILMSTGKLIF	TRAV26-2	TRAJ37	CILMSTSKLIF
A				409	13	1	9	P1-HCRT(1-13)	2	1	1	1		1							1	1		1											TRBV19		TRBJ1-1	CASSIAASREYTEAFF	TRAV25	TRAJ39	CAGRVRGAGNMLTF	TRAV3	TRAJ37
A				410	13	1	9	P1-HCRT(1-13)	2			1				1					1			1											TRBV13		TRBJ1-6	CASSLAGVLNSPLHF	TRAV38-2/DV8	TRAJ44	CAYRFDTGTASKLTF
A				411	13	1	9	P1-HCRT(1-13)	2	1		1							1		1			1											TRBV19		TRBJ1-3	CASSLARTPSGNTIYF	TRAV19	TRAJ43	CALSEPFNNDMRF
A				412	13	1	9	P1-HCRT(1-13)	2			1		1							1			1											TRBV12-3		TRBJ1-1	CASSLEGLAFF	TRAV19	TRAJ23	CALSEKRRNQGGKLIF	TRAV12-1	TRAJ37	CVVYSGNTGKLIF
A				413	13	1	9	P1-HCRT(1-13)	2												1														TRBV27		TRBJ1-5	CASSLFFSQGGQPQHF	TRAV27	TRAJ45	CSGGGADGLTF
A				414	13	1	9	P1-HCRT(1-13)	2			1												1											TRBV5-1		TRBJ1-3	CASSLGALGATGNTIYF	TRAV25	TRAJ49	CAGSTGNQFYF
A				415	13	1	9	P1-HCRT(1-13)	2		1													1											TRBV11-2		TRBJ1-6	CASSLRVMDSPLHF	TRAV3	TRAJ9		TRAV5	TRAJ43	CAESGTVDMRF
A				416	13	1	9	P1-HCRT(1-13)	2	1		1									1														TRBV11-2		TRBJ1-1	CASSLSGAGEAFF	TRAV13-1	TRAJ35	CAARTIGFGNVLHC
A				417	13	1	9	P1-HCRT(1-13)	2			1						1						1											TRBV14		TRBJ2-1	CASSLSMLSEQFF	TRAV17	TRAJ53	CATDDISGGSNYKLTF
A				418	13	1	9	P1-HCRT(1-13)	2	1		1									1	1													TRBV12-3		TRBJ1-5	CASSLVGEGGNQPQHF	TRAV8-6	TRAJ26	CAVRPYGQNFVF
A				419	13	1	9	P1-HCRT(1-13)	2															1											TRBV18		TRBJ1-3	CASSPLEASSGNTIYF	TRAV38-1	TRAJ34	CAFVSYNTDKLIF
A				420	13	1	9	P1-HCRT(1-13)	2			1									1			1											TRBV18		TRBJ2-5	CASSPQARQETQYF	TRAV24	TRAJ39	CAGAGNMLTF	TRAV17	TRAJ24
A				421	13	1	9	P1-HCRT(1-13)	2												1														TRBV9		TRBJ2-7	CASSPSLGFGYEQYF	TRAV25	TRAJ47	CAGPEWNGNKLVF
A				422	13	1	9	P1-HCRT(1-13)	2			1									1			1											TRBV5-4		TRBJ2-7	CASSPSLRGLGEQYF	TRAV38-1	TRAJ52	CAFMRNAGGTSYGKLTF
A				423	13	1	9	P1-HCRT(1-13)	2	1	1	1						1			1			1											TRBV3-1		TRBJ2-1	CASSQGGLTNEQFF	TRAV1-2	TRAJ6	CAVKGGSYIPTF
A				424	13	1	9	P1-HCRT(1-13)	2			1									1	1		1											TRBV3-1		TRBJ2-5	CASSQPGRGQETQYF	TRAV27	TRAJ42	SRGSQGNLIF	TRAV35	TRAJ50	CAGHPPMKTSYDKVIF
A				425	13	1	9	P1-HCRT(1-13)	2			1							1		1			1											TRBV28		TRBJ1-6	CASSQTGGDYGSPLHF	TRAV2	TRAJ13	CAIPSGGYQKVTF
A				426	13	1	9	P1-HCRT(1-13)	2																										TRBV5-1		TRBJ2-7	CASSQTGSSYEQYF	TRAV17	TRAJ45	CATVPGGGADGLTF
A				427	13	1	9	P1-HCRT(1-13)	2												1			1											TRBV12-3	TRBD2	TRBJ2-3	CASSSPGLAGVADTQYF	TRAV19	TRAJ57	CALSEAQGGSEKLVF
A				428	13	1	9	P1-HCRT(1-13)	2			1									1	1													TRBV19		TRBJ2-7	CASSTRDRGSEQYF	TRAV26-1	TRAJ32	CIVSPGGATNKLIF	TRAV20	TRAJ20
A				429	13	1	9	P1-HCRT(1-13)	2												1			1											TRBV9		TRBJ1-4	CASSVEGRNEKLFF	TRAV19	TRAJ12	CALSEAMDSSYKLIF
A				430	13	1	9	P1-HCRT(1-13)	2			1									1	1													TRBV10-2		TRBJ2-7	CASSVNSGGGEQYF	TRAV13-1	TRAJ33	CASMDSNYQLIW
A				431	13	1	9	P1-HCRT(1-13)	2																										TRBV12-3		TRBJ1-5	CASSYGGNQPQHF	TRAV13-2	TRAJ23	CAEIFYNQGGKLIF	TRAV13-2	TRAJ15
A				432	13	1	9	P1-HCRT(1-13)	2												1			1											TRBV6-6		TRBJ1-5	CASSYSIGHQPQHF	TRAV23/DV6	TRAJ45	CAASEGHSGGGADGLTF
A				433	13	1	9	P1-HCRT(1-13)	2	1				1							1			1											TRBV28		TRBJ1-2	CASTQGAFIYGYTF	TRAV23/DV6	TRAJ39	CAASIGGNMLTF
A				434	13	1	9	P1-HCRT(1-13)	2			1									1			1											TRBV10-3		TRBJ1-4	CATKGTEGGEKLFF	TRAV21	TRAJ22	CAVDASARQLTF
A				435	13	1	9	P1-HCRT(1-13)	2												1	1													TRBV24-1		TRBJ2-5	CATSDRTEKTQYF	TRAV21	TRAJ37	CAVMASNTGKLIF	TRAV9-2	TRAJ15
A				436	13	1	9	P1-HCRT(1-13)	2			1												1											TRBV30		TRBJ2-3	CAWTSSGTRWNF	TRAV41	TRAJ45	CAVRSGGGADGLTF
A				437	13	1	9	P1-HCRT(1-13)	2	1											1														TRBV20-1		TRBJ2-2	CSAGISGRGTGELFF	TRAV9-2	TRAJ21	CALSEYNFNKFYF
A				438	13	1	9	P1-HCRT(1-13)	2	1				1					1		1			1											TRBV20-1		TRBJ2-7	CSAHPPGTGGGGQYF	TRAV13-2	TRAJ52	CAENAGGTSYGKLTF	TRAV35	TRAJ57
A				439	13	1	9	P1-HCRT(1-13)	2												1			1											TRBV20-1		TRBJ2-1	CSAREMGQGHEQFF	TRAV38-1	TRAJ40	CAFMTYSGTYKYIF
A				440	13	1	9	P1-HCRT(1-13)	2		1										1														TRBV20-1	TRBD2	TRBJ2-3	CSARPTSGGPSDTQYF	TRAV9-2	TRAJ54	CALSDLQGAQKLVF
A				441	13	1	9	P1-HCRT(1-13)	2			1										1		1											TRBV20-1		TRBJ1-2	CSARTTGGSGYTF	TRAV20	TRAJ22	CAVRLISSGSARQLTF
A				442	13	1	9	P1-HCRT(1-13)	2			1									1			1											TRBV29-1		TRBJ1-1	CSVEQWMNTEAFF	TRAV34	TRAJ28	CGADRHSGAGSYQLTF	TRAV20	TRAJ47
A				443	13	1	9	P1-HCRT(1-13)	2	1											1	1													TRBV29-1		TRBJ2-1	CSVWDNEQFF	TRAV24	TRAJ42	CASPYGGSQGNLIF
A				444	13	3	10	P1-HCRT(56-69)	2			1									1														TRBV10-3		TRBJ1-2	CAISDRDLNYGYTF	TRAV10	TRAJ28	CVVKGAGSYQLTF	TRAV6	TRAJ35
A				445	13	3	10	P1-HCRT(56-69)	2													1		1											TRBV6-5		TRBJ2-3	CASINGGDATDTQYF	TRAV12-3	TRAJ57		TRAV38-2/DV8	TRAJ32	CAYRMGSGGATNKLIF
A				446	13	3	10	P1-HCRT(56-69)	2			1												1											TRBV6-1		TRBJ2-6	CASNGQATLGANVLTF	TRAV6	TRAJ30	CALDGDDKIIF
A				447	13	3	10	P1-HCRT(56-69)	2			1		1							1			1											TRBV10-2		TRBJ2-1	CASSETSSYNEQFF	TRAV5	TRAJ36	CAENPVKTGANNLFF
A				448	13	3	10	P1-HCRT(56-69)	2			1									1			1											TRBV28		TRBJ2-1	CASSFGTGSYNEQFF	TRAV8-6	TRAJ52	CAVRDTLGGTSYGKLTF
A				449	13	3	10	P1-HCRT(56-69)	2			1									1			1											TRBV3-1		TRBJ2-7	CASSGGRRRAYEQYF	TRAV9-2	TRAJ15	CALGGQAGTALIF	TRAV8-2	TRAJ44
A				450	13	3	10	P1-HCRT(56-69)	2			1									1	1		1											TRBV2		TRBJ2-7	CASSGLLAVTYEQYF	TRAV13-1	TRAJ3	CAASSASKIIF
A				451	13	3	10	P1-HCRT(56-69)	2			1									1														TRBV27		TRBJ1-4	CASSLEAGYLKLFF	TRAV25	TRAJ42	CASSSQGNLIF	TRAV23/DV6	TRAJ31	CAASSIKDSRNNNARLMF
A				452	13	3	10	P1-HCRT(56-69)	2			1										1		1											TRBV5-1		TRBJ2-1	CASSLGGPNEQFF	TRAV21	TRAJ6	CAPESGGSYIPTF
A				453	13	3	10	P1-HCRT(56-69)	2									1						1											TRBV5-1		TRBJ2-5	CASSLLAGGQETQYF	TRAV21	TRAJ39	CAVRWRNAGNMLTF
A				454	13	3	10	P1-HCRT(56-69)	2			1																							TRBV11-1		TRBJ2-7	CASSLPRGGFDYEQYF	TRAV12-1	TRAJ27	CVVNLISDAGKSTF	TRAV9-2	TRAJ38	CALTAYGNNRKLIW
A				455	13	3	10	P1-HCRT(56-69)	2															1											TRBV18		TRBJ2-2	CASSPDTNTGELFF	TRAV17	TRAJ45		TRAV8-6	TRAJ4	CAVSSGGYNKLIF
A				456	13	3	10	P1-HCRT(56-69)	2													1		1											TRBV12-3		TRBJ1-2	CASSPGTSGYTF	TRAV26-2	TRAJ10	CILRAVTGGGNKLTF
A				457	13	3	10	P1-HCRT(56-69)	2																										TRBV25-1		TRBJ1-1	CASSPIDRDITEAFF	TRAV27	TRAJ41	CAGATWLWSGYALNF
A				458	13	3	10	P1-HCRT(56-69)	2															1											TRBV14	TRBD2	TRBJ2-7	CASSPLGTSGREQYF	TRAV8-2	TRAJ12	CAVSDPGSSYKLIF	TRAV12-1	TRAJ5
A				459	13	3	10	P1-HCRT(56-69)	2			1									1	1		1											TRBV19		TRBJ1-2	CASSPTHRGQWYYGYTF	TRAV21	TRAJ31	CAVRLYARLMF
A				460	13	3	10	P1-HCRT(56-69)	2													1		1											TRBV18		TRBJ1-5	CASSPVAQGVGQPQHF	TRAV23/DV6	TRAJ32	CAARGGGGATNKLIF
A				461	13	3	10	P1-HCRT(56-69)	2			1										1		1											TRBV12-3		TRBJ2-2	CASSPYMRGFGISPNTGELFF	TRAV23/DV6	TRAJ8	CAARGKGFQKLVF
A				462	13	3	10	P1-HCRT(56-69)	2			1									1	1		1											TRBV3-1		TRBJ2-1	CASSQVGQGVNEQFF	TRAV1-2	TRAJ38	CAVIYAGNNRKLIW	TRAV12-3	TRAJ3
A				463	13	3	10	P1-HCRT(56-69)	2	1											1			1											TRBV3-1		TRBJ1-2	CASSREDSRYGYTF	TRAV13-1	TRAJ32	CAGGGATNKLIF
A				464	13	3	10	P1-HCRT(56-69)	2	1											1			1											TRBV28		TRBJ2-7	CASSRGTDPYEQYF	TRAV8-6	TRAJ9	CAWALTGGFKTIF
A				465	13	3	10	P1-HCRT(56-69)	2			1							1		1														TRBV14		TRBJ1-1	CASSSLNTEAFF	TRAV8-6	TRAJ4	CAVSRSGYNKLIF
A				466	13	3	10	P1-HCRT(56-69)	2												1														TRBV9		TRBJ2-1	CASSVAGGNNEQFF	TRAV26-1	TRAJ42	CIVRFLMNYGGSQGNLIF
A				467	13	3	10	P1-HCRT(56-69)	2			1				1								1											TRBV6-1		TRBJ1-5	CASSVGKGQPQHF	TRAV12-3	TRAJ41		TRAV29/DV5	TRAJ44	CAARSMAGTASKLTF
A				468	13	3	10	P1-HCRT(56-69)	2			1												1											TRBV6-5		TRBJ1-6	CASSVQEAYNSPLHF	TRAV38-1	TRAJ48	CAFERVGNEKLTF
A				469	13	3	10	P1-HCRT(56-69)	2			1									1			1											TRBV6-5		TRBJ2-7	CASSYSRATYEQYF	TRAV26-2	TRAJ52	CILRENAGGTSYGKLTF
A				470	13	3	10	P1-HCRT(56-69)	2												1			1											TRBV6-1		TRBJ1-2	CASTQTSRDGYTF	TRAV19	TRAJ15		TRAV13-1	TRAJ8	CAAALTGFQKLVF
A				471	13	3	10	P1-HCRT(56-69)	2			1									1	1		1											TRBV15		TRBJ2-7	CATAGQRGSYEQYF	TRAV27	TRAJ50	CAGSKTSYDKVIF
A				472	13	3	10	P1-HCRT(56-69)	2			1				1					1														TRBV24-1		TRBJ2-1	CATSDPVAGEGSYNEQFF	TRAV12-3	TRAJ18	CAVRDRGSTLGRLYF
A				473	13	3	10	P1-HCRT(56-69)	2																										TRBV15		TRBJ1-2	CATSGSLIGGYTF	TRAV35	TRAJ57	CAGPPQGGSEKLVF
A				474	13	3	10	P1-HCRT(56-69)	2	1											1			1											TRBV29-1		TRBJ1-1	CSAAGSVNTEAFF	TRAV9-2	TRAJ39	CALTKNAGNMLTF
A				475	13	3	10	P1-HCRT(56-69)	2	1		1									1			1											TRBV20-1		TRBJ2-3	CSAGTSGPARTDTQYF	TRAV8-2	TRAJ52	CVVTNAGGTSYGKLTF
A				476	13	3	10	P1-HCRT(56-69)	2			1		1							1	1		1											TRBV20-1		TRBJ2-1	CSAISGTYNEQFF	TRAV14/DV4	TRAJ15	CAMREGRGQAGTALIF
A				477	13	3	10	P1-HCRT(56-69)	2			1																							TRBV20-1		TRBJ1-4	CSAPGGTGLNEKLFF	TRAV13-2	TRAJ37	CAENFNTGKLIF
A				478	13	3	10	P1-HCRT(56-69)	2			1																							TRBV20-1		TRBJ1-2	CSAPNYGYTF	TRAV26-1	TRAJ47	CIVRALMEYGNKLVF	TRAV21	TRAJ49
A				479	13	3	10	P1-HCRT(56-69)	2			1									1			1											TRBV20-1		TRBJ2-2	CSAPRVTGELFF	TRAV26-1	TRAJ23	CIVRVAGGNQGGKLIF
A				480	13	3	10	P1-HCRT(56-69)	2			1										1													TRBV20-1		TRBJ2-2	CSARDPSGGAGELFF	TRAV12-3	TRAJ49	CAMAIGTGNQFYF
A				481	13	3	10	P1-HCRT(56-69)	2			1		1										1											TRBV20-1		TRBJ2-7	CSASRDSSTSAFFDSYEQYF	TRAV12-3	TRAJ8	CAMNTGFQKLVF
A				482	14	1	11	P2-HCRT(1-13)	2															1											TRBV10-3		TRBJ1-2	CAISASGRVYGYTF	TRAV26-2	TRAJ32		TRAV38-2/DV8	TRAJ42	CASGGSQGNLIF
A				483	14	1	11	P2-HCRT(1-13)	2												1			1											TRBV6-6		TRBJ1-5	CASRAGQSNQPQHF	TRAV23/DV6	TRAJ49	CAASWPGNQFYF
A				484	14	1	11	P2-HCRT(1-13)	2			1									1			1											TRBV6-1		TRBJ2-7	CASRPGRSPYEQYF	TRAV17	TRAJ27	CATDADTNAGKSTF
A				485	14	1	11	P2-HCRT(1-13)	2			1									1			1											TRBV5-1		TRBJ1-1	CASSGEPGVNTEAFF	TRAV13-1	TRAJ27	CAASIEAGKSTF
A				486	14	1	11	P2-HCRT(1-13)	2																										TRBV5-4		TRBJ2-7	CASSLALTSDRAYEQYF	TRAV12-3	TRAJ23	CAMSGVGNQGGKLIF
A				487	14	1	11	P2-HCRT(1-13)	2					1							1														TRBV7-2		TRBJ2-5	CASSLPGETQYF	TRAV20	TRAJ5	CAVQYTGRRALTF	TRAV3	TRAJ37
A				488	14	1	11	P2-HCRT(1-13)	2												1			1											TRBV12-3		TRBJ2-7	CASSLQGVYEQYF	TRAV19	TRAJ54	CALSERVRGAQKLVF	TRAV38-2/DV8	TRAJ45
A				489	14	1	11	P2-HCRT(1-13)	2			1									1														TRBV12-3		TRBJ2-6	CASSLRVTNVLTF	TRAV39	TRAJ30	CAAEEGDDKIIF	TRAV41	TRAJ45	CAVGKKAGGGADGLTF
A				490	14	1	11	P2-HCRT(1-13)	2			1									1														TRBV7-2		TRBJ1-2	CASSLSVTNYGYTF	TRAV27	TRAJ11	CAGAGGYSTLTF	TRAV9-2	TRAJ5	VPGRRALTF
A				491	14	1	11	P2-HCRT(1-13)	2												1														TRBV18		TRBJ1-5	CASSPGQGSQPQHF	TRAV2	TRAJ22		TRAV3	TRAJ7	CAVRGGNNRLAF
A				492	14	1	11	P2-HCRT(1-13)	2			1									1	1		1											TRBV4-3		TRBJ2-5	CASSQDAGLETQYF	TRAV10	TRAJ45	CVVSXKGGGGADGLTF	TRAV8-6	TRAJ37	CAVSHGSGNTGKLIF
A				493	14	1	11	P2-HCRT(1-13)	2			1									1														TRBV5-8		TRBJ2-3	CASSQGVGWSTDTQYF	TRAV26-2	TRAJ20	CILRGGDYKLSF
A				494	14	1	11	P2-HCRT(1-13)	2												1														TRBV14		TRBJ2-1	CASSQVGGVYEQFF	TRAV8-2	TRAJ38		TRAV8-2	TRAJ38	CAVNNAGNNRKLIW
A				495	14	1	11	P2-HCRT(1-13)	2																										TRBV7-6		TRBJ2-5	CASSSGTSGQETQYF	TRAV10	TRAJ10		TRAV1-1	TRAJ8	CAVRGEMNTGFQKLVF
A				496	14	1	11	P2-HCRT(1-13)	2					1							1			1											TRBV7-2		TRBJ1-5	CASSTGFNQPQHF	TRAV39	TRAJ45	CAVPHSGGGADGLTF	TRAV20	TRAJ40	CAVQPYTSGTYKYIF
A				497	14	1	11	P2-HCRT(1-13)	2			1									1			1											TRBV9		TRBJ2-3	CASSVDPPGLATDTQYF	TRAV26-1	TRAJ53	CIVSSLISGGSNYKLTF	TRAV8-6	TRAJ49
A				498	14	1	11	P2-HCRT(1-13)	2												1			1											TRBV15		TRBJ1-2	CATSTISGTGYTF	TRAV13-1	TRAJ52	CAACIQGGGTSYGKLTF
A				499	14	3	12	P2-HCRT(56-69)	2												1			1											TRBV10-3		TRBJ2-5	CAIRGNPQETQYF	TRAV17	TRAJ57	CATDGEGGSEKLVF
A				500	14	3	12	P2-HCRT(56-69)	2			1						1			1														TRBV10-3		TRBJ1-1	CAISEGTGGKNTEAFF	TRAV19	TRAJ34	CALSDLINTDKLIF
A				501	14	3	12	P2-HCRT(56-69)	2			1						1			1			1											TRBV10-3		TRBJ2-1	CAPVSGRTYNEQFF	TRAV26-2	TRAJ52	CILSTNAGGTSYGKLTF
A				502	14	3	12	P2-HCRT(56-69)	2												1			1											TRBV12-3		TRBJ1-4	CASKRRGEGSPEKLFF	TRAV20	TRAJ15	CAVRSNQAGTALIF	TRAV16	TRAJ9
A				503	14	3	12	P2-HCRT(56-69)	2			1									1			1											TRBV6-5		TRBJ2-7	CASRLKTEGAYEQYF	TRAV25	TRAJ11	CAGHSLTF
A				504	14	3	12	P2-HCRT(56-69)	2			1									1			1											TRBV25-1		TRBJ2-3	CASRRTDTQYF	TRAV23/DV6	TRAJ40	CAARLSGTYKYIF
A				505	14	3	12	P2-HCRT(56-69)	2			1						1			1			1											TRBV9		TRBJ1-2	CASSATVNYGYTF	TRAV12-1	TRAJ45	CVVKSGDSGGGADGLTF
A				506	14	3	12	P2-HCRT(56-69)	2												1			1											TRBV7-2		TRBJ1-1	CASSFGLQGARGTEAFF	TRAV21	TRAJ20	CAANDYKLSF
A				507	14	3	12	P2-HCRT(56-69)	2			1									1			1											TRBV7-2		TRBJ1-2	CASSFSGRISYYGYTF	TRAV13-2	TRAJ15	CAEINQAGTALIF
A				508	14	3	12	P2-HCRT(56-69)	2												1	1													TRBV19		TRBJ2-1	CASSIEWTSYNEQFF	TRAV26-1	TRAJ53	CIVRRGSNYKLTF
A				509	14	3	12	P2-HCRT(56-69)	2			1									1	1		1											TRBV11-3		TRBJ1-1	CASSIGTGNTEAFF	TRAV3	TRAJ9	CAVRDDGTGGFKTIF
A				510	14	3	12	P2-HCRT(56-69)	2			1									1	1													TRBV19		TRBJ1-1	CASSILGKNTEAFF	TRAV3	TRAJ35	CAVRGFGNVLHC
A				511	14	3	12	P2-HCRT(56-69)	2			1									1														TRBV19		TRBJ1-1	CASSISLSRTGPLEAFF	TRAV8-6	TRAJ38	CAVKSAGNNRKLIW
A				512	14	3	12	P2-HCRT(56-69)	2												1														TRBV11-2		TRBJ2-7	CASSLDGDPYEQYF	TRAV35	TRAJ58	CAGRETSGSRLTF
A				513	14	3	12	P2-HCRT(56-69)	2			1												1											TRBV5-1		TRBJ1-5	CASSLDPYSNQPQHF	TRAV23/DV6	TRAJ29	CAATISGNTPLVF
A				514	14	3	12	P2-HCRT(56-69)	2			1									1			1											TRBV5-1		TRBJ1-2	CASSLGLYGYTF	TRAV38-2/DV8	TRAJ33	CAYRSFMDSNYQLIW	TRAV19	TRAJ6
A				515	14	3	12	P2-HCRT(56-69)	2												1														TRBV11-3		TRBJ2-7	CASSLGRGSSYEQYF	TRAV8-2	TRAJ44	CAVTSTGTASKLTF
A				516	14	3	12	P2-HCRT(56-69)	2	1		1		1							1	1													TRBV10-2		TRBJ2-7	CASSLLESYEQYF	TRAV8-2	TRAJ44	CAVRDTGTASKLTF	TRAV9-2	TRAJ39
A				517	14	3	12	P2-HCRT(56-69)	2												1	1		1											TRBV3-1		TRBJ1-6	CASSLQTVNSPLHF	TRAV13-1	TRAJ21	CAARSNFNKFYF
A				518	14	3	12	P2-HCRT(56-69)	2												1	1		1											TRBV5-4		TRBJ1-4	CASSLRGWRTNEKLFF	TRAV27	TRAJ57	CAGTSQQGGSEKLVF	TRAV34	TRAJ40
A				519	14	3	12	P2-HCRT(56-69)	2												1	1		1											TRBV7-9		TRBJ1-6	CASSLRQGGSNSPLHF	TRAV38-2/DV8	TRAJ45	CAYRSAWGGGADGLTF
A				520	14	3	12	P2-HCRT(56-69)	2												1														TRBV19		TRBJ1-3	CASSMEFSGNTIYF	TRAV14/DV4	TRAJ37	CAMRVRSGNTGKLIF
A				521	14	3	12	P2-HCRT(56-69)	2												1			1											TRBV18		TRBJ1-2	CASSPDRSYGYTF	TRAV39	TRAJ34	CAVDINNTDKLIF
A				522	14	3	12	P2-HCRT(56-69)	2												1			1											TRBV4-1		TRBJ1-2	CASSPDSSGLGYGYTF	TRAV25	TRAJ35	CGRNVLHC
A				523	14	3	12	P2-HCRT(56-69)	2			1									1														TRBV18		TRBJ1-1	CASSPEGQGLTEAFF	TRAV8-2	TRAJ42	CVVTPNYGGSQGNLIF
A				524	14	3	12	P2-HCRT(56-69)	2									1			1														TRBV18		TRBJ2-6	CASSPLQSGVSGANVLTF	TRAV8-2	TRAJ42	CVVTPNYGGSQGNLIF	TRAV16	TRAJ57
A				525	14	3	12	P2-HCRT(56-69)	2			1									1			1											TRBV5-1		TRBJ2-7	CASSPNSGALSYEQYF	TRAV12-3	TRAJ49	CAMGTGNQFYF
A				526	14	3	12	P2-HCRT(56-69)	2															1											TRBV4-3		TRBJ2-5	CASSPTSGAETQYF	TRAV25	TRAJ58	CAGRTSGSRLTF
A				527	14	3	12	P2-HCRT(56-69)	2			1												1											TRBV3-1		TRBJ2-1	CASSQGADNEQFF	TRAV17	TRAJ53	CATKSGGSNYKLTF
A				528	14	3	12	P2-HCRT(56-69)	2			1									1			1											TRBV7-9		TRBJ1-4	CASSQGRGPNEKLFF	TRAV23/DV6	TRAJ22	CAAVSGSARQLTF	TRAV12-3	TRAJ26
A				529	14	3	12	P2-HCRT(56-69)	2												1														TRBV3-1		TRBJ2-3	CASSQLAGVPPTQYF	TRAV26-1	TRAJ57	CIVRGTQGGSEKLVF
A				530	14	3	12	P2-HCRT(56-69)	2												1														TRBV4-1		TRBJ2-7	CASSRAGTFAYEQYF	TRAV27	TRAJ52	CAGAGAGGTSYGKLTF	TRAV21	TRAJ54	RPGGAQKLVF
A				531	14	3	12	P2-HCRT(56-69)	2			1									1														TRBV19		TRBJ2-2	CASSRDTGELFF	TRAV8-2	TRAJ8	CAVSPTGFQKLVF
A				532	14	3	12	P2-HCRT(56-69)	2			1									1	1		1											TRBV12-3		TRBJ2-6	CASSRTAPGANVLTF	TRAV19	TRAJ27	CALSEPEGSNTNAGKSTF
A				533	14	3	12	P2-HCRT(56-69)	2	1		1									1	1		1											TRBV5-4		TRBJ1-6	CASSSLRAPSSYNSPLHF	TRAV12-3	TRAJ3	CAMDSSASKIIF
A				534	14	3	12	P2-HCRT(56-69)	2												1														TRBV6-5		TRBJ2-1	CASSSPGLAGVGNEQFF	TRAV1-2	TRAJ31	CAVRDRGNNARLMF
A				535	14	3	12	P2-HCRT(56-69)	2					1							1			1											TRBV5-1		TRBJ2-5	CASSSSGGANQETQYF	TRAV8-2	TRAJ15	CAVSAEAGTALIF
A				536	14	3	12	P2-HCRT(56-69)	2			1									1			1											TRBV7-2		TRBJ1-2	CASSTGGVGGYTF	TRAV14/DV4	TRAJ42	CAMSNYGGSQGNLIF
A				537	14	3	12	P2-HCRT(56-69)	2					1							1														TRBV18		TRBJ1-2	CASSTLGRRDNYGYTF	TRAV26-2	TRAJ53	CILRDDGGGSNYKLTF	TRAV27	TRAJ32
A				538	14	3	12	P2-HCRT(56-69)	2			1									1														TRBV9		TRBJ2-5	CASSVRPVNPRETQYF	TRAV14/DV4	TRAJ49	CAMRANTGNQFYF
A				539	14	3	12	P2-HCRT(56-69)	2												1			1											TRBV6-5		TRBJ1-5	CASSVTGTGNQPQHF	TRAV10	TRAJ7	CVVSSGDHNRLAF
A				540	14	3	12	P2-HCRT(56-69)	2			1									1			1											TRBV6-6		TRBJ1-1	CASSYAGGRNTEAFF	TRAV34	TRAJ44	CGADRAGTASKLTF
A				541	14	3	12	P2-HCRT(56-69)	2			1									1			1											TRBV6-6		TRBJ2-7	CASSYPFDEQYF	TRAV25	TRAJ23	CAGAGYNQGGKLIF
A				542	14	3	12	P2-HCRT(56-69)	2												1			1											TRBV6-5		TRBJ2-1	CASSYSRQGPRVWYNNEQFF	TRAV27	TRAJ37	CAGQILGSSNTGKLIF	TRAV25	TRAJ45
A				543	14	3	12	P2-HCRT(56-69)	2										1		1	1													TRBV19		TRBJ2-1	CASTPRDRVYEQFF	TRAV13-2	TRAJ23	CAERIQGGKLIF	TRAV21	TRAJ5
A				544	14	3	12	P2-HCRT(56-69)	2			1												1											TRBV15		TRBJ1-2	CATSRGKAAGDYGYTF	TRAV16	TRAJ37	CALGSGNTGKLIF	TRAV16	TRAJ37	CALDSGNTGKLIF
A				545	14	3	12	P2-HCRT(56-69)	2												1			1											TRBV20-1		TRBJ1-4	CSARDAVSANEKLFF	TRAV4	TRAJ17	CLVGDKVAAGNKLTF
A				546	14	3	12	P2-HCRT(56-69)	2			1									1			1											TRBV20-1		TRBJ2-7	CSARDLGSSRPYEQYF	TRAV26-1	TRAJ34	CIVNSRPSYNTDKLIF
A				547	14	3	12	P2-HCRT(56-69)	2												1														TRBV20-1		TRBJ1-6	CSEGGLNNSPLHF	TRAV12-1	TRAJ49	CVVNTGNQFYF
A				548	14	3	12	P2-HCRT(56-69)	2			1									1														TRBV20-1		TRBJ2-1	CSTGLADNEQFF	TRAV9-2	TRAJ15	CALGNQAGTALIF
A				549	15	1	13	P3-HCRT(1-13)	2																										TRBV12-3		TRBJ2-2	CAATGTPDTGELFF	TRAV8-2	TRAJ23	CAVRVEGKLIF
A				550	15	1	13	P3-HCRT(1-13)	2										1		1														TRBV5-1		TRBJ1-2	CANPDRGHGYTF	TRAV41	TRAJ49	CAVTPNTGNQFYF
A				551	15	1	13	P3-HCRT(1-13)	2			1									1														TRBV6-1		TRBJ1-1	CASHISGGNTEAFF	TRAV27	TRAJ18	CAPDRGSTLGRLYF
A				552	15	1	13	P3-HCRT(1-13)	2			1									1			1											TRBV28		TRBJ2-6	CASRYRSSGANVLTF	TRAV2	TRAJ10	CAVEDRTGGGNKLTF
A				553	15	1	13	P3-HCRT(1-13)	2												1			1											TRBV2	TRBD1	TRBJ1-4	CASSAGTGGEKLFF	TRAV10	TRAJ36	CVVSVAQTGANNLFF	TRAV20	TRAJ9	CAVQAGWGGGFKTIF
A				554	15	1	13	P3-HCRT(1-13)	2									1																	TRBV9		TRBJ2-3	CASSAGTIGYTQYF	TRAV8-6	TRAJ22	CAVNYASGSARQLTF	TRAV21	TRAJ31
A				555	15	1	13	P3-HCRT(1-13)	2	1		1									1			1											TRBV19		TRBJ2-3	CASSIRDRRDTQYF	TRAV10	TRAJ6	CVVSGDSSGGSYIPTF	TRAV4	TRAJ35
A				556	15	1	13	P3-HCRT(1-13)	2			1																							TRBV5-1		TRBJ1-1	CASSLAGANAEAFF	TRAV5	TRAJ6	CAESSAGGSYIPTF
A				557	15	1	13	P3-HCRT(1-13)	2	1	1	1							1		1			1											TRBV7-9		TRBJ1-2	CASSLAGESGYTF	TRAV2	TRAJ23	CPWRGNQGGKLIF
A				558	15	1	13	P3-HCRT(1-13)	2		1	1							1		1														TRBV7-2		TRBJ2-1	CASSLAVGSYNEQFF	TRAV10	TRAJ39	CVVSSFSGNMLTF
A				559	15	1	13	P3-HCRT(1-13)	2																										TRBV12-3		TRBJ1-1	CASSLRGSPGTEAFF	TRAV16	TRAJ48	CALRTFGNEKLTF
A				560	15	1	13	P3-HCRT(1-13)	2	1	1	1							1		1														TRBV7-2		TRBJ1-2	CASSLYGTGYGYTF	TRAV22	TRAJ22	CAVGPGSARQLTF
A				561	15	1	13	P3-HCRT(1-13)	2			1												1											TRBV18		TRBJ1-1	CASSPHRQLSSEAFF	TRAV26-1	TRAJ47	CIAXYGNKLVF
A				562	15	1	13	P3-HCRT(1-13)	2	1											1			1											TRBV27	TRBD2	TRBJ2-1	CASSPQARLAGGEQFF	TRAV6	TRAJ34	CAPFNTDKLIF
A				563	15	1	13	P3-HCRT(1-13)	2			1																							TRBV9		TRBJ2-1	CASSPTSGGYNEQFF	TRAV8-2	TRAJ45	CAVSEWSGGGADGLTF
A				564	15	1	13	P3-HCRT(1-13)	2	1		1												1											TRBV4-2		TRBJ2-3	CASSQAGAPEDTQYF	TRAV12-2	TRAJ40	CAVXGTYKYIF
A				565	15	1	13	P3-HCRT(1-13)	2			1									1			1											TRBV6-5		TRBJ1-4	CASSSGTAFNEKLFF	TRAV13-2	TRAJ53	CAENSGGSNYKLTF
A				566	15	1	13	P3-HCRT(1-13)	2			1										1		1											TRBV6-2		TRBJ2-5	CASSSWGQAAETQYF	TRAV12-1	TRAJ9	CVVIPNTGGFKTIF
A				567	15	1	13	P3-HCRT(1-13)	2			1									1			1											TRBV2		TRBJ1-2	CASSVGGATNYGYTF	TRAV41	TRAJ54	CAVKGGAQKLVF	TRAV21	TRAJ45
A				568	15	1	13	P3-HCRT(1-13)	2	1		1									1			1											TRBV6-5		TRBJ2-6	CASSYSWTDAGVLTF	TRAV41	TRAJ28	CAVLAGAGSYQLTF
A				569	15	1	13	P3-HCRT(1-13)	2	1								1			1														TRBV6-2		TRBJ2-7	CASSYVSGYEQYF	TRAV23/DV6	TRAJ23	CAASYQGGKLIF	TRAV21	TRAJ53
A				570	15	1	13	P3-HCRT(1-13)	2										1		1			1											TRBV15		TRBJ1-6	CATSRDRPWIGDNSPLHF	TRAV21	TRAJ39	CAVFNNAGNMLTF
A				571	15	1	13	P3-HCRT(1-13)	2			1									1	1		1											TRBV30		TRBJ1-3	CAWRRGGQPSRNTIYF	TRAV19	TRAJ16		TRAV12-3	TRAJ21	CAMTYNFNKFYF
A				572	15	1	13	P3-HCRT(1-13)	2												1			1											TRBV20-1		TRBJ1-5	CSAKDSSYQPQHF	TRAV2	TRAJ20	CAVEDDYKLSF
A				573	15	1	13	P3-HCRT(1-13)	2															1											TRBV20-1		TRBJ2-4	CSARAYRGLLAKNIQYF	TRAV26-2	TRAJ12	CISGDSSYKLIF	TRAV38-2/DV8	TRAJ54	CASIIQGAQKLVF
A				574	15	1	13	P3-HCRT(1-13)	2	1											1														TRBV20-1		TRBJ2-7	CSASRGRLAYEQYF	TRAV20	TRAJ31	CAVQNNNARLMF
A				575	15	3	14	P3-HCRT(56-69)	2												1			1											TRBV10-3		TRBJ1-6	CAISDLGPDNSPLHF	TRAV12-3	TRAJ7		TRAV13-2	TRAJ17	CAEGSKAAGNKLTF
A				576	15	3	14	P3-HCRT(56-69)	2	1		1						1			1			1											TRBV10-3		TRBJ2-1	CAISELDRQGQGEQFF	TRAV29/DV5	TRAJ39	CAARRAGNMLTF
A				577	15	3	14	P3-HCRT(56-69)	2												1			1											TRBV6-1		TRBJ2-1	CASIVRSKTYNEQFF	TRAV9-2	TRAJ20	CALSEPNDYKLSF
A				578	15	3	14	P3-HCRT(56-69)	2			1												1											TRBV5-4		TRBJ1-1	CASRPGGLRFDTEAFF	TRAV8-2	TRAJ54	CAVSDRGAQKLVF
A				579	15	3	14	P3-HCRT(56-69)	2			1												1											TRBV6-2		TRBJ2-1	CASRQGQGPYNEQFF	TRAV26-2	TRAJ39	CTPYNNAGNMLTF
A				580	15	3	14	P3-HCRT(56-69)	2			1		1										1											TRBV7-2		TRBJ1-1	CASRSSSGQSTEAFF	TRAV3	TRAJ8	CAVRDGNTGFQKLVF
A				581	15	3	14	P3-HCRT(56-69)	2			1							1																TRBV2		TRBJ2-7	CASRTTGYEQYF	TRAV8-2	TRAJ10	CAVSEGGVVTGGGNKLTF
A				582	15	3	14	P3-HCRT(56-69)	2	1		1												1											TRBV28	TRBD1	TRBJ2-3	CASSAPGQGAYTQYF	TRAV22	TRAJ22	CAVAPGSARQLTF
A				583	15	3	14	P3-HCRT(56-69)	2	1		1		1							1	1		1											TRBV6-1		TRBJ1-5	CASSEAGHSNQPQHF	TRAV2	TRAJ4	CAVPFSGGYNKLIF
A				584	15	3	14	P3-HCRT(56-69)	2			1																							TRBV7-2		TRBJ2-1	CASSEGTSQGNEQFF	TRAV3	TRAJ6	CAVRAGGVGAGGSYIPTF
A				585	15	3	14	P3-HCRT(56-69)	2			1										1													TRBV2		TRBJ1-2	CASSEKQPPYGYTF	TRAV6	TRAJ3		TRAV13-1	TRAJ4	CAATGGYNKLIF
A				586	15	3	14	P3-HCRT(56-69)	2			1																							TRBV27	TRBD2	TRBJ2-1	CASSFGLAGVYNEQFF	TRAV39	TRAJ30	CAVDKWRDDKIIF
A				587	15	3	14	P3-HCRT(56-69)	2	1		1									1			1											TRBV12-3		TRBJ1-2	CASSFPGDGHYGYTF	TRAV22	TRAJ37	CAVGGSSNTGKLIF
A				588	15	3	14	P3-HCRT(56-69)	2							1						1		1											TRBV19		TRBJ2-5	CASSIRSQGPQETQYF	TRAV22	TRAJ23	CAVDYNQGGKLIF	TRAV12-3	TRAJ20
A				589	15	3	14	P3-HCRT(56-69)	2	1																									TRBV5-1		TRBJ1-3	CASSLAGSSGNTIYF	TRAV39	TRAJ33	CAVDVSNYQLIW
A				590	15	3	14	P3-HCRT(56-69)	2															1											TRBV5-4		TRBJ2-5	CASSLGLGKTQYF	TRAV25	TRAJ22	CAFISSGSARQLTF
A				591	15	3	14	P3-HCRT(56-69)	2					1					1																TRBV7-2		TRBJ1-5	CASSLGQGWSNQPQHF	TRAV8-2	TRAJ40	CAVGGTYKYIF
A				592	15	3	14	P3-HCRT(56-69)	2	1	1													1											TRBV7-2		TRBJ2-1	CASSLGTGPYNEQFF	TRAV16	TRAJ49	CALRNTGNQFYF
A				593	15	3	14	P3-HCRT(56-69)	2	1	1								1					1											TRBV5-1		TRBJ2-1	CASSLHGTAQYNEQFF	TRAV26-2	TRAJ42	CILRDGNGGSQGNLIF
A				594	15	3	14	P3-HCRT(56-69)	2			1		1							1			1											TRBV12-3		TRBJ2-3	CASSLSGTDTQYF	TRAV35	TRAJ58	CAGQPSTSGSRLTF	TRAV41	TRAJ53
A				595	15	3	14	P3-HCRT(56-69)	2													1		1											TRBV6-6		TRBJ1-3	CASSLTAISGNTIYF	TRAV22	TRAJ28	CAVENSGAGSYQLTF
A				596	15	3	14	P3-HCRT(56-69)	2												1	1		1											TRBV6-6		TRBJ2-7	CASSLVAGDYEQYF	TRAV23/DV6	TRAJ32	CAARRGATNKLIF
A				597	15	3	14	P3-HCRT(56-69)	2			1												1											TRBV28		TRBJ2-3	CASSPFGGADTQYF	TRAV3	TRAJ8	CAVRGMNTGFQKLVF
A				598	15	3	14	P3-HCRT(56-69)	2		1																								TRBV3-1		TRBJ2-5	CASSPQGETQYF	TRAV8-2	TRAJ11	CAVSPPGYSTLTF
A				599	15	3	14	P3-HCRT(56-69)	2			1										1		1											TRBV27	TRBD1	TRBJ1-6	CASSPRDRGRRSPLHF	TRAV26-1	TRAJ26	CIVDNYGQNFVF	TRAV26-1	TRAJ31
A				600	15	3	14	P3-HCRT(56-69)	2																										TRBV3-1		TRBJ2-1	CASSQNTGLAFNEQFF	TRAV8-2	TRAJ10	CAVTTGGGNKLTF
A				601	15	3	14	P3-HCRT(56-69)	2	1	1											1		1											TRBV6-2		TRBJ2-7	CASSRGLVYEQYF	TRAV8-2	TRAJ33	CVVSAPSNYQLIW
A				602	15	3	14	P3-HCRT(56-69)	2			1				1								1											TRBV5-1		TRBJ2-3	CASSRYTSTDTQYF	TRAV38-2/DV8	TRAJ31	CAYRIPNARLMF
A				603	15	3	14	P3-HCRT(56-69)	2			1									1	1													TRBV5-4		TRBJ1-2	CASSSRMYQGEANYGYTF	TRAV19	TRAJ8	CALSERNTGFQKLVF
A				604	15	3	14	P3-HCRT(56-69)	2			1																							TRBV6-2		TRBJ1-2	CASSYQGDYGYTF	TRAV12-3	TRAJ8	CAMMNTGFQKLVF
A				605	15	3	14	P3-HCRT(56-69)	2			1									1			1											TRBV6-2		TRBJ2-4	CASTHPGGYENIQYF	TRAV3	TRAJ9	CAVRDLYTGGFKTIF
A				606	15	3	14	P3-HCRT(56-69)	2			1												1											TRBV15		TRBJ2-3	CATSRDRTSGTDTQYF	TRAV12-3	TRAJ42	CAMRRGSQGNLIF
A				607	15	3	14	P3-HCRT(56-69)	2			1										1		1											TRBV15		TRBJ2-7	CATSREGTAYEQYF	TRAV22	TRAJ57	CAVAEKGGSEKLVF
A				608	15	3	14	P3-HCRT(56-69)	2																										TRBV20-1		TRBJ2-2	CSAFDLGNTGELFF	TRAV26-1	TRAJ31	CIVRVADARLMF
A				609	15	3	14	P3-HCRT(56-69)	2			1		1		1								1											TRBV20-1		TRBJ2-7	CSARDQLRSSYEQYF	TRAV8-2	TRAJ36	CAVSDQTGANNLFF
A				610	15	3	14	P3-HCRT(56-69)	2																										TRBV20-1		TRBJ2-3	CSARETRDPDTQYF	TRAV20	TRAJ28	CAVQKAGSYQLTF
A				611	15	3	14	P3-HCRT(56-69)	2			1				1						1													TRBV20-1		TRBJ2-3	CSARLDTQYF	TRAV12-3	TRAJ49	CAMSGVGNQFYF
A				612	15	3	14	P3-HCRT(56-69)	2			1										1		1											TRBV20-1		TRBJ2-1	CSARQIFEQFF	TRAV21	TRAJ26		TRAV13-1	TRAJ42	CAANDYGGSQGNLIF
A				613	15	3	14	P3-HCRT(56-69)	2													1		1											TRBV20-1		TRBJ1-4	CSATAEADEKLFF	TRAV12-3	TRAJ46	CAMKKSSGDKLTF
A				614	16	1	15	P4-HCRT(1-13)	2			1		1							1	1		1											TRBV10-3	TRBD1	TRBJ1-1	CAISESWGTGGTEAFF	TRAV39	TRAJ29	CAVDIVSGNTPLVF
A				615	16	1	15	P4-HCRT(1-13)	2												1			1											TRBV11-3		TRBJ1-6	CASRAGQNYNSPLHF	TRAV38-1	TRAJ41	CAFMRSNSGYALNF
A				616	16	1	15	P4-HCRT(1-13)	2	1									1		1			1											TRBV28		TRBJ2-5	CASRGGGTQETQYF	TRAV8-2	TRAJ13	CAPYSGGYQKVTF
A				617	16	1	15	P4-HCRT(1-13)	2			1									1	1													TRBV28		TRBJ2-5	CASRGGGTQETQYF	TRAV2	TRAJ5	CAVVGAGRRALTF	TRAV8-2	TRAJ13	CAPYSGGYQKVTF
A				618	16	1	15	P4-HCRT(1-13)	2	1		1		1							1	1		1											TRBV28		TRBJ1-1	CASRGSLTEAFF	TRAV2	TRAJ26		TRAV10	TRAJ20	CVVSENDYKLSF
A				619	16	1	15	P4-HCRT(1-13)	2			1									1			1											TRBV12-3		TRBJ2-2	CASRKRQGPGELFF	TRAV9-2	TRAJ15	CALTLNQAGTALIF
A				620	16	1	15	P4-HCRT(1-13)	2												1			1											TRBV6-5		TRBJ1-2	CASRQPGGLGGYTF	TRAV20	TRAJ29	CAPSRRNTPLVF
A				621	16	1	15	P4-HCRT(1-13)	2			1									1	1													TRBV19		TRBJ1-2	CASRRGGYTF	TRAV19	TRAJ49	CALSALNTGNQFYF
A				622	16	1	15	P4-HCRT(1-13)	2			1									1														TRBV28		TRBJ2-7	CASRTPGAREQYF	TRAV3	TRAJ8	CAVRESGFQKLVF
A				623	16	1	15	P4-HCRT(1-13)	2			1												1											TRBV6-5		TRBJ2-4	CASSARSAKNIQYF	TRAV26-1	TRAJ50	CIVRVTKTSYDKVIF	TRAV26-1	TRAJ36	CIVSPVTGANNLFF
A				624	16	1	15	P4-HCRT(1-13)	2			1									1			1											TRBV25-1		TRBJ1-6	CASSEFDSENSPLHF	TRAV27	TRAJ45	ITPAGGGADGLTF
A				625	16	1	15	P4-HCRT(1-13)	2												1			1											TRBV10-1		TRBJ2-2	CASSEGSGGPGGELFF	TRAV8-2	TRAJ10	CAVSGPGGGNKLTF
A				626	16	1	15	P4-HCRT(1-13)	2			1									1			1											TRBV2		TRBJ2-5	CASSEIGGETQYF	TRAV8-2	TRAJ9	CAVSAAAGGFKTIF
A				627	16	1	15	P4-HCRT(1-13)	2			1							1					1											TRBV2		TRBJ2-1	CASSESGNEQFF	TRAV1-1	TRAJ21	CAVAGYNFNKFYF	TRAV21	TRAJ3
A				628	16	1	15	P4-HCRT(1-13)	2			1									1														TRBV5-1		TRBJ2-5	CASSFSASGTPQETQYF	TRAV12-2	TRAJ44	CAVNAPGTGTASKLTF
A				629	16	1	15	P4-HCRT(1-13)	2															1											TRBV5-4		TRBJ2-5	CASSLGVSPETQYF	TRAV21	TRAJ58	CAVCPTSGSRLTF
A				630	16	1	15	P4-HCRT(1-13)	2	1									1		1			1											TRBV5-1		TRBJ2-7	CASSLPSGALSYEQYF	TRAV41	TRAJ40	CAALDLSGTYKYIF
A				631	16	1	15	P4-HCRT(1-13)	2			1		1							1														TRBV28		TRBJ1-6	CASSLSLDSEGLHF	TRAV12-1	TRAJ35	CVVNGGFGNVLHC
A				632	16	1	15	P4-HCRT(1-13)	2	1									1		1	1		1											TRBV12-3		TRBJ2-3	CASSLSRSTDTQYF	TRAV26-2	TRAJ38	CILIRAHNAGNNRKLIW	TRAV26-2	TRAJ38
A				633	16	1	15	P4-HCRT(1-13)	2	1									1		1														TRBV7-2		TRBJ1-5	CASSLTGDQPQHF	TRAV8-6	TRAJ49		TRAV29/DV5	TRAJ45	CAASFMYSGGGADGLTF
A				634	16	1	15	P4-HCRT(1-13)	2												1														TRBV28		TRBJ1-1	CASSPMGGVTEAFF	TRAV9-2	TRAJ4	CALSSGGYNKLIF	TRAV2	TRAJ12
A				635	16	1	15	P4-HCRT(1-13)	2	1		1									1			1											TRBV18		TRBJ2-7	CASSPPGQDYEQYF	TRAV17	TRAJ12	CALGMDSSYKLIF	TRAV10	TRAJ33
A				636	16	1	15	P4-HCRT(1-13)	2	1		1		1							1	1													TRBV18		TRBJ2-2	CASSPPIAGGGELFF	TRAV13-1	TRAJ26	CAAPEGQNFVF
A				637	16	1	15	P4-HCRT(1-13)	2			1									1														TRBV12-3		TRBJ2-1	CASSPSRAAGETDEQFF	TRAV26-2	TRAJ41	CILRDEDSGYALNF
A				638	16	1	15	P4-HCRT(1-13)	2												1			1											TRBV14		TRBJ2-2	CASSQALGQPNTGELFF	TRAV9-2	TRAJ48	CALVANFGNEKLTF
A				639	16	1	15	P4-HCRT(1-13)	2															1											TRBV28		TRBJ1-6	CASSQDWGNSPLHF	TRAV14/DV4	TRAJ54	CAMRDKGQQGAQKLVF	TRAV38-1	TRAJ58
A				640	16	1	15	P4-HCRT(1-13)	2			1									1			1											TRBV4-1		TRBJ1-3	CASSQGQRFSGNTIYF	TRAV38-1	TRAJ57	CAFRQGGSEKLVF
A				641	16	1	15	P4-HCRT(1-13)	2			1		1							1	1		1											TRBV14		TRBJ2-7	CASSRNVASYEQYF	TRAV21	TRAJ31	CAVRQDNARLMF
A				642	16	1	15	P4-HCRT(1-13)	2			1		1							1			1											TRBV7-2		TRBJ1-5	CASSSLGSNQPQHF	TRAV13-1	TRAJ5	CAASEGRRALTF
A				643	16	1	15	P4-HCRT(1-13)	2												1			1											TRBV27	TRBD2	TRBJ2-2	CASSTRTSGNTGELFF	TRAV20	TRAJ40	CAVQAGGTYKYIF
A				644	16	1	15	P4-HCRT(1-13)	2												1	1		1											TRBV6-1		TRBJ2-1	CASSVLAGGRSSYNEQFF	TRAV38-2/DV8	TRAJ27	CAYRRNTNAGKSTF
A				645	16	1	15	P4-HCRT(1-13)	2			1		1							1			1											TRBV6-2	TRBD2	TRBJ2-7	CASSYSKLAGGGEQYF	TRAV19	TRAJ32	CALSEMNYGGATNKLIF
A				646	16	1	15	P4-HCRT(1-13)	2	1		1									1														TRBV6-5		TRBJ1-6	CASTRSEDSPLHF	TRAV13-1	TRAJ37	CAASKSNTGKLIF
A				647	16	1	15	P4-HCRT(1-13)	2			1									1			1											TRBV30		TRBJ2-5	CAWSGTGSQETQYF	TRAV13-1	TRAJ50	CAASIKTSYDKVIF
A				648	16	1	15	P4-HCRT(1-13)	2	1		1									1			1											TRBV20-1		TRBJ2-7	CSALLQTYEQYF	TRAV13-1	TRAJ27	CAESGGNTNAGKSTF
A				649	16	1	15	P4-HCRT(1-13)	2			1									1														TRBV29-1		TRBJ2-2	CSVRHVSGANTGELFF	TRAV23/DV6	TRAJ45	CAARRVEYSGGGADGLTF
A				650	16	3	16	P4-HCRT(56-69)	2															1											TRBV10-3		TRBJ2-3	CAISDPGGAGVLDTQYF	TRAV8-2	TRAJ45	CAVSSGGGADGLTF
A				651	16	3	16	P4-HCRT(56-69)	2	1												1		1											TRBV10-3		TRBJ2-7	CAISESAGTYEQYF	TRAV14/DV4	TRAJ40		TRAV12-3	TRAJ29	CATRRSGNTPLVF
A				652	16	3	16	P4-HCRT(56-69)	2												1														TRBV6-6		TRBJ2-3	CASASGGAQYF	TRAV13-1	TRAJ29	CAANRNSGNTPLVF
A				653	16	3	16	P4-HCRT(56-69)	2												1			1											TRBV5-1		TRBJ2-7	CASMWGDGIYEQYF	TRAV20	TRAJ26		TRAV12-2	TRAJ10	CAVKGVTGGGNKLTF
A				654	16	3	16	P4-HCRT(56-69)	2			1									1	1													TRBV3-1		TRBJ2-7	CASNRGGGEQYF	TRAV23/DV6	TRAJ22	CAASDASGSARQLTF	TRAV22	TRAJ20
A				655	16	3	16	P4-HCRT(56-69)	2			1												1											TRBV19		TRBJ1-6	CASNRGSYNSPLHF	TRAV29/DV5	TRAJ32	CAARVYGGATNKLIF
A				656	16	3	16	P4-HCRT(56-69)	2													1		1											TRBV2		TRBJ2-2	CASRGAPTGELFF	TRAV41	TRAJ49		TRAV8-2	TRAJ39	CAVSDNAGNMLTF
A				657	16	3	16	P4-HCRT(56-69)	2												1			1											TRBV6-4		TRBJ1-1	CASRPDGAMNTEAFF	TRAV3	TRAJ7	CAVRDSFYGNNRLAF
A				658	16	3	16	P4-HCRT(56-69)	2			1									1			1											TRBV2		TRBJ2-2	CASSEVASPTGELFF	TRAV8-2	TRAJ54	CVVRKGQGAQKLVF
A				659	16	3	16	P4-HCRT(56-69)	2												1	1													TRBV2	TRBD1	TRBJ2-6	CASSEWGQGASGANVLTF	TRAV26-1	TRAJ45	CIVRGSGGGGADGLTF
A				660	16	3	16	P4-HCRT(56-69)	2													1													TRBV19	TRBD2	TRBJ2-4	CASSIETSGGGNIQYF	TRAV2	TRAJ31	CAVEDLGNNARLMF
A				661	16	3	16	P4-HCRT(56-69)	2			1										1		1											TRBV11-2		TRBJ2-1	CASSIRGTSGAYEQFF	TRAV26-2	TRAJ58	CILRGGTSGSRLTF
A				662	16	3	16	P4-HCRT(56-69)	2												1			1											TRBV5-1		TRBJ2-2	CASSLAPGGTGELFF	TRAV17	TRAJ43	CATSINDMRF	TRAV13-1	TRAJ39
A				663	16	3	16	P4-HCRT(56-69)	2	1	1	1									1			1											TRBV5-1		TRBJ2-2	CASSLAVAGELFF	TRAV38-2/DV8	TRAJ9	CAYRSARTGGFKTIF	TRAV14/DV4	TRAJ52
A				664	16	3	16	P4-HCRT(56-69)	2			1									1	1		1											TRBV5-4		TRBJ1-5	CASSLDVNQPQHF	TRAV13-1	TRAJ26	CAASKKNYGQNFVF
A				665	16	3	16	P4-HCRT(56-69)	2			1									1			1											TRBV11-2		TRBJ2-1	CASSLGGQNFNEQFF	TRAV29/DV5	TRAJ49	CAASAYSGNQFYF
A				666	16	3	16	P4-HCRT(56-69)	2												1	1		1											TRBV11-3		TRBJ2-5	CASSLGHRLAGREETQYF	TRAV38-1	TRAJ43	CAFIRGNDMRF
A				667	16	3	16	P4-HCRT(56-69)	2		1	1																							TRBV5-1		TRBJ2-7	CASSLGPTGLANSYEQYF	TRAV25	TRAJ43	CAAGGMRF
A				668	16	3	16	P4-HCRT(56-69)	2												1			1											TRBV6-6		TRBJ1-2	CASSLPGQGALGYTF	TRAV23/DV6	TRAJ32	CAASSGGATNKLIF
A				669	16	3	16	P4-HCRT(56-69)	2			1												1											TRBV11-2		TRBJ2-5	CASSNGWRETQYF	TRAV26-1	TRAJ29		TRAV29/DV5	TRAJ47	CAASVGGNKLVF
A				670	16	3	16	P4-HCRT(56-69)	2			1									1			1											TRBV28		TRBJ1-6	CASSPGLYNSPLHF	TRAV9-2	TRAJ45	CALSDRGGGADGLTF
A				671	16	3	16	P4-HCRT(56-69)	2			1									1			1											TRBV2		TRBJ2-3	CASSPRLRGDFTDTQYF	TRAV25	TRAJ36	CAGRLALRGANNLFF
A				672	16	3	16	P4-HCRT(56-69)	2			1									1			1											TRBV5-4		TRBJ1-1	CASSPTDLNTEAFF	TRAV2	TRAJ5	CAVERTGRRALTF	TRAV27	TRAJ3
A				673	16	3	16	P4-HCRT(56-69)	2	1		1												1											TRBV4-3		TRBJ2-2	CASSQGLGGTGELFF	TRAV38-2/DV8	TRAJ40	CAYRPLSGTYKYIF	TRAV8-6	TRAJ49
A				674	16	3	16	P4-HCRT(56-69)	2			1									1			1											TRBV9		TRBJ1-1	CASSQGLNTEAFF	TRAV25	TRAJ40	CAGRSGTYKYIF
A				675	16	3	16	P4-HCRT(56-69)	2													1		1											TRBV14		TRBJ1-1	CASSQRGGRANTEAFF	TRAV3	TRAJ36	CAVDLTGANNLFF
A				676	16	3	16	P4-HCRT(56-69)	2	1	1	1									1														TRBV4-1		TRBJ2-6	CASSRGQANSGANVLTF	TRAV8-6	TRAJ29	CAVSAPPSGNTPLVF
A				677	16	3	16	P4-HCRT(56-69)	2			1												1											TRBV28		TRBJ1-4	CASSSLAGGLGEKLFF	TRAV38-2/DV8	TRAJ43	CAYRGYNNNDMRF
A				678	16	3	16	P4-HCRT(56-69)	2	1						1								1											TRBV7-6		TRBJ2-3	CASSSLPADTQYF	TRAV9-2	TRAJ23	CALSPSRNQGGKLIF
A				679	16	3	16	P4-HCRT(56-69)	2													1													TRBV6-2		TRBJ1-1	CASSSPVGLMNTEAFF	TRAV19	TRAJ22	CALSVHSGSARQLTF
A				680	16	3	16	P4-HCRT(56-69)	2			1									1			1											TRBV6-6		TRBJ2-7	CASSSRDSGSPEQYF	TRAV26-1	TRAJ54	CIVRALIQGAQKLVF
A				681	16	3	16	P4-HCRT(56-69)	2																										TRBV27		TRBJ2-7	CASSTDRGHEQYF	TRAV3	TRAJ10	CAVRDPYTGGGNKLTF
A				682	16	3	16	P4-HCRT(56-69)	2			1										1		1											TRBV6-1		TRBJ2-3	CASSVSLRTDTQYF	TRAV12-1	TRAJ10	CVVKGGGGNKLTF	TRAV4	TRAJ5	CLVGWGTGRRALTF
A				683	16	3	16	P4-HCRT(56-69)	2												1			1											TRBV5-4		TRBJ2-5	CASSWRDRETQYF	TRAV20	TRAJ18	CAVQARGGSTLGRLYF
A				684	16	3	16	P4-HCRT(56-69)	2	1		1										1		1											TRBV5-1		TRBJ2-2	CASSWSHTGELFF	TRAV27	TRAJ56		TRAV13-2	TRAJ40	CAENGAAGTYKYIF
A				685	16	3	16	P4-HCRT(56-69)	2			1												1											TRBV6-2		TRBJ2-7	CASSYETGGHLYEQYF	TRAV26-1	TRAJ38		TRAV26-1	TRAJ38	CIVRANAGNNRKLIW
A				686	16	3	16	P4-HCRT(56-69)	2							1																			TRBV10-2		TRBJ1-2	CASXRGTGDFEYGYTF	TRAV2	TRAJ26	CAVDGGYGQNFVF
A				687	16	3	16	P4-HCRT(56-69)	2			1									1			1											TRBV15		TRBJ2-3	CATSEGGSDTQYF	TRAV13-1	TRAJ56	CAASTGANSKLTF
A				688	16	3	16	P4-HCRT(56-69)	2			1		1					1		1			1											TRBV15		TRBJ1-1	CATSRNRAVPEAFF	TRAV1-2	TRAJ33	CAVMDSNYQLIW
A				689	16	3	16	P4-HCRT(56-69)	2			1									1														TRBV15		TRBJ2-7	CATSTNRAAYEQYF	TRAV16	TRAJ33	CAFMDSNYQLIW	TRAV21	TRAJ6	CAVRDAGGSYIPTF
A				690	16	3	16	P4-HCRT(56-69)	2	1		1		1							1	1		1											TRBV30		TRBJ1-6	CAWNGIPYNSPLHF	TRAV16	TRAJ6	CALSGGSGGSYIPTF	TRAV13-2	TRAJ15
A				691	16	3	16	P4-HCRT(56-69)	2			1		1					1			1		1											TRBV30		TRBJ1-3	CAWSLGGWSSGNTIYF	TRAV3	TRAJ13	CAVRDMDSGGYQKVTF
A				692	16	3	16	P4-HCRT(56-69)	2			1									1			1											TRBV20-1		TRBJ1-1	CSACGTENTEAFF	TRAV12-3	TRAJ15	CAMRRQAGTALIF
A				693	16	3	16	P4-HCRT(56-69)	2			1									1			1											TRBV20-1		TRBJ2-7	CSAGGLYEQYF	TRAV26-2	TRAJ42	CILGSYGGSQGNLIF
A				694	16	3	16	P4-HCRT(56-69)	2			1												1											TRBV20-1		TRBJ2-1	CSANARGGRYEQFF	TRAV14/DV4	TRAJ42	CAMREGSQGNLIF	TRAV12-1	TRAJ23	CVVNAGQGGKLIF
A				695	16	3	16	P4-HCRT(56-69)	2			1		1																					TRBV20-1		TRBJ2-1	CSARATAGLANEQFF	TRAV2	TRAJ20	CAVSPRDYKLSF
A				696	16	3	16	P4-HCRT(56-69)	2			1									1			1											TRBV20-1		TRBJ1-6	CSARPGLRASPLHF	TRAV25	TRAJ41	CAGPESNSGYALNF
A				697	16	3	16	P4-HCRT(56-69)	2			1									1			1											TRBV20-1		TRBJ2-1	CSASPAGSYNEQFF	TRAV27	TRAJ21	CAGGYNFNKFYF
A				698	16	3	16	P4-HCRT(56-69)	2					1										1											TRBV29-1		TRBJ1-4	CSVKEVGEKLFF	TRAV3	TRAJ40		TRAV9-2	TRAJ29	CALSESGNTPLVF
B				773	6	1	19	C6-HCRT(1-13)	2			1									1													1	TRBV3-1	IGHD5-24	TRBJ2-5	CAIGQGATITQYF	TRAV8-2	TRAJ48	CAVTNFGNEKLTF	TRAV4	TRAJ44
B				774	6	1	19	C6-HCRT(1-13)	2			1									1														TRBV12-5		TRBJ1-2	CASGLDRGYYGYTF	TRAV9-2	TRAJ48	CARSNFGNEKLTF
B				775	6	1	19	C6-HCRT(1-13)	2			1									1	1		1										1	TRBV2		TRBJ2-3	CASPRLSSTDTQYF	TRAV9-2	TRAJ53	CALTQTDSGGSNYKLTF
B				776	6	1	19	C6-HCRT(1-13)	2			1						1			1	1		1										1	TRBV12-3		TRBJ1-5	CASRDKTSQPQHF	TRAV25	TRAJ58	CETSGSRLTF
B				777	6	1	19	C6-HCRT(1-13)	2			1				1		1			1														TRBV6-1		TRBJ2-6	CASSEATATYSGANVLTF	TRAV16	TRAJ15	CALTNQAGTALIF
B				778	6	1	19	C6-HCRT(1-13)	2	1												1													TRBV12-3		TRBJ2-2	CASSFRGGDTGELFF	TRAV13-2	TRAJ56	CAENTGANSKLTF
B				779	6	1	19	C6-HCRT(1-13)	2									1																	TRBV12-3		TRBJ2-5	CASSGETQYF	TRAV20	TRAJ38	CAVQARGTGNNRKLIW
B				780	6	1	19	C6-HCRT(1-13)	2												1														TRBV19		TRBJ2-5	CASSIGRQETQYF	TRAV13-1	TRAJ39	CAASRGGNMLTF	TRAV17	TRAJ10
B				781	6	1	19	C6-HCRT(1-13)	2			1									1	1													TRBV7-9		TRBJ2-3	CASSLFLQGTDTQYF	TRAV41	TRAJ34	CAVYNTDKLIF	TRAV25	TRAJ53	PPNSGGSNYKLTF
B				782	6	1	19	C6-HCRT(1-13)	2			1						1			1	1												1	TRBV5-1		TRBJ2-1	CASSLNQQGQGYNEQFF	TRAV19	TRAJ33	CDSNYQLIW	TRAV9-2	TRAJ23	CALSDNQGGKLIF
B				783	6	1	19	C6-HCRT(1-13)	2			1									1														TRBV18		TRBJ1-2	CASSPGTGIYYGYTF	TRAV34	TRAJ37	CGADHGSSNTGKLIF	TRAV26-1	TRAJ39
B				784	6	1	19	C6-HCRT(1-13)	2			1									1	1		1											TRBV4-3		TRBJ2-1	CASSPRLAGITLPNEQFF	TRAV2	TRAJ11	CAVEDNSGYSTLTF
B				785	6	1	19	C6-HCRT(1-13)	2			1									1			1											TRBV12-3		TRBJ2-3	CASSQPLAGGADTQYF	TRAV6	TRAJ34		TRAV13-1	TRAJ42	CAASRAYYGGSQGNLIF
B				786	6	1	19	C6-HCRT(1-13)	2							1					1			1											TRBV6-2		TRBJ1-2	CASSRPEMTYGYTF	TRAV17	TRAJ56	CATAFTGANSKLTF	TRAV12-2	TRAJ11
B				787	6	1	19	C6-HCRT(1-13)	2												1	1		1										1	TRBV7-9		TRBJ1-1	CASSRQGEAFF	TRAV13-1	TRAJ58	CAASRGGTSGSRLTF
B				788	6	1	19	C6-HCRT(1-13)	2	1		1									1			1										1	TRBV28	TRBD2	TRBJ2-7	CASSRTSGGTYEQYF	TRAV2	TRAJ32	CAVPGGATNKLIF
B				789	6	1	19	C6-HCRT(1-13)	2															1											TRBV27		TRBJ2-2	CASSWTGLADTGELFF	TRAV9-2	TRAJ47	CALSNYGNKLVF
B				790	6	1	19	C6-HCRT(1-13)	2			1						1				1		1											TRBV6-5		TRBJ2-1	CASSYSGAPQQFF	TRAV20	TRAJ52	CAVRPFPNAGGTSYGKLTF	TRAV38-2/DV8	TRAJ54	CAYPQAKGAQKLVF
B				791	6	1	19	C6-HCRT(1-13)	2	1		1						1			1	1		1										1	TRBV6-6		TRBJ2-7	CASTPGATGNYEQYF	TRAV12-3	TRAJ52	CAMRHAGGTSYGKLTF
B				792	6	1	19	C6-HCRT(1-13)	2												1			1											TRBV29-1		TRBJ2-6	CSADTGANVLTF	TRAV8-2	TRAJ49	CAVTTNTGNQFYF
B				793	6	1	19	C6-HCRT(1-13)	2			1						1			1	1		1										1	TRBV20-1		TRBJ2-2	CSARGQGRGLFF	TRAV17	TRAJ56	CATVYTGANSKLTF
B				794	6	4	20	C6-HCRT(87-100)	2			1									1	1		1										1	TRBV10-3		TRBJ2-5	CAIGRQPGPGETQYF	TRAV21	TRAJ54	CAVGEGGAQKLVF
B				795	6	4	20	C6-HCRT(87-100)	2			1									1			1											TRBV10-3		TRBJ1-1	CAISRDHTEAFF	TRAV12-1	TRAJ40	CVVPSGTYKYIF	TRAV17	TRAJ36
B				796	6	4	20	C6-HCRT(87-100)	2												1			1											TRBV6-5		TRBJ1-4	CASHRGGYNEKLFF	TRAV3	TRAJ17	CAVRPFKAAGNKLTF
B				797	6	4	20	C6-HCRT(87-100)	2			1									1														TRBV25-1		TRBJ2-5	CASKGVGGQETQYF	TRAV9-2	TRAJ48	CAFYFGNEKLTF	TRAV17	TRAJ54
B				798	6	4	20	C6-HCRT(87-100)	2			1									1			1										1	TRBV19		TRBJ1-3	CASKLSGNPRSGNTIYF	TRAV25	TRAJ30		TRAV22	TRAJ45	CAVYSGGGADGLTF
B				799	6	4	20	C6-HCRT(87-100)	2												1			1										1	TRBV28		TRBJ1-5	CASLRRGTNQPQHF	TRAV3	TRAJ33	CAVRDAREGSNYQLIW	TRAV9-2	TRAJ3	CALSGVFYSSASKIIF
B				800	6	4	20	C6-HCRT(87-100)	2			1									1													1	TRBV12-3		TRBJ1-5	CASLTGFNQPQHF	TRAV2	TRAJ20	CAVSNDYKLSF
B				801	6	4	20	C6-HCRT(87-100)	2												1														TRBV6-6		TRBJ1-2	CASNDGIYGYTF	TRAV9-2	TRAJ29	CALGSGNTPLVF
B				802	6	4	20	C6-HCRT(87-100)	2			1									1	1		1											TRBV2		TRBJ1-1	CASNGQGFTEAFF	TRAV13-1	TRAJ15	CAATDSRAGTALIF	TRAV6	TRAJ42
B				803	6	4	20	C6-HCRT(87-100)	2	1		1									1													1	TRBV5-1		TRBJ2-2	CASRRFEGHGELFF	TRAV16	TRAJ40	CALRGSEGTYKYIF
B				804	6	4	20	C6-HCRT(87-100)	2			1									1			1											TRBV28		TRBJ1-5	CASRSGNQPQHF	TRAV12-2	TRAJ3	CAVNSYSSASKIIF
B				805	6	4	20	C6-HCRT(87-100)	2	1														1										1	TRBV9		TRBJ2-2	CASSATGNTGELFF	TRAV22	TRAJ42	CAGGYYGGSQGNLIF	TRAV22	TRAJ42	CAGGDYGGSQGNLIF
B				806	6	4	20	C6-HCRT(87-100)	2			1																						1	TRBV6-1		TRBJ1-1	CASSEGGSRAFF	TRAV16	TRAJ58	CALTRETSGSRLTF	TRAV25	TRAJ41	CAANSNSGYALNF
B				807	6	4	20	C6-HCRT(87-100)	2	1											1			1										1	TRBV9		TRBJ1-4	CASSEGTISTNEKLFF	TRAV4	TRAJ23	CLVGDMDNQGGKLIF
B				808	6	4	20	C6-HCRT(87-100)	2									1			1			1										1	TRBV2		TRBJ2-4	CASSERVAGGQKNIQYF	TRAV16	TRAJ38	CALNNAGNNRKLIW	TRAV16	TRAJ38
B				809	6	4	20	C6-HCRT(87-100)	2			1									1														TRBV7-6		TRBJ2-1	CASSFLRGRDEQFF	TRAV26-1	TRAJ40	CIVRPASGTYKYIF	TRAV41	TRAJ61
B				810	6	4	20	C6-HCRT(87-100)	2			1									1													1	TRBV7-2		TRBJ1-5	CASSFRGRGNQPQHF	TRAV14/DV4	TRAJ45	CAMREGSGGGGADGLTF
B				811	6	4	20	C6-HCRT(87-100)	2			1												1											TRBV7-2		TRBJ2-5	CASSGDPGSETQYF	TRAV2	TRAJ6	CAVGGSYIPTF
B				812	6	4	20	C6-HCRT(87-100)	2												1	1												1	TRBV6-1		TRBJ2-5	CASSGFQGYQETQYF	TRAV38-1	TRAJ39	CAFTSWNNAGNMLTF
B				813	6	4	20	C6-HCRT(87-100)	2																									1	TRBV19		TRBJ1-6	CASSIQGRDSPLHF	TRAV20	TRAJ26	CAVVDNYGQNFVF
B				814	6	4	20	C6-HCRT(87-100)	2			1									1			1										1	TRBV19		TRBJ2-3	CASSISTSGRQDTQYF	TRAV38-2/DV8	TRAJ54	CAYRTGIQGAQKLVF
B				815	6	4	20	C6-HCRT(87-100)	2												1													1	TRBV7-6		TRBJ1-4	CASSLAPQASNEKLFF	TRAV25	TRAJ27	CAGNTNAGKSTF	TRAV20	TRAJ21
B				816	6	4	20	C6-HCRT(87-100)	2												1			1											TRBV7-9		TRBJ1-4	CASSLAPTGMGEKLFF	TRAV19	TRAJ9	CALQNTGGFKTIF
B				817	6	4	20	C6-HCRT(87-100)	2			1									1			1											TRBV7-2		TRBJ1-4	CASSLDSQYEKLFF	TRAV19	TRAJ37	CALSDRSNTGKLIF
B				818	6	4	20	C6-HCRT(87-100)	2	1								1			1														TRBV5-4		TRBJ1-2	CASSLGASYGYTF	TRAV26-2	TRAJ32		TRAV13-2	TRAJ53	CAETNSGGSNYKLTF
B				819	6	4	20	C6-HCRT(87-100)	2			1									1			1											TRBV11-2		TRBJ1-6	CASSLGPGNSPLHF	TRAV39	TRAJ44	CAASTGTASKLTF
B				820	6	4	20	C6-HCRT(87-100)	2			1									1			1										1	TRBV12-3		TRBJ2-7	CASSLRRSSYEQYF	TRAV20	TRAJ44	CAVQRVGTASKLTF
B				821	6	4	20	C6-HCRT(87-100)	2									1			1													1	TRBV5-8		TRBJ1-5	CASSLVFGSEYSNQPQHF	TRAV17	TRAJ6	CATALPSGGSYIPTF
B				822	6	4	20	C6-HCRT(87-100)	2												1			1										1	TRBV7-2		TRBJ2-5	CASSLVTSGGAKQETQYF	TRAV9-2	TRAJ44	CALDTGTASKLTF	TRAV34	TRAJ52
B				823	6	4	20	C6-HCRT(87-100)	2										1		1													1	TRBV7-3		TRBJ2-7	CASSPAHGSYEQYF	TRAV10	TRAJ10		TRAV17	TRAJ23	CATDAGLYNQGGKLIF
B				824	6	4	20	C6-HCRT(87-100)	2			1									1			1										1	TRBV18		TRBJ2-5	CASSPRLATGFQETQYF	TRAV25	TRAJ50		TRAV29/DV5	TRAJ54	CAASAEGRGAQKLVF
B				825	6	4	20	C6-HCRT(87-100)	2			1									1			1											TRBV3-1		TRBJ2-3	CASSQATPRTVDTQYF	TRAV12-3	TRAJ38		TRAV29/DV5	TRAJ36	CAAGANNLFF
B				826	6	4	20	C6-HCRT(87-100)	2			1				1					1			1											TRBV4-1		TRBJ1-4	CASSQDPNRATNEKLFF	TRAV20	TRAJ34	CAVQRYNTDKLIF
B				827	6	4	20	C6-HCRT(87-100)	2			1									1			1										1	TRBV5-4		TRBJ1-2	CASSQGETGRNYGYTF	TRAV16	TRAJ49	CALNEANTGNQFYF
B				828	6	4	20	C6-HCRT(87-100)	2	1		1									1			1											TRBV4-2		TRBJ2-1	CASSQKPPGQAHNEQFF	TRAV14/DV4	TRAJ49	CAMREANTGNQFYF	TRAV14/DV4	TRAJ48
B				829	6	4	20	C6-HCRT(87-100)	2			1									1			1										1	TRBV4-2		TRBJ2-7	CASSRTSFQSSGYEQYF	TRAV6	TRAJ23	CALDGNQGGKLIF
B				830	6	4	20	C6-HCRT(87-100)	2			1		1							1														TRBV5-1		TRBJ1-2	CASSSEQGNYGYTF	TRAV16	TRAJ42	CAPYPYGGSQGNLIF	TRAV8-2	TRAJ9	CAVSGGFKTIF
B				831	6	4	20	C6-HCRT(87-100)	2	1											1														TRBV5-1		TRBJ1-1	CASSTGTALNTEAFF	TRAV35	TRAJ20	CAGQNPNDYKLSF
B				832	6	4	20	C6-HCRT(87-100)	2	1											1	1												1	TRBV19		TRBJ2-1	CASSTNTGGLTYNEQFF	TRAV2	TRAJ8	CAVEDHNTGFQKLVF	TRAV3	TRAJ11
B				833	6	4	20	C6-HCRT(87-100)	2			1									1													1	TRBV5-1		TRBJ2-7	CASSVDRGPYEQYF	TRAV13-1	TRAJ36	CAASRGGANNLFF
B				834	6	4	20	C6-HCRT(87-100)	2												1														TRBV9		TRBJ1-3	CASSVVDSSGNTIYF	TRAV19	TRAJ56	CALSEAGANSKLTF	TRAV19	TRAJ56	CAPSEAGANSKLTF
B				835	6	4	20	C6-HCRT(87-100)	2			1									1	1		1										1	TRBV6-5		TRBJ1-2	CASSYEGENGYTF	TRAV21	TRAJ38		TRAV17	TRAJ54	CATVKIQGAQKLVF
B				836	6	4	20	C6-HCRT(87-100)	2												1			1											TRBV30		TRBJ2-3	CAWSVGSRASTDTQYF	TRAV17	TRAJ39	CATGAGNMLTF
B				837	6	4	20	C6-HCRT(87-100)	2	1		1									1	1		1											TRBV29-1		TRBJ2-2	CSAGQGRTGELFF	TRAV13-1	TRAJ31	CAASIMYNNARLMF
B				838	6	4	20	C6-HCRT(87-100)	2			1									1														TRBV20-1		TRBJ1-1	CSAPLQALKTEAFF	TRAV12-1	TRAJ7	CVVNGAGGNNRLAF	TRAV1-2	TRAJ17	CAVRTAGNKLTF
B				839	6	4	20	C6-HCRT(87-100)	2			1												1											TRBV20-1		TRBJ2-1	CSARTKQGTYNEQFF	TRAV13-2	TRAJ23	CAERVLYNQGGKLIF
B				840	6	4	20	C6-HCRT(87-100)	2			1						1			1													1	TRBV20-1		TRBJ2-5	CSASEGQGQETQYF	TRAV9-2	TRAJ39	CALRNNAGNMLTF	TRAV9-2	TRAJ23
B				841	6	4	20	C6-HCRT(87-100)	2			1				1																			TRBV20-1		TRBJ2-1	CSAVGGGGNEQFF	TRAV4	TRAJ12	CLVARMDSSYKLIF	TRAV6	TRAJ16
B				842	6	4	20	C6-HCRT(87-100)	2			1									1														TRBV20-1		TRBJ2-7	CSTATGTGAYEQYF	TRAV6	TRAJ44	CALDMAGTASKLTF
B				843	6	4	20	C6-HCRT(87-100)	2												1														TRBV29-1		TRBJ1-1	CSVGDRANTEAFF	TRAV26-1	TRAJ40	CIVRSVTSGTYKYIF
B				844	7	1	21	C7-HCRT(1-13)	2	1		1									1	1													TRBV10-3		TRBJ2-7	CAITSGTGFYEQYF	TRAV9-2	TRAJ39	CALSDFNNAGNMLTF
B				845	7	1	21	C7-HCRT(1-13)	2																									1	TRBV12-5		TRBJ2-7	CASGLMSYEQYF	TRAV8-2	TRAJ48	CAVSDNFGNEKLTF
B				846	7	1	21	C7-HCRT(1-13)	2																									1	TRBV2		TRBJ2-7	CASIRVYPYEQYF	TRAV26-1	TRAJ20		TRAV8-2	TRAJ52	CAVKGPNAGGTSYGKLTF
B				847	7	1	21	C7-HCRT(1-13)	2			1						1			1	1		1											TRBV6-5		TRBJ2-6	CASKVSGASGANVLTF	TRAV5	TRAJ3	CAESMRSSASKIIF
B				848	7	1	21	C7-HCRT(1-13)	2												1			1										1	TRBV19		TRBJ2-5	CASRDLTAGGTQYF	TRAV16	TRAJ5	CALRGATGRRALTF
B				849	7	1	21	C7-HCRT(1-13)	2												1			1										1	TRBV5-1		TRBJ2-2	CASRFPLAEGSSNTGELFF	TRAV13-1	TRAJ13	CAAGPNSGGYQKVTF
B				850	7	1	21	C7-HCRT(1-13)	2			1									1													1	TRBV6-2		TRBJ1-5	CASRGGSNQPQHF	TRAV9-2	TRAJ8	CALNLMNTGFQKLVF
B				851	7	1	21	C7-HCRT(1-13)	2			1									1			1										1	TRBV4-2		TRBJ2-7	CASRPRESDEQYF	TRAV9-2	TRAJ26	CALDNYGQNFVF	TRAV27	TRAJ18
B				852	7	1	21	C7-HCRT(1-13)	2			1									1			1											TRBV6-5		TRBJ2-7	CASRRGPWGEQYF	TRAV6	TRAJ27		TRAV8-2	TRAJ23	CAVSENNQGGKLIF
B				853	7	1	21	C7-HCRT(1-13)	2	1		1									1			1										1	TRBV7-6		TRBJ2-1	CASSASGGAGNEQFF	TRAV8-6	TRAJ6	CAVGKAGGSYIPTF
B				854	7	1	21	C7-HCRT(1-13)	2									1			1	1		1										1	TRBV28		TRBJ1-5	CASSFAGGVQPQHF	TRAV17	TRAJ48	CATDFGNEKLTF
B				855	7	1	21	C7-HCRT(1-13)	2												1														TRBV28		TRBJ2-3	CASSFLLAVRDTQYF	TRAV20	TRAJ33	CAVIMDSNYQLIW
B				856	7	1	21	C7-HCRT(1-13)	2							1					1			1											TRBV6-1		TRBJ2-7	CASSGQFEQYF	TRAV23/DV6	TRAJ44		TRAV23/DV6	TRAJ29	CAALSGNTPLVF
B				857	7	1	21	C7-HCRT(1-13)	2					1		1					1			1											TRBV6-1		TRBJ2-7	CASSGTFFSYEQYF	TRAV10	TRAJ53	CVVSENSGGSNYKLTF
B				858	7	1	21	C7-HCRT(1-13)	2												1														TRBV3-1		TRBJ2-3	CASSHADTQYF	TRAV21	TRAJ45		TRAV13-2	TRAJ58	CAEKPSGSRLTF
B				859	7	1	21	C7-HCRT(1-13)	2			1										1		1										1	TRBV3-1		TRBJ2-7	CASSHGGPEQYF	TRAV21	TRAJ56	CAVKQSGANSKLTF
B				860	7	1	21	C7-HCRT(1-13)	2			1										1												1	TRBV11-3		TRBJ2-7	CASSHRVGEQYF	TRAV21	TRAJ32	CAVAGGATNKLIF	TRAV26-1	TRAJ22
B				861	7	1	21	C7-HCRT(1-13)	2												1			1										1	TRBV19		TRBJ1-5	CASSIWGTGVGQPQHF	TRAV26-1	TRAJ27	CIVRVGTNAGKSTF
B				862	7	1	21	C7-HCRT(1-13)	2												1	1		1											TRBV12-3		TRBJ2-7	CASSLGARYEQYF	TRAV23/DV6	TRAJ53	CAASIRGSNYKLTF	TRAV16	TRAJ42
B				863	7	1	21	C7-HCRT(1-13)	2			1									1			1										1	TRBV5-1	TRBD1	TRBJ1-4	CASSLGQGAFTTNEKLFF	TRAV8-2	TRAJ42	CAVSDLGGGSQGNLIF
B				864	7	1	21	C7-HCRT(1-13)	2	1		1									1	1		1											TRBV7-6		TRBJ1-4	CASSLGVGATNEKLFF	TRAV14/DV4	TRAJ45	CAMREGTGSGGGADGLTF
B				865	7	1	21	C7-HCRT(1-13)	2																										TRBV7-2		TRBJ2-3	CASSLILAPASTDTQYF	TRAV2	TRAJ9	CAVGETGGFKTIF
B				866	7	1	21	C7-HCRT(1-13)	2																										TRBV5-1		TRBJ2-1	CASSLSGSPSYNEQFF	TRAV35	TRAJ49	CAGHLLIAGNQFYF
B				867	7	1	21	C7-HCRT(1-13)	2			1									1													1	TRBV5-4		TRBJ1-1	CASSMVDANTEAFF	TRAV13-1	TRAJ20	CAAPGVNDYKLSF	TRAV9-2	TRAJ4
B				868	7	1	21	C7-HCRT(1-13)	2												1	1		1										1	TRBV18		TRBJ2-7	CASSPPAQGVGEQYF	TRAV4	TRAJ22	CLVGPSGSARQLTF
B				869	7	1	21	C7-HCRT(1-13)	2															1										1	TRBV18		TRBJ2-1	CASSPPLTASSYNEQFF	TRAV8-2	TRAJ10	CAVSRAGGGNKLTF
B				870	7	1	21	C7-HCRT(1-13)	2	1		1									1													1	TRBV7-9		TRBJ1-4	CASSPQTGSGEKLFF	TRAV3	TRAJ3	CAVRGSPTSKIIF
B				871	7	1	21	C7-HCRT(1-13)	2												1			1											TRBV5-1		TRBJ2-1	CASSPVGQGAYNEQFF	TRAV2	TRAJ30	CAVEKDDKIIF
B				872	7	1	21	C7-HCRT(1-13)	2			1									1														TRBV11-3		TRBJ2-3	CASSPYSGPSTDTQYF	TRAV17	TRAJ47	CATRMEYGNKLVF	TRAV12-1	TRAJ30
B				873	7	1	21	C7-HCRT(1-13)	2			1									1														TRBV4-2		TRBJ1-3	CASSQDLSSGNTIYF	TRAV12-2	TRAJ6	CAVRIASGGSYIPTF	TRAV4	TRAJ35	CLVGRGEVGFGNVLHC
B				874	7	1	21	C7-HCRT(1-13)	2												1														TRBV14		TRBJ2-7	CASSQGRGGEQYF	TRAV13-1	TRAJ30	CAASLDDKIIF
B				875	7	1	21	C7-HCRT(1-13)	2															1										1	TRBV28		TRBJ2-1	CASSQLAGTYNEQFF	TRAV12-1	TRAJ30	CVVNQSSDKIIF	TRAV13-2	TRAJ29	CAEKGGNTPLVF
B				876	7	1	21	C7-HCRT(1-13)	2			1									1			1										1	TRBV19		TRBJ1-4	CASSRGATNEKLFF	TRAV12-3	TRAJ31	CAMTNNARLMF	TRAV21	TRAJ47
B				877	7	1	21	C7-HCRT(1-13)	2									1			1			1										1	TRBV7-2		TRBJ2-7	CASSSAGGPGYEQYF	TRAV2	TRAJ32	CAVPGRGGATNKLIF
B				878	7	1	21	C7-HCRT(1-13)	2			1									1	1		1										1	TRBV5-4		TRBJ2-3	CASSSFTGSGGTDTQYF	TRAV19	TRAJ58	CALNRRTSGSRLTF
B				879	7	1	21	C7-HCRT(1-13)	2												1														TRBV28		TRBJ2-7	CASSSRGSNEQYF	TRAV8-6	TRAJ53	CAVSGRGGGSNYKLTF	TRAV21	TRAJ56	CAVYTGANSKLTF
B				880	7	1	21	C7-HCRT(1-13)	2	1		1									1			1											TRBV6-4		TRBJ2-2	CASSVGQSGTGELFF	TRAV10	TRAJ41	CVVSARNSGYALNF
B				881	7	1	21	C7-HCRT(1-13)	2			1									1	1		1										1	TRBV9		TRBJ2-1	CASSVPGQGEHEQFF	TRAV8-2	TRAJ49	CAVRPKNTGNQFYF
B				882	7	1	21	C7-HCRT(1-13)	2	1											1			1											TRBV6-2	TRBD1	TRBJ1-5	CASSYAGTGGWGNQPQHF	TRAV9-2	TRAJ35	CALSEKGFGNVLHC
B				883	7	1	21	C7-HCRT(1-13)	2												1														TRBV6-5		TRBJ2-7	CASSYSGSLQPYEQYF	TRAV21	TRAJ22	IISSGSARQLTF	TRAV38-2/DV8	TRAJ57	CAYQPSQGGSEKLVF
B				884	7	1	21	C7-HCRT(1-13)	2																									1	TRBV6-6		TRBJ2-3	CASSYSKAQYF	TRAV21	TRAJ52	CAVSTRNAGGTSYGKLTF
B				885	7	1	21	C7-HCRT(1-13)	2			1									1	1		1										1	TRBV6-6		TRBJ2-3	CASSYSPRGGDTQYF	TRAV2	TRAJ38	CAVEDVSPGNNRKLIW	TRAV22	TRAJ34	CAVEYWNTDKLIF
B				886	7	1	21	C7-HCRT(1-13)	2			1									1	1												1	TRBV28		TRBJ2-5	CASTGSGKSQETQYF	TRAV19	TRAJ3	CALSEARRSSASKIIF
B				887	7	1	21	C7-HCRT(1-13)	2	1		1									1														TRBV24-1		TRBJ1-2	CATEGSTNYGYTF	TRAV3	TRAJ8	CAVRANTGFQKLVF	TRAV12-1	TRAJ10
B				888	7	1	21	C7-HCRT(1-13)	2					1							1														TRBV6-2		TRBJ2-7	CATGQGIYEQYF	TRAV8-2	TRAJ20	CAVISPGGYYKLSF
B				889	7	1	21	C7-HCRT(1-13)	2																										TRBV12-3	TRBD2	TRBJ2-7	CATRLAGGYEQYF	TRAV16	TRAJ33	CALSNSNYQLIW	TRAV13-1	TRAJ10
B				890	7	1	21	C7-HCRT(1-13)	2			1									1			1											TRBV24-1		TRBJ2-3	CATSFREPDTQYF	TRAV2	TRAJ42		TRAV3	TRAJ28	CAVRDPYSGAGSYQLTF
B				891	7	1	21	C7-HCRT(1-13)	2			1		1							1	1		1										1	TRBV15		TRBJ1-5	CATSRDSLNQPQHF	TRAV41	TRAJ58	CAVRSRTSGSRLTF
B				892	7	1	21	C7-HCRT(1-13)	2																										TRBV24-1		TRBJ2-1	CATSTPEGQGYNEQFF	TRAV26-2	TRAJ40	CILGHTSGTYKYIF
B				893	7	1	21	C7-HCRT(1-13)	2	1											1	1		1										1	TRBV30		TRBJ1-5	CAWKGVGQSQPQHF	TRAV35	TRAJ54	CAGPREGAQKLVF	TRAV8-2	TRAJ43	CAVSNNNNDMRF
B				894	7	1	21	C7-HCRT(1-13)	2												1	1													TRBV30		TRBJ1-4	CAWSVGGNEKLFF	TRAV9-2	TRAJ27	CALLGAGKSTF
B				895	7	1	21	C7-HCRT(1-13)	2	1											1	1		1										1	TRBV30		TRBJ2-7	CAWSVSGPLVSYEQYF	TRAV3	TRAJ21	CAVSDNFNKFYF	TRAV22	TRAJ33	CAVEHRDSNYQLIW
B				896	7	1	21	C7-HCRT(1-13)	2			1									1														TRBV30		TRBJ1-1	CAWTPGTGGSTEAFF	TRAV25	TRAJ47	CAGPGGNKLVF	TRAV9-2	TRAJ26
B				897	7	1	21	C7-HCRT(1-13)	2																										TRBV30		TRBJ1-5	CAWTTLGGQPQHF	TRAV38-1	TRAJ26	CAFMKQGDYGQNFVF
B				898	7	1	21	C7-HCRT(1-13)	2			1									1													1	TRBV20-1	TRBD1	TRBJ1-6	CSAGTGGEVSPLHF	TRAV1-2	TRAJ33	CAVMDSNYQLIW
B				899	7	1	21	C7-HCRT(1-13)	2															1										1	TRBV20-1		TRBJ2-3	CSAREAMGTNTQYF	TRAV26-1	TRAJ47	CIAMEYGNKLVF	TRAV20	TRAJ27
B				900	7	1	21	C7-HCRT(1-13)	2	1		1						1				1		1										1	TRBV20-1		TRBJ1-3	CSASDRGSTTGNTIYF	TRAV3	TRAJ22	CAVRAPYSGSARQLTF
B				901	7	1	21	C7-HCRT(1-13)	2			1									1														TRBV28		TRBJ2-3	CSNGPSANTQYF	TRAV8-6	TRAJ30	CAVSVRDDKIIF
B				902	7	2	22	C7-HCRT(25-37)	2	1											1														TRBV19		TRBJ2-7	CASGDRGYEQYF	TRAV25	TRAJ44		TRAV3	TRAJ32	CAVREKAGGATNKLIF
B				903	7	2	22	C7-HCRT(25-37)	2												1			1											TRBV6-5		TRBJ2-5	CASRGGGGNQETQYF	TRAV3	TRAJ31	CAVRDMDARLMF
B				904	7	2	22	C7-HCRT(25-37)	2															1											TRBV9		TRBJ2-1	CASSAAGIYNEQFF	TRAV26-2	TRAJ54	CILRVPVGQGAQKLVF
B				905	7	2	22	C7-HCRT(25-37)	2															1											TRBV4-1		TRBJ2-7	CASSAESGTSEYEQYF	TRAV9-2	TRAJ56	CALSAPVGANSKLTF
B				906	7	2	22	C7-HCRT(25-37)	2												1			1											TRBV5-4		TRBJ2-1	CASSFRDLDNEQFF	TRAV19	TRAJ26	CALSDNYGQNFVF
B				907	7	2	22	C7-HCRT(25-37)	2			1																							TRBV5-4	TRBD2	TRBJ2-7	CASSIGTSGFYEQYF	TRAV26-1	TRAJ40		TRAV17	TRAJ49	CATARTNTGNQFYF
B				908	7	2	22	C7-HCRT(25-37)	2	1																									TRBV19		TRBJ2-2	CASSIQGAGTGELFF	TRAV8-6	TRAJ39	CAVRAGNNAGNMLTF
B				909	7	2	22	C7-HCRT(25-37)	2																										TRBV11-2		TRBJ1-4	CASSLAQVTEKLFF	TRAV9-2	TRAJ49	CALSPNTGNQFYF
B				910	7	2	22	C7-HCRT(25-37)	2	1		1				1								1											TRBV7-2		TRBJ2-2	CASSLFGRTNANTGELFF	TRAV12-1	TRAJ23	CVVKMAGGKLIF	TRAV23/DV6	TRAJ8
B				911	7	2	22	C7-HCRT(25-37)	2												1	1													TRBV11-3		TRBJ2-3	CASSLGASAGGPDTQYF	TRAV13-1	TRAJ53	CAASPYSGGSNYKLTF
B				912	7	2	22	C7-HCRT(25-37)	2	1				1							1														TRBV5-1		TRBJ2-3	CASSLGQTGGGDTQYF	TRAV8-2	TRAJ17	CAVSQIKAAGNKLTF
B				913	7	2	22	C7-HCRT(25-37)	2												1														TRBV5-8		TRBJ2-3	CASSLPGVTYTDTQYF	TRAV22	TRAJ36	CAVGPGANNLFF
B				914	7	2	22	C7-HCRT(25-37)	2									1			1														TRBV18		TRBJ2-3	CASSLQGSTDTQYF	TRAV2	TRAJ32	GGATNKLIF	TRAV8-2	TRAJ32	CVVSEWDKLIF
B				915	7	2	22	C7-HCRT(25-37)	2	1		1									1	1													TRBV7-2		TRBJ1-3	CASSLRQGGNTIYF	TRAV8-2	TRAJ29	CAVSPSGNTPLVF
B				916	7	2	22	C7-HCRT(25-37)	2			1										1													TRBV7-2		TRBJ1-1	CASSLVVPVLMNTEAFF	TRAV27	TRAJ42	CAVPMNYGGSQGNLIF
B				917	7	2	22	C7-HCRT(25-37)	2										1		1			1											TRBV18		TRBJ1-3	CASSPHPPESGNTIYF	TRAV41	TRAJ49		TRAV19	TRAJ56	CALSGPGGANSKLTF
B				918	7	2	22	C7-HCRT(25-37)	2	1											1	1		1											TRBV7-2		TRBJ1-2	CASSPLLQGARGYTF	TRAV27	TRAJ54	CAGVAKIQGAQKLVF
B				919	7	2	22	C7-HCRT(25-37)	2			1		1								1		1											TRBV27		TRBJ2-7	CASSPPGQAYEQYF	TRAV17	TRAJ49	CATDPNTGNQFYF
B				920	7	2	22	C7-HCRT(25-37)	2			1									1														TRBV28		TRBJ1-2	CASSPSGQRTGYTF	TRAV17	TRAJ54	CATDPLIQGAQKLVF
B				921	7	2	22	C7-HCRT(25-37)	2	1		1						1			1														TRBV5-4		TRBJ1-1	CASSPVVRATEAFF	TRAV34	TRAJ17	CGADKAAGNKLTF
B				922	7	2	22	C7-HCRT(25-37)	2			1									1			1											TRBV4-2		TRBJ1-6	CASSQGGRDNSPLHF	TRAV26-1	TRAJ39	CIVRLIKGSNAGNMLTF
B				923	7	2	22	C7-HCRT(25-37)	2															1											TRBV6-6		TRBJ2-1	CASSRASYNEQFF	TRAV2	TRAJ45	CAVEGYSGGGADGLTF	TRAV2	TRAJ45	CAAEGYSGGGADGLTF
B				924	7	2	22	C7-HCRT(25-37)	2												1			1											TRBV6-6		TRBJ2-7	CASSRPGLAYHEQYF	TRAV13-1	TRAJ23	CAASTDNQGGKLIF
B				925	7	2	22	C7-HCRT(25-37)	2																										TRBV5-1		TRBJ1-2	CASSRTGATYGYTF	TRAV23/DV6	TRAJ53	CAASIGSGGSNYKLTF	TRAV25	TRAJ39
B				926	7	2	22	C7-HCRT(25-37)	2			1									1	1													TRBV5-8		TRBJ2-6	CASSRTGVSGANVLTF	TRAV16	TRAJ6	CALGSGGSYIPTF
B				927	7	2	22	C7-HCRT(25-37)	2	1		1												1											TRBV11-1		TRBJ1-1	CASSSAGFYRTEAFF	TRAV10	TRAJ49	LGGNQFYF	TRAV8-6	TRAJ6	CAVSDVGGGSYIPTF
B				928	7	2	22	C7-HCRT(25-37)	2															1											TRBV6-6		TRBJ2-7	CASSTPSGNSYEQYF	TRAV3	TRAJ6	CAVSDHASGGSYIPTF
B				929	7	2	22	C7-HCRT(25-37)	2			1						1				1		1											TRBV6-4		TRBJ1-1	CASSVDRLNTEAFF	TRAV14/DV4	TRAJ42	CAMKGLRGGSQGNLIF
B				930	7	2	22	C7-HCRT(25-37)	2																										TRBV11-2	TRBD2	TRBJ2-2	CASSWGLAGYTGELFF	TRAV26-1	TRAJ38	CIVRVAGNAGNNRKLIW	TRAV10	TRAJ18	CVVSDRGSTLGRLYF
B				931	7	2	22	C7-HCRT(25-37)	2	1				1							1														TRBV6-2		TRBJ2-7	CASSYGTSTYEQYF	TRAV19	TRAJ34	CAPPYNTDKLIF
B				932	7	2	22	C7-HCRT(25-37)	2												1														TRBV6-5		TRBJ2-7	CASSYSRIQGEYF	TRAV26-2	TRAJ53	CILTGSGGSNYKLTF
B				933	7	2	22	C7-HCRT(25-37)	2																										TRBV6-5		TRBJ1-2	CASSYTGTVLYGYTF	TRAV20	TRAJ42	CAVQAGGSQGNLIF
B				934	7	2	22	C7-HCRT(25-37)	2																										TRBV30		TRBJ2-2	CAWILKDRGNTGELFF	TRAV2	TRAJ6	CAVDVSGGSYIPTF
B				935	7	2	22	C7-HCRT(25-37)	2													1													TRBV30		TRBJ1-1	CAWSRGGFAEAFF	TRAV25	TRAJ42	CAGNYGGSQGNLIF
B				936	7	2	22	C7-HCRT(25-37)	2													1		1											TRBV30		TRBJ1-1	CAWSVYVATEAFF	TRAV14/DV4	TRAJ5	CAMREGRTGRRALTF
B				937	7	2	22	C7-HCRT(25-37)	2												1	1													TRBV20-1		TRBJ1-1	CSAAEIRNTEAFF	TRAV20	TRAJ47	CAVQAWGNKLVF
B				938	7	2	22	C7-HCRT(25-37)	2			1									1			1											TRBV20-1		TRBJ2-1	CSANLGTGEQFF	TRAV20	TRAJ34	CAVHHTDKLIF
B				939	7	2	22	C7-HCRT(25-37)	2			1									1			1										1	TRBV20-1		TRBJ1-1	CSARDGSRQGPLNTEAFF	TRAV20	TRAJ5	CAVQGPRDTGRRALTF	TRAV4	TRAJ4	CLVADLSGGYNKLIF
B				940	7	2	22	C7-HCRT(25-37)	2	1		1										1		1											TRBV20-1		TRBJ2-1	CSARDLRLGLYNEQFF	TRAV13-1	TRAJ41	CAASYDSGYALNF
B				941	7	2	22	C7-HCRT(25-37)	2			1									1	1													TRBV20-1		TRBJ2-3	CSAREILGQSNSPDTQYF	TRAV12-3	TRAJ58	CAMRETSGSRLTF
B				942	7	2	22	C7-HCRT(25-37)	2			1									1			1											TRBV20-1		TRBJ2-5	CSARNDGGGETQYF	TRAV12-3	TRAJ22	CAMSEVSGSARQLTF
B				943	7	2	22	C7-HCRT(25-37)	2													1													TRBV20-1		TRBJ1-3	CSAVGGSGNTIYF	TRAV12-3	TRAJ47	CAMTEYGNKLVF
B				944	7	2	22	C7-HCRT(25-37)	2																										TRBV20-1		TRBJ2-1	CSIYRGLVVNEQFF	TRAV39	TRAJ46	CAVDYESSGDKLTF	TRAV26-2	TRAJ37
B				945	7	2	22	C7-HCRT(25-37)	2												1			1											TRBV29-1	TRBD2	TRBJ2-1	CSVDDPGLAGGELYNEQFF	TRAV16	TRAJ13	CALSPWGYQKVTF
B				946	7	2	22	C7-HCRT(25-37)	2			1		1							1														TRBV29-1		TRBJ1-1	CSVDGGNTEAFF	TRAV17	TRAJ6	CATATRGSYIPTF
B				947	7	2	22	C7-HCRT(25-37)	2	1												1		1											TRBV29-1		TRBJ2-3	CSVEEGTGATDTQYF	TRAV13-1	TRAJ9	CAASNGWNGGFKTIF
B				948	7	4	23	C7-HCRT(87-100)	2			1									1	1													TRBV10-3		TRBJ1-1	CAIKPELNTEAFF	TRAV13-2	TRAJ52	CAENTGGTSYGKLTF
B				949	7	4	23	C7-HCRT(87-100)	2			1							1		1													1	TRBV2		TRBJ1-2	CASRGFGTGDGYTF	TRAV5	TRAJ20		TRAV8-2	TRAJ26	CAVSDNYGQNFVF
B				950	7	4	23	C7-HCRT(87-100)	2			1									1													1	TRBV19		TRBJ2-2	CASRGPSPGQANTGELFF	TRAV5	TRAJ6	CAESMVGAGGSYIPTF
B				951	7	4	23	C7-HCRT(87-100)	2													1													TRBV6-1		TRBJ2-1	CASSAKYNEQFF	TRAV13-1	TRAJ20	CAAGNDYKLSF
B				952	7	4	23	C7-HCRT(87-100)	2			1									1														TRBV2		TRBJ2-2	CASSARLAGTGELFF	TRAV26-1	TRAJ56	CIVRVTGANSKLTF
B				953	7	4	23	C7-HCRT(87-100)	2		1	1		1							1														TRBV5-1		TRBJ2-6	CASSFGSGANVLTF	TRAV35	TRAJ31		TRAV29/DV5	TRAJ54	CAASGGSQGAQKLVF
B				954	7	4	23	C7-HCRT(87-100)	2	1											1	1												1	TRBV7-9		TRBJ2-1	CASSHSYNEQFF	TRAV16	TRAJ34	CALKTNTDKLIF
B				955	7	4	23	C7-HCRT(87-100)	2	1											1	1		1											TRBV28		TRBJ2-1	CASSLAGYNEQFF	TRAV23/DV6	TRAJ31	CAAENARLMF
B				956	7	4	23	C7-HCRT(87-100)	2													1													TRBV7-6		TRBJ1-4	CASSLAPQASNEKLFF	TRAV8-6	TRAJ6		TRAV9-2	TRAJ57	CALITQGGSEKLVF
B				957	7	4	23	C7-HCRT(87-100)	2	1		1		1							1			1											TRBV11-2		TRBJ2-3	CASSLDYKDTQYF	TRAV38-1	TRAJ56	CAFDAANSKLTF
B				958	7	4	23	C7-HCRT(87-100)	2	1		1									1													1	TRBV12-3		TRBJ1-5	CASSLETGSQHF	TRAV19	TRAJ36	CALSFRPETGANNLFF
B				959	7	4	23	C7-HCRT(87-100)	2	1		1									1	1		1											TRBV12-3		TRBJ2-7	CASSLTSGSYEQYF	TRAV23/DV6	TRAJ39	CEAANNAGNMLTF
B				960	7	4	23	C7-HCRT(87-100)	2												1			1										1	TRBV19		TRBJ2-1	CASSPGFVANEQFF	TRAV23/DV6	TRAJ52	CAATGGTSYGKLTF	TRAV23/DV6	TRAJ23
B				961	7	4	23	C7-HCRT(87-100)	2												1	1													TRBV12-3		TRBJ2-1	CASSPGSGLAGVEQFF	TRAV12-3	TRAJ9	CAMRHTGGFKTIF
B				962	7	4	23	C7-HCRT(87-100)	2	1		1									1	1													TRBV18		TRBJ2-1	CASSPSGSSYNEQFF	TRAV38-2/DV8	TRAJ52	CAYRAGGTSYGKLTF
B				963	7	4	23	C7-HCRT(87-100)	2															1											TRBV6-5		TRBJ2-2	CASSPVLAGGPGELFF	TRAV23/DV6	TRAJ53	CAARSGGSNYKLTF
B				964	7	4	23	C7-HCRT(87-100)	2			1									1			1											TRBV28		TRBJ1-2	CASSQGITNYGYTF	TRAV38-1	TRAJ44	CAFAGTASKLTF
B				965	7	4	23	C7-HCRT(87-100)	2			1				1					1													1	TRBV5-4		TRBJ1-3	CASSRLETGNTIYF	TRAV9-2	TRAJ20	CALRGIDYKLSF
B				966	7	4	23	C7-HCRT(87-100)	2			1									1	1		1											TRBV9		TRBJ1-3	CASSVGSISLSGNTIYF	TRAV2	TRAJ26		TRAV27	TRAJ12	CAGAPMDSSYKLIF
B				967	7	4	23	C7-HCRT(87-100)	2			1									1													1	TRBV6-2		TRBJ1-1	CASSYLQGPWNTEAFF	TRAV26-2	TRAJ36	CILAGPGANNLFF
B				968	7	4	23	C7-HCRT(87-100)	2			1									1			1										1	TRBV9		TRBJ2-5	CASSYTSYGETQYF	TRAV12-1	TRAJ32	CVVNPRGGATNKLIF
B				969	7	4	23	C7-HCRT(87-100)	2									1			1	1		1											TRBV19		TRBJ1-2	CASTARTDSNYGYTF	TRAV17	TRAJ54	CATLFQGAQKLVF
B				970	7	4	23	C7-HCRT(87-100)	2	1		1		1							1	1		1										1	TRBV24-1		TRBJ2-1	CATSDRTGKRGEQFF	TRAV21	TRAJ53	CAVNSGGSNYKLTF	TRAV21	TRAJ45
B				971	7	4	23	C7-HCRT(87-100)	2												1	1												1	TRBV24-1		TRBJ1-2	CATSDTPGYGYTF	TRAV12-1	TRAJ30	CVPWNRDDKIIF	TRAV8-6	TRAJ27	CAVSDKANAGKSTF
B				972	7	4	23	C7-HCRT(87-100)	2	1		1						1			1	1		1										1	TRBV30		TRBJ2-3	CAWTSSTRNTDTQYF	TRAV39	TRAJ32	CAVDKYGGATNKLIF	TRAV19	TRAJ47	CALSEAFGYGNKLVF
B				973	7	4	23	C7-HCRT(87-100)	2			1									1			1										1	TRBV20-1		TRBJ2-1	CSARDPGWVDSYNEQFF	TRAV27	TRAJ39		TRAV13-1	TRAJ31	CAASIRNARLMF
B				974	7	4	23	C7-HCRT(87-100)	2			1									1	1		1										1	TRBV20-1		TRBJ2-7	CSARDPPGQAPYEQYF	TRAV39	TRAJ26	CAGHNYGQNFVF	TRAV35	TRAJ44	CAGRTGTASKLTF
B				975	7	4	23	C7-HCRT(87-100)	2			1							1		1			1											TRBV20-1		TRBJ1-2	CSAREEGYTF	TRAV1-1	TRAJ23	CAVPNQGGKLIF
B				976	7	4	23	C7-HCRT(87-100)	2			1												1											TRBV20-1		TRBJ1-4	CSARGGSNNEKLFF	TRAV1-1	TRAJ36	CAVKTGANNLFF
B				977	7	4	23	C7-HCRT(87-100)	2	1						1					1	1		1										1	TRBV29-1		TRBJ2-6	CSVAAGGGSGANVLTF	TRAV9-2	TRAJ52	CALGAGGTSYGKLTF
B				978	7	4	23	C7-HCRT(87-100)	2			1									1			1											TRBV29-1		TRBJ1-1	CSVEDQRTEAFF	TRAV23/DV6	TRAJ29	CAASMRGNTPLVF	TRAV13-1	TRAJ47	CASPRGGNKLVF
B				979	7	4	23	C7-HCRT(87-100)	2			1									1	1		1										1	TRBV29-1		TRBJ2-6	CSVEISSGANVLTF	TRAV38-1	TRAJ54	CAFRRLFIIQGAQKLVF
B				980	8	1	24	C8-HCRT(1-13)	2			1									1														TRBV6-1		TRBJ2-7	CACRDGAEQYF	TRAV12-2	TRAJ4	CAVNPTGGYNKLIF
B				981	8	1	24	C8-HCRT(1-13)	2												1													1	TRBV10-3	TRBD2	TRBJ2-1	CAISGTSGVFF	TRAV26-1	TRAJ52	CIVRVASKGTSYGKLTF
B				982	8	1	24	C8-HCRT(1-13)	2												1	1		1										1	TRBV10-3		TRBJ2-1	CAISVDRSYNEQFF	TRAV21	TRAJ52	CAVAGGTSYGKLTF	TRAV27	TRAJ27
B				983	8	1	24	C8-HCRT(1-13)	2			1									1													1	TRBV19		TRBJ1-1	CASADRLNTEAFF	TRAV19	TRAJ35		TRAV12-1	TRAJ27	CVVKANAGKSTF
B				984	8	1	24	C8-HCRT(1-13)	2			1									1													1	TRBV6-1		TRBJ2-3	CASAITDTQYF	TRAV2	TRAJ11	CAVESKGYSTLTF	TRAV20	TRAJ20
B				985	8	1	24	C8-HCRT(1-13)	2			1		1	1						1													1	TRBV5-4		TRBJ2-5	CASASGQTQETQYF	TRAV1-1	TRAJ22	CAVRDLRGSARQLTF
B				986	8	1	24	C8-HCRT(1-13)	2												1			1											TRBV12-5		TRBJ1-1	CASGGQGYTEAFF	TRAV38-2/DV8	TRAJ49	CAFLGNQFYF
B				987	8	1	24	C8-HCRT(1-13)	2			1									1			1										1	TRBV12-5		TRBJ1-4	CASGLVRGELFF	TRAV17	TRAJ52	CATDAGGAGGTSYGKLTF
B				988	8	1	24	C8-HCRT(1-13)	2															1										1	TRBV12-3		TRBJ1-2	CASKEVTGEGYTF	TRAV8-6	TRAJ42	CAVSEYGGSQGNLIF
B				989	8	1	24	C8-HCRT(1-13)	2												1			1										1	TRBV12-3		TRBJ1-1	CASMGRPNTEAFF	TRAV8-2	TRAJ11	CAVRAPGYSTLTF
B				990	8	1	24	C8-HCRT(1-13)	2			1									1	1		1											TRBV6-5		TRBJ1-4	CASREDVANEKLFF	TRAV2	TRAJ29		TRAV6	TRAJ4	CALAISGGYNKLIF
B				991	8	1	24	C8-HCRT(1-13)	2												1													1	TRBV5-1		TRBJ1-1	CASRGGQVGLLNTEAFF	TRAV2	TRAJ35	CAVEGGFGNVLHC
B				992	8	1	24	C8-HCRT(1-13)	2	1		1						1			1													1	TRBV6-1		TRBJ1-5	CASRLGHGNQPQHF	TRAV19	TRAJ12	CALSEAGDSSYKLIF	TRAV17	TRAJ11
B				993	8	1	24	C8-HCRT(1-13)	2		1										1	1		1											TRBV6-1		TRBJ2-7	CASRTAGQPTYEQYF	TRAV26-2	TRAJ57	CIRTGGSEKLVF
B				994	8	1	24	C8-HCRT(1-13)	2			1									1			1											TRBV2		TRBJ2-3	CASSDVRSTDTQYF	TRAV13-1	TRAJ4	CAALSSGGYNKLIF
B				995	8	1	24	C8-HCRT(1-13)	2															1										1	TRBV6-1		TRBJ2-7	CASSEGRKSYEQYF	TRAV20	TRAJ13	CAVQANSGGYQKVTF	TRAV9-2	TRAJ4
B				996	8	1	24	C8-HCRT(1-13)	2												1			1											TRBV25-1		TRBJ1-2	CASSEPDRVYGYTF	TRAV35	TRAJ52	CAGQQGAGGTSYGKLTF
B				997	8	1	24	C8-HCRT(1-13)	2												1														TRBV12-3		TRBJ2-4	CASSEQGFKNIQYF	TRAV19	TRAJ54	CALSEVIQGAQKLVF
B				998	8	1	24	C8-HCRT(1-13)	2												1														TRBV10-2		TRBJ1-2	CASSESRGIGYTF	TRAV13-1	TRAJ8	CAATLRTGFQKLVF
B				999	8	1	24	C8-HCRT(1-13)	2			1									1													1	TRBV19		TRBJ2-7	CASSIDLRYEQYF	TRAV10	TRAJ49	CVVSARGNQFYF	TRAV9-2	TRAJ52	CALSLLAGGTSYGKLTF
B				1000	8	1	24	C8-HCRT(1-13)	2			1									1			1											TRBV10-2		TRBJ1-1	CASSIDWNTEAFF	TRAV29/DV5	TRAJ58	CAARQEETSGSRLTF
B				1001	8	1	24	C8-HCRT(1-13)	2												1													1	TRBV19		TRBJ1-3	CASSIEGWESGNTIYF	TRAV3	TRAJ22	CAVRDSISSGSARQLTF	TRAV13-1	TRAJ9	CAANTGGFKTIF
B				1002	8	1	24	C8-HCRT(1-13)	2			1									1														TRBV19		TRBJ1-5	CASSIVGTQSNQPQHF	TRAV3	TRAJ7	CAVRDGGNNRLAF	TRAV35	TRAJ3
B				1003	8	1	24	C8-HCRT(1-13)	2												1			1										1	TRBV5-1		TRBJ1-6	CASSLEQGLSPLHF	TRAV1-2	TRAJ15	CAVRDRAGTALIF
B				1004	8	1	24	C8-HCRT(1-13)	2			1		1							1			1											TRBV5-1		TRBJ1-3	CASSLGQPSGNTIYF	TRAV17	TRAJ21	CATDYNFNKFYF
B				1005	8	1	24	C8-HCRT(1-13)	2			1									1			1										1	TRBV5-1		TRBJ2-2	CASSLGSPNTGELFF	TRAV21	TRAJ44		TRAV13-1	TRAJ36	CAISLEANNLFF
B				1006	8	1	24	C8-HCRT(1-13)	2			1										1		1											TRBV5-1		TRBJ2-1	CASSLGTTSYNEQFF	TRAV8-2	TRAJ45	CAVSASSGGGADGLTF	TRAV17	TRAJ23
B				1007	8	1	24	C8-HCRT(1-13)	2			1									1														TRBV7-2		TRBJ2-3	CASSLIGSGTRADTQYF	TRAV13-1	TRAJ49	CAARRGTGNQFYF
B				1008	8	1	24	C8-HCRT(1-13)	2									1			1			1										1	TRBV5-1		TRBJ2-1	CASSLNRADNEQFF	TRAV23/DV6	TRAJ41	CAASQGGYALNF
B				1009	8	1	24	C8-HCRT(1-13)	2												1	1		1										1	TRBV12-3		TRBJ2-7	CASSLQGPSSYEQYF	TRAV13-2	TRAJ29	CAENIRGTPLVF	TRAV13-1	TRAJ9
B				1010	8	1	24	C8-HCRT(1-13)	2			1									1			1										1	TRBV28		TRBJ2-7	CASSLQGPYEQYF	TRAV27	TRAJ54		TRAV38-1	TRAJ58	CAFIKETSGSRLTF
B				1011	8	1	24	C8-HCRT(1-13)	2	1		1		1							1			1										1	TRBV4-1		TRBJ2-2	CASSLRETGELFF	TRAV9-2	TRAJ26	CVIDNYGQNFVF
B				1012	8	1	24	C8-HCRT(1-13)	2			1									1			1											TRBV6-1		TRBJ2-7	CASSLRGSDYEQYF	TRAV9-2	TRAJ34	CALSPGTDKLIF	TRAV9-2	TRAJ23	CALTVQGGKLIF
B				1013	8	1	24	C8-HCRT(1-13)	2	1		1									1	1		1											TRBV11-2		TRBJ2-5	CASSLSAGRAETQYF	TRAV14/DV4	TRAJ37	CAMREATSGNTGKLIF
B				1014	8	1	24	C8-HCRT(1-13)	2												1			1										1	TRBV12-3		TRBJ1-4	CASSLVVIDRAEKLFF	TRAV13-2	TRAJ45	CAETLGGGADGLTF	TRAV26-1	TRAJ47
B				1015	8	1	24	C8-HCRT(1-13)	2			1									1													1	TRBV18		TRBJ2-4	CASSPDMQNIQYF	TRAV5	TRAJ22	CAETHRGSARQLTF
B				1016	8	1	24	C8-HCRT(1-13)	2										1		1			1											TRBV18		TRBJ1-3	CASSPGNTIYF	TRAV23/DV6	TRAJ31	CAASITWARLMF	TRAV27	TRAJ43
B				1017	8	1	24	C8-HCRT(1-13)	2			1									1														TRBV4-2		TRBJ1-3	CASSQDLSSGNTIYF	TRAV19	TRAJ49	CALSEAGYTGNQFYF	TRAV27	TRAJ57	PITQGGSEKLVF
B				1018	8	1	24	C8-HCRT(1-13)	2			1		1							1													1	TRBV4-2		TRBJ1-2	CASSQVDRGSNYGYTF	TRAV1-2	TRAJ21	CAVRGNFNKFYF	TRAV1-2	TRAJ28
B				1019	8	1	24	C8-HCRT(1-13)	2			1									1			1											TRBV18		TRBJ1-1	CASSRDIGNTEAFF	TRAV26-1	TRAJ49	CIERSNTGNQFYF
B				1020	8	1	24	C8-HCRT(1-13)	2												1														TRBV14		TRBJ2-7	CASSRDSLGPYEQYF	TRAV14/DV4	TRAJ49	CAMRERSGAGNQFYF
B				1021	8	1	24	C8-HCRT(1-13)	2												1														TRBV6-6		TRBJ1-6	CASSSGQSGPSPLHF	TRAV4	TRAJ7	SWGRLAF	TRAV8-6	TRAJ6	CAVSSSGGSYIPTF
B				1022	8	1	24	C8-HCRT(1-13)	2			1									1			1											TRBV10-1		TRBJ1-1	CASSSQPGSTEAFF	TRAV17	TRAJ7	CATENGNNRLAF
B				1023	8	1	24	C8-HCRT(1-13)	2												1			1											TRBV9		TRBJ2-1	CASSSSPGQWGSSYNEQFF	TRAV25	TRAJ34	CAAHNTDKLIF	TRAV12-2	TRAJ50	CAAELMKTSYDKVIF
B				1024	8	1	24	C8-HCRT(1-13)	2			1									1	1												1	TRBV5-1		TRBJ2-1	CASSTDRAIRNEQFF	TRAV38-2/DV8	TRAJ38	CAYRSPPNAGNNRKLIW	TRAV38-2/DV8	TRAJ38
B				1025	8	1	24	C8-HCRT(1-13)	2			1									1	1		1											TRBV19		TRBJ1-1	CASSYPTQGGTEAFF	TRAV3	TRAJ33	CAVRGGDSNYQLIW	TRAV3	TRAJ33	CAVRGGGSNYQLIW
B				1026	8	1	24	C8-HCRT(1-13)	2	1		1							1		1			1										1	TRBV6-5		TRBJ1-2	CASSYSGAANYGYTF	TRAV2	TRAJ20	CAVELNDYKLSF
B				1027	8	1	24	C8-HCRT(1-13)	2	1	1							1			1	1		1										1	TRBV27		TRBJ1-6	CASTRGGAERNSPLHF	TRAV19	TRAJ3	CALRGSSASKIIF
B				1028	8	1	24	C8-HCRT(1-13)	2			1									1	1		1										1	TRBV5-1		TRBJ2-2	CATRQGAPAGELFF	TRAV41	TRAJ54	CAVRPARGIQGAQKLVF
B				1029	8	1	24	C8-HCRT(1-13)	2																									1	TRBV24-1		TRBJ2-2	CATSDVDRGHTGELFF	TRAV10	TRAJ28	CVVIPSGAGSYQLTF
B				1030	8	1	24	C8-HCRT(1-13)	2			1				1					1			1											TRBV15		TRBJ2-1	CATSRLAGAPGGEQFF	TRAV9-2	TRAJ5	CALPDTGRRALTF
B				1031	8	1	24	C8-HCRT(1-13)	2	1		1									1													1	TRBV20-1		TRBJ1-4	CSARGPRRKLFF	TRAV41	TRAJ32	CAALPYGGATNKLIF
B				1032	8	1	24	C8-HCRT(1-13)	2	1		1									1	1		1										1	TRBV29-1		TRBJ1-2	CSVEEGTYGYTF	TRAV17	TRAJ28	CATGRAGSYQLTF
B				1033	8	1	24	C8-HCRT(1-13)	2													1		1											TRBV29-1		TRBJ1-1	CSVGRTGGTEAFF	TRAV13-1	TRAJ49	CAASRGGGNQFYF
B				1034	8	2	25	C8-HCRT(25-37)	2																										TRBV10-3		TRBJ2-7	CAIGDSYEQYF	TRAV9-2	TRAJ42	CALSEGYGGSQGNLIF
B				1035	8	2	25	C8-HCRT(25-37)	2												1	1		1											TRBV10-3		TRBJ1-4	CAIRGGPAANEKLFF	TRAV12-1	TRAJ37	CVVNDGSGNTGKLIF
B				1036	8	2	25	C8-HCRT(25-37)	2			1									1			1											TRBV6-1		TRBJ1-5	CASASTGRSQPQHF	TRAV16	TRAJ12	CALMDSSYKLIF
B				1037	8	2	25	C8-HCRT(25-37)	2												1			1											TRBV6-5		TRBJ1-2	CASGEGPYGYTF	TRAV38-1	TRAJ56	CAFMKHFSGANSKLTF	TRAV26-1	TRAJ32	CIVRSPNYGGATNKLIF
B				1038	8	2	25	C8-HCRT(25-37)	2												1														TRBV12-3		TRBJ1-1	CASRAWRSNTEAFF	TRAV26-1	TRAJ44	CIVRSDTGTASKLTF
B				1039	8	2	25	C8-HCRT(25-37)	2			1									1	1		1											TRBV6-5		TRBJ1-6	CASRRRTGLSSYNSPLHF	TRAV13-1	TRAJ52	CAAVYNAGGTSYGKLTF
B				1040	8	2	25	C8-HCRT(25-37)	2			1									1														TRBV12-3		TRBJ2-4	CASSADPLAKNIQYF	TRAV23/DV6	TRAJ42	CAASMQGGGSQGNLIF
B				1041	8	2	25	C8-HCRT(25-37)	2			1												1											TRBV6-1		TRBJ2-2	CASSEARTGKAGELFF	TRAV39	TRAJ45		TRAV35	TRAJ44	CAGQPNTGTASKLTF
B				1042	8	2	25	C8-HCRT(25-37)	2																										TRBV9		TRBJ2-2	CASSETGAATGELFF	TRAV14/DV4	TRAJ58	CAMRDXETSGSRLTF
B				1043	8	2	25	C8-HCRT(25-37)	2												1			1											TRBV2	TRBD2	TRBJ2-3	CASSGLAGGDTQYF	TRAV3	TRAJ37	CAVPGSGNTGKLIF
B				1044	8	2	25	C8-HCRT(25-37)	2			1									1			1											TRBV19		TRBJ2-3	CASSIARAADTQYF	TRAV38-2/DV8	TRAJ26	CALSHYGQNFVF
B				1045	8	2	25	C8-HCRT(25-37)	2												1	1		1											TRBV5-4		TRBJ2-3	CASSLARRGPGTDTQYF	TRAV27	TRAJ9	CAGERTGGFKTIF	TRAV34	TRAJ32	CGADXGGATNKLIF
B				1046	8	2	25	C8-HCRT(25-37)	2													1		1											TRBV5-1		TRBJ1-6	CASSLEGTGDNSPLHF	TRAV38-2/DV8	TRAJ28	CAYRSWVYSGAGSYQLTF
B				1047	8	2	25	C8-HCRT(25-37)	2			1												1											TRBV5-1		TRBJ2-7	CASSLEPNAYEQYF	TRAV14/DV4	TRAJ49	CAMREESTGNQFYF
B				1048	8	2	25	C8-HCRT(25-37)	2												1			1											TRBV5-4		TRBJ2-7	CASSLFGVSSYEQYF	TRAV8-2	TRAJ22	CAGCSGSARQLTF
B				1049	8	2	25	C8-HCRT(25-37)	2																										TRBV11-3		TRBJ1-6	CASSLGTVNSPLHF	TRAV20	TRAJ4	CAVLPPGYNKLIF
B				1050	8	2	25	C8-HCRT(25-37)	2			1																							TRBV12-3	TRBD2	TRBJ2-7	CASSLKLAGGNYEQYF	TRAV3	TRAJ26	CAVRDDYGQNFVF
B				1051	8	2	25	C8-HCRT(25-37)	2												1			1											TRBV7-2		TRBJ2-7	CASSLMQAGEQYF	TRAV12-3	TRAJ57		TRAV17	TRAJ58	CATGETSGSRLTF
B				1052	8	2	25	C8-HCRT(25-37)	2															1											TRBV12-3		TRBJ1-2	CASSLPPGQGGGYTF	TRAV19	TRAJ27		TRAV23/DV6	TRAJ18	CAARWRGSTLGRLYF
B				1053	8	2	25	C8-HCRT(25-37)	2												1														TRBV12-3		TRBJ1-1	CASSLRAVPNTEAFF	TRAV9-2	TRAJ5	CALEDTGRRALTF	TRAV13-1	TRAJ10
B				1054	8	2	25	C8-HCRT(25-37)	2			1												1											TRBV27		TRBJ1-2	CASSLSIGGGTYGYTF	TRAV21	TRAJ49	CAVTGNQFYF
B				1055	8	2	25	C8-HCRT(25-37)	2												1														TRBV27		TRBJ2-4	CASSLSPGELAKNIQYF	TRAV12-1	TRAJ21	CVVTQYNFNKFYF
B				1056	8	2	25	C8-HCRT(25-37)	2															1											TRBV27		TRBJ1-4	CASSPGDRPTNEKLFF	TRAV13-1	TRAJ4	CAATLSGGYNKLIF
B				1057	8	2	25	C8-HCRT(25-37)	2									1			1			1											TRBV18		TRBJ1-2	CASSPGRQELDGYTF	TRAV26-2	TRAJ23	CIRGKLIF
B				1058	8	2	25	C8-HCRT(25-37)	2			1												1											TRBV18		TRBJ1-3	CASSPPDGNTIYF	TRAV12-2	TRAJ27	CAVASNNTNAGKSTF
B				1059	8	2	25	C8-HCRT(25-37)	2			1												1											TRBV18		TRBJ2-2	CASSPQGNKNTGELFF	TRAV13-1	TRAJ46	CAAHPKSSGDKLTF
B				1060	8	2	25	C8-HCRT(25-37)	2			1												1											TRBV5-1		TRBJ1-1	CASSPQGSGTEAFF	TRAV8-2	TRAJ17	CAVGEGAAGNKLTF
B				1061	8	2	25	C8-HCRT(25-37)	2			1									1														TRBV4-2		TRBJ1-2	CASSQGGGGYTF	TRAV26-1	TRAJ48	CIVRGFGNEKLTF
B				1062	8	2	25	C8-HCRT(25-37)	2			1									1														TRBV3-1		TRBJ2-3	CASSQGLAVTTDTQYF	TRAV4	TRAJ22	CLVGDNGSARQLTF
B				1063	8	2	25	C8-HCRT(25-37)	2															1											TRBV27		TRBJ1-4	CASSRGEINEKLFF	TRAV13-2	TRAJ7	CAETGGNNRLAF
B				1064	8	2	25	C8-HCRT(25-37)	2												1														TRBV11-2		TRBJ2-3	CASSRMGGAQYF	TRAV8-2	TRAJ45	CAVMRGGGADGLTF	TRAV13-1	TRAJ42
B				1065	8	2	25	C8-HCRT(25-37)	2												1			1											TRBV5-1	TRBD2	TRBJ2-7	CASSSGLAGGRREQYF	TRAV38-2/DV8	TRAJ35		TRAV38-2/DV8	TRAJ57	CAYRSAGAIQGGSEKLVF
B				1066	8	2	25	C8-HCRT(25-37)	2													1		1											TRBV7-3		TRBJ2-1	CASSSLAGRSNEQFF	TRAV26-2	TRAJ11	CILRDVLRSGYSTLTF	TRAV19	TRAJ52	CALHSSGGTSYGKLTF
B				1067	8	2	25	C8-HCRT(25-37)	2			1									1	1													TRBV13		TRBJ2-7	CASSSRRTYEQYF	TRAV8-6	TRAJ56	CAIGANSKLTF
B				1068	8	2	25	C8-HCRT(25-37)	2							1					1			1											TRBV6-5		TRBJ1-1	CASSYSGQGTEAFF	TRAV27	TRAJ45	CAGVGDGLTF
B				1069	8	2	25	C8-HCRT(25-37)	2			1									1	1		1											TRBV19		TRBJ1-2	CASTQDRGTVEGYTF	TRAV8-2	TRAJ6	CVVTTSGGSYIPTF
B				1070	8	2	25	C8-HCRT(25-37)	2															1											TRBV28		TRBJ2-2	CASYLAGQGYTGELFF	TRAV19	TRAJ48	CALRVGNEKLTF
B				1071	8	2	25	C8-HCRT(25-37)	2															1										1	TRBV19		TRBJ1-1	CATLTVMNTEAFF	TRAV13-1	TRAJ23	CAATIYNQGGKLIF
B				1072	8	2	25	C8-HCRT(25-37)	2																									1	TRBV24-1		TRBJ2-3	CATSDLAKEGTDTQYF	TRAV12-3	TRAJ37	CAMSVWSGNTGKLIF
B				1073	8	2	25	C8-HCRT(25-37)	2												1			1											TRBV20-1		TRBJ2-7	CSAYGSAAYEQYF	TRAV9-2	TRAJ5	CALSGKDTGRRALTF
B				1074	8	2	25	C8-HCRT(25-37)	2												1			1											TRBV29-1		TRBJ2-3	CSGRTGGGAWADTQYF	TRAV9-2	TRAJ50	CALTLKTSYDKVIF
B				1075	8	2	25	C8-HCRT(25-37)	2															1											TRBV29-1		TRBJ1-1	CSSRGNTEAFF	TRAV12-1	TRAJ31	CVVILNNARLMF
B				1076	8	2	25	C8-HCRT(25-37)	2			1				1			1		1														TRBV20-1		TRBJ2-1	CSTSIRNNEQFF	TRAV38-2/DV8	TRAJ41	CAYSPHSNSGYALNF
B				1077	8	2	25	C8-HCRT(25-37)	2			1									1														TRBV29-1		TRBJ1-3	CSVVNVRESGNTIYF	TRAV3	TRAJ5	CAVRGDTGRRALTF
B				1078	8	4	26	C8-HCRT(87-100)	2												1														TRBV6-5	TRBD2	TRBJ2-3	CASGKLAGGTDTQYF	TRAV14/DV4	TRAJ53		TRAV34	TRAJ54	CGADEGAQKLVF
B				1079	8	4	26	C8-HCRT(87-100)	2												1														TRBV28		TRBJ1-1	CASRGGTAPVGFF	TRAV12-3	TRAJ52	CASRPNAGGTSYGKLTF
B				1080	8	4	26	C8-HCRT(87-100)	2												1	1													TRBV6-2		TRBJ2-1	CASRPMDRANYNEQFF	TRAV14/DV4	TRAJ6	CAMREGRGGSYIPTF
B				1081	8	4	26	C8-HCRT(87-100)	2			1									1			1											TRBV5-1		TRBJ2-5	CASRQLQETQYF	TRAV19	TRAJ54	CAITLSGGAQKLVF	TRAV41	TRAJ58
B				1082	8	4	26	C8-HCRT(87-100)	2												1													1	TRBV25-1		TRBJ1-4	CASRRETGPHEKLFF	TRAV21	TRAJ28	CAVGRYSGAGSYQLTF
B				1083	8	4	26	C8-HCRT(87-100)	2												1														TRBV6-1		TRBJ2-3	CASSDRVPDTQYF	TRAV8-6	TRAJ15	CAVSRRGTALIF
B				1084	8	4	26	C8-HCRT(87-100)	2												1													1	TRBV6-1		TRBJ1-3	CASSDYRDITNTIYF	TRAV19	TRAJ13	CALSPNSGGYQKVTF	TRAV17	TRAJ43
B				1085	8	4	26	C8-HCRT(87-100)	2												1	1													TRBV25-1		TRBJ1-1	CASSELRPGDEAFF	TRAV6	TRAJ13	CAILSGGYQKVTF
B				1086	8	4	26	C8-HCRT(87-100)	2			1									1													1	TRBV12-3		TRBJ1-2	CASSFGAGGSYGYTF	TRAV23/DV6	TRAJ53	CAASSRSNYKLTF
B				1087	8	4	26	C8-HCRT(87-100)	2												1			1										1	TRBV6-6		TRBJ1-1	CASSFGTLYEAFF	TRAV39	TRAJ45	CSRNSGGGADGLTF
B				1088	8	4	26	C8-HCRT(87-100)	2	1											1													1	TRBV12-3		TRBJ2-5	CASSFGVRYQETQYF	TRAV13-2	TRAJ36	CAEDQTGANNLFF	TRAV12-1	TRAJ27
B				1089	8	4	26	C8-HCRT(87-100)	2			1									1			1										1	TRBV12-3		TRBJ2-1	CASSFSGLLGGNEQFF	TRAV21	TRAJ34	CAVCDNTDKLIF
B				1090	8	4	26	C8-HCRT(87-100)	2												1	1		1											TRBV3-1		TRBJ2-4	CASSGTDGDIQYF	TRAV17	TRAJ40	CAANSGTYKYIF	TRAV26-1	TRAJ8
B				1091	8	4	26	C8-HCRT(87-100)	2			1									1			1										1	TRBV7-6		TRBJ1-5	CASSHGVGPQHF	TRAV22	TRAJ30	CAVGVNRDDKIIF
B				1092	8	4	26	C8-HCRT(87-100)	2			1									1	1		1										1	TRBV7-2		TRBJ2-7	CASSLGGSSYEQYF	TRAV12-3	TRAJ27	CAMSSNAGKSTF
B				1093	8	4	26	C8-HCRT(87-100)	2												1	1		1											TRBV12-3		TRBJ1-6	CASSLGLNNSPLHF	TRAV25	TRAJ49	CAATGNQFYF
B				1094	8	4	26	C8-HCRT(87-100)	2	1											1													1	TRBV14		TRBJ2-2	CASSLGTPFNTGELFF	TRAV22	TRAJ54	CAVEQGAQKLVF
B				1095	8	4	26	C8-HCRT(87-100)	2												1	1		1											TRBV5-8		TRBJ1-2	CASSLRQGGSRANYGYTF	TRAV14/DV4	TRAJ6	CAMRERGGSYIPTF
B				1096	8	4	26	C8-HCRT(87-100)	2	1											1			1										1	TRBV7-3		TRBJ1-2	CASSLRSGANYGYTF	TRAV38-2/DV8	TRAJ29	CAYRSGRNTPLVF
B				1097	8	4	26	C8-HCRT(87-100)	2												1														TRBV27		TRBJ1-2	CASSLSGGRYTF	TRAV6	TRAJ39	CALEDNAGNMLTF
B				1098	8	4	26	C8-HCRT(87-100)	2	1											1			1											TRBV5-1		TRBJ2-3	CASSLSPSGGTDTQYF	TRAV19	TRAJ49	CALSEVFTGNQFYF
B				1099	8	4	26	C8-HCRT(87-100)	2												1													1	TRBV6-1		TRBJ1-3	CASSLVGPTSSGNTIYF	TRAV10	TRAJ35	CVVSARGGFGNVLHC
B				1100	8	4	26	C8-HCRT(87-100)	2												1			1											TRBV12-3		TRBJ1-1	CASSLVGVTEAFF	TRAV8-6	TRAJ41	CAVSDGTNSNSGYALNF
B				1101	8	4	26	C8-HCRT(87-100)	2												1			1											TRBV19		TRBJ1-3	CASSMENRSGNTIYF	TRAV13-1	TRAJ3	CAAVAYSSASKIIF
B				1102	8	4	26	C8-HCRT(87-100)	2			1									1			1										1	TRBV18		TRBJ2-7	CASSPIRQGSEEQYF	TRAV4	TRAJ17	CLVVGAGNKLTF
B				1103	8	4	26	C8-HCRT(87-100)	2												1			1										1	TRBV28		TRBJ2-1	CASSPWAAGTYNEQFF	TRAV8-2	TRAJ52	CAVSPTNAGGTSYGKLTF
B				1104	8	4	26	C8-HCRT(87-100)	2												1														TRBV3-1		TRBJ1-1	CASSQDWGSSGTEAFF	TRAV2	TRAJ37	CAVLSGNTGKLIF
B				1105	8	4	26	C8-HCRT(87-100)	2			1									1			1											TRBV6-5		TRBJ2-1	CASSQLAGGLNEQFF	TRAV9-2	TRAJ34	CALSGVNTDKLIF
B				1106	8	4	26	C8-HCRT(87-100)	2												1														TRBV3-1		TRBJ2-7	CASSQVPVSEQYF	TRAV38-1	TRAJ50	CAIAYDKVIF
B				1107	8	4	26	C8-HCRT(87-100)	2			1									1	1													TRBV12-3		TRBJ1-2	CASSRDRGRGYTF	TRAV27	TRAJ29	CAGEITPLVF
B				1108	8	4	26	C8-HCRT(87-100)	2			1										1													TRBV18		TRBJ1-1	CASSRPGPLEAFF	TRAV27	TRAJ42	CAGVEGSQGNLIF	TRAV38-2/DV8	TRAJ33	CAYRIMDSNYQLIW
B				1109	8	4	26	C8-HCRT(87-100)	2												1														TRBV12-3		TRBJ2-7	CASSRTGGSYEQYF	TRAV38-1	TRAJ57	CAPRSGGSEKLVF
B				1110	8	4	26	C8-HCRT(87-100)	2												1														TRBV5-4	TRBD1	TRBJ1-5	CASSSGTGGRGNQPQHF	TRAV19	TRAJ37		TRAV26-2	TRAJ49	CILRDVSGNQFYF
B				1111	8	4	26	C8-HCRT(87-100)	2												1													1	TRBV7-2		TRBJ2-2	CASSSPWTGSNTGELFF	TRAV23/DV6	TRAJ20	CAASKTYKLSF
B				1112	8	4	26	C8-HCRT(87-100)	2												1	1													TRBV9		TRBJ2-7	CASSSQGAGYEQYF	TRAV12-1	TRAJ9	CVVNIYTGGFKTIF	TRAV17	TRAJ4	CATAPSFGGYNKLIF
B				1113	8	4	26	C8-HCRT(87-100)	2	1											1	1		1										1	TRBV27		TRBJ2-1	CASSSVSFYNEQFF	TRAV8-6	TRAJ39	CAVSDEGGNMLTF
B				1114	8	4	26	C8-HCRT(87-100)	2	1		1						1			1			1											TRBV9		TRBJ1-3	CASSVDDRIGNTIYF	TRAV17	TRAJ21	CAAYNFNKFYF	TRAV13-1	TRAJ16
B				1115	8	4	26	C8-HCRT(87-100)	2	1	1										1			1											TRBV12-5		TRBJ2-7	CASTDTFSSYEQYF	TRAV35	TRAJ44	CAGRGNTGTASKLTF
B				1116	8	4	26	C8-HCRT(87-100)	2												1														TRBV24-1		TRBJ2-1	CATSDRSSGGLYNEQFF	TRAV9-2	TRAJ11	CALSDHNSGYSTLTF
B				1117	8	4	26	C8-HCRT(87-100)	2			1									1			1											TRBV20-1		TRBJ1-6	CSAEKWGIGYNSPLHF	TRAV38-2/DV8	TRAJ47	CAYRSAFGEYGNKLVF	TRAV25	TRAJ47
B				1118	8	4	26	C8-HCRT(87-100)	2	1		1									1			1										1	TRBV20-1		TRBJ2-3	CSAIIPTDTQYF	TRAV8-2	TRAJ47	CAVSILGNKLVF
B				1119	8	4	26	C8-HCRT(87-100)	2												1	1													TRBV20-1	TRBD1	TRBJ1-5	CSARAGTGGNQPQHF	TRAV21	TRAJ39	CAVNNAGNMLTF
B				1120	8	4	26	C8-HCRT(87-100)	2	1											1			1											TRBV20-1		TRBJ1-5	CSARDIRVLNQPQHF	TRAV13-2	TRAJ30	CADPWQNRDDKIIF	TRAV4	TRAJ40	CLPVSGTYKYIF
B				1121	8	4	26	C8-HCRT(87-100)	2												1														TRBV20-1		TRBJ2-1	CSARTPGRIYNEQFF	TRAV17	TRAJ15	CATDALQAGTALIF
B				1122	8	4	26	C8-HCRT(87-100)	2												1													1	TRBV20-1		TRBJ2-1	CSARVNGVLSYNEQFF	TRAV12-1	TRAJ36	CVVNTTGANNLFF
B				1123	8	4	26	C8-HCRT(87-100)	2												1			1											TRBV20-1		TRBJ1-2	CSASEDRVIGYTF	TRAV12-1	TRAJ17	CVVKAAGNKLTF
B				1124	8	4	26	C8-HCRT(87-100)	2												1	1												1	TRBV20-1		TRBJ2-1	CSASSGAWANEQFF	TRAV26-2	TRAJ54	CILRTLRSIQGAQKLVF
B				1125	9	1	27	C9-HCRT(1-13)	2												1													1	TRBV10-3		TRBJ2-6	CAIRPGQAPVSGANVLTF	TRAV10	TRAJ48		TRAV29/DV5	TRAJ49	CAASALGNQFYF
B				1126	9	1	27	C9-HCRT(1-13)	2												1													1	TRBV10-3		TRBJ1-2	CAISEVGEEGYTF	TRAV21	TRAJ10		TRAV16	TRAJ28	CALSGAGSYQLTF
B				1127	9	1	27	C9-HCRT(1-13)	2												1	1													TRBV30		TRBJ2-1	CALTGGSYNEQFF	TRAV26-2	TRAJ49	CILNTGNQFYF
B				1128	9	1	27	C9-HCRT(1-13)	2	1											1														TRBV2		TRBJ2-1	CARQGVAGGTTRDNEQFF	TRAV41	TRAJ50	CAAQKTSYDKVIF
B				1129	9	1	27	C9-HCRT(1-13)	2												1														TRBV12-5		TRBJ2-1	CASGLVIRGPESYNEQFF	TRAV13-1	TRAJ5	CANNGDTGRRALTF
B				1130	9	1	27	C9-HCRT(1-13)	2			1									1	1		1										1	TRBV7-2		TRBJ2-7	CASGSGSSYEQYF	TRAV8-6	TRAJ49	CAVRVAGNTGNQFYF
B				1131	9	1	27	C9-HCRT(1-13)	2																									1	TRBV19		TRBJ2-7	CASKDPGQGAYEQYF	TRAV8-2	TRAJ48	CAVSEFGFGNEKLTF
B				1132	9	1	27	C9-HCRT(1-13)	2			1																						1	TRBV28		TRBJ1-5	CASRPYRGQGSNQPQHF	TRAV24	TRAJ53	CALNSGGSNYKLTF
B				1133	9	1	27	C9-HCRT(1-13)	2												1													1	TRBV6-6		TRBJ2-7	CASRTALSYEQYF	TRAV19	TRAJ40	CALSEGYDSGTYKYIF
B				1134	9	1	27	C9-HCRT(1-13)	2			1		1							1													1	TRBV6-1		TRBJ1-4	CASSDRQNQKLFF	TRAV35	TRAJ42	CAGRALGGGSQGNLIF
B				1135	9	1	27	C9-HCRT(1-13)	2	1																									TRBV6-5		TRBJ1-6	CASSFQQASSYNSPLHF	TRAV13-1	TRAJ6	CAAPSGGSYIPTF
B				1136	9	1	27	C9-HCRT(1-13)	2												1														TRBV19		TRBJ2-1	CASSISGQGFNEQFF	TRAV12-3	TRAJ4	CAMSARGGYNKLIF	TRAV13-1	TRAJ23
B				1137	9	1	27	C9-HCRT(1-13)	2			1									1	1		1										1	TRBV7-2		TRBJ2-5	CASSLAGETQYF	TRAV21	TRAJ40	CAVSTSGTYKYIF	TRAV16	TRAJ47
B				1138	9	1	27	C9-HCRT(1-13)	2	1									1					1										1	TRBV7-2		TRBJ2-2	CASSLALWRVQNTGELFF	TRAV6	TRAJ20	CALAGDYKLSF
B				1139	9	1	27	C9-HCRT(1-13)	2												1			1											TRBV5-1		TRBJ2-7	CASSLGQGASYEQYF	TRAV9-2	TRAJ39	CALTDKGNAGNMLTF
B				1140	9	1	27	C9-HCRT(1-13)	2												1			1											TRBV5-1		TRBJ2-1	CASSLLAGQGESEQFF	TRAV26-2	TRAJ37	CILRDSGRSSNTGKLIF	TRAV27	TRAJ6	CAGESGGSYIPTF
B				1141	9	1	27	C9-HCRT(1-13)	2			1												1											TRBV4-1		TRBJ1-1	CASSLLRQGSEAFF	TRAV41	TRAJ42	CAVSFGKDYGGSQGNLIF
B				1142	9	1	27	C9-HCRT(1-13)	2			1												1											TRBV27		TRBJ2-7	CASSLMAGAPYEQYF	TRAV13-1	TRAJ52	CAASISNAGGTSYGKLTF	TRAV8-6	TRAJ52
B				1143	9	1	27	C9-HCRT(1-13)	2															1											TRBV12-3		TRBJ2-5	CASSLRQGETQYF	TRAV17	TRAJ22	CATAVTGSARQLTF
B				1144	9	1	27	C9-HCRT(1-13)	2												1													1	TRBV27		TRBJ1-1	CASSLSNRSPLNTEAFF	TRAV26-1	TRAJ11	CIVQNSGYSTLTF
B				1145	9	1	27	C9-HCRT(1-13)	2												1														TRBV27		TRBJ2-1	CASSLSRSLNEQFF	TRAV23/DV6	TRAJ37	CAARTGGNTGKLIF
B				1146	9	1	27	C9-HCRT(1-13)	2												1														TRBV5-1		TRBJ2-7	CASSLVGGEQYF	TRAV9-2	TRAJ53	CALSDQGSNYKLTF
B				1147	9	1	27	C9-HCRT(1-13)	2			1																						1	TRBV18		TRBJ1-3	CASSPLLHDPANTIYF	TRAV25	TRAJ39	CAGLQNNAGNMLTF
B				1148	9	1	27	C9-HCRT(1-13)	2			1																							TRBV9		TRBJ2-7	CASSPPGRGNYEQYF	TRAV13-1	TRAJ37	CAASSRISGNTGKLIF
B				1149	9	1	27	C9-HCRT(1-13)	2			1																							TRBV4-2		TRBJ1-2	CASSQDLRTANYGYTF	TRAV9-2	TRAJ45	CALSDQAGGGADGLTF
B				1150	9	1	27	C9-HCRT(1-13)	2																									1	TRBV3-1		TRBJ2-1	CASSQDVVAGVINEQFF	TRAV9-2	TRAJ49		TRAV8-2	TRAJ53	CAVIGLGTLKGSGGSNYKLTF
B				1151	9	1	27	C9-HCRT(1-13)	2										1		1	1													TRBV18		TRBJ1-1	CASSQLPDGNTEAFF	TRAV27	TRAJ42	CAGAGTGGGSQGNLIF
B				1152	9	1	27	C9-HCRT(1-13)	2	1		1				1					1			1										1	TRBV19		TRBJ2-7	CASSSGSQGEQYF	TRAV27	TRAJ47	CAGYLMEYGNKLVF
B				1153	9	1	27	C9-HCRT(1-13)	2			1									1			1										1	TRBV28		TRBJ1-3	CASSSPMRGRAGNTIYF	TRAV2	TRAJ30	CAVSDDKIIF	TRAV26-1	TRAJ28
B				1154	9	1	27	C9-HCRT(1-13)	2			1									1			1											TRBV9		TRBJ2-7	CASSVGLADIDEQYF	TRAV22	TRAJ12		TRAV26-1	TRAJ53	CIVRVGPGTF
B				1155	9	1	27	C9-HCRT(1-13)	2			1									1	1		1										1	TRBV5-4		TRBJ1-6	CASSVRRGTGYNSPLHF	TRAV40	TRAJ48	CLLGDDPVDFGNEKLTF	TRAV40	TRAJ42	CHNYGGSQGNLIF
B				1156	9	1	27	C9-HCRT(1-13)	2			1																							TRBV6-2		TRBJ2-1	CASTFPSSRRFF	TRAV3	TRAJ26	CAVRDADNYGQNFVF
B				1157	9	1	27	C9-HCRT(1-13)	2			1									1														TRBV6-5		TRBJ2-3	CASTRLAHSTDTQYF	TRAV27	TRAJ27	CAGLKYTNAGKSTF
B				1158	9	1	27	C9-HCRT(1-13)	2												1														TRBV15		TRBJ1-4	CATSRDWGTGSGEKLFF	TRAV8-2	TRAJ8	CAVSEGFQKLVF	TRAV12-1	TRAJ20
B				1159	9	1	27	C9-HCRT(1-13)	2			1									1	1		1											TRBV30		TRBJ2-7	CAWGDGYYEQYF	TRAV41	TRAJ54	CAVSRLIQGAQKLVF
B				1160	9	1	27	C9-HCRT(1-13)	2												1			1											TRBV30		TRBJ1-3	CAWSVGGGNTIYF	TRAV9-2	TRAJ23	CALSDQNNQGGKLIF
B				1161	9	1	27	C9-HCRT(1-13)	2			1									1													1	TRBV20-1		TRBJ2-3	CSAARYTGQRTDTQYF	TRAV9-2	TRAJ41	CALSLANSNSGYALNF	TRAV10	TRAJ39
B				1162	9	1	27	C9-HCRT(1-13)	2			1									1			1										1	TRBV20-1		TRBJ2-3	CSARAYRDFTDTQYF	TRAV8-2	TRAJ36	CVVSDGTGANNLFF
B				1163	9	1	27	C9-HCRT(1-13)	2			1									1													1	TRBV20-1		TRBJ2-5	CSAVRDAQETQYF	TRAV17	TRAJ58	CATDDAGLTF	TRAV9-2	TRAJ53	CALIRGPGGGSNYKLTF
B				1164	9	1	27	C9-HCRT(1-13)	2																									1	TRBV29-1		TRBJ1-1	CSVERRGGGAFF	TRAV26-2	TRAJ23	CIPLSYNQGGKLIF	TRAV12-1	TRAJ11	CVVNVNSGYSTLTF
B				1165	9	1	27	C9-HCRT(1-13)	2			1									1			1											TRBV29-1		TRBJ1-1	CSVGMTGGRNTEAFF	TRAV35	TRAJ52	CAGQRGAGGTSYGKLTF
B				1166	9	4	28	C9-HCRT(87-100)	2			1									1														TRBV10-3		TRBJ2-7	CAISESRDKAAYEQYF	TRAV12-3	TRAJ31	CAMTPNARLMF
B				1167	9	4	28	C9-HCRT(87-100)	2																										TRBV10-3		TRBJ2-3	CAISLAGVETDTQYF	TRAV9-2	TRAJ6	CALGVTSGGSYIPTF
B				1168	9	4	28	C9-HCRT(87-100)	2																									1	TRBV28		TRBJ2-5	CASRRDRAIGTQYF	TRAV25	TRAJ45	CAGWRGGADGLTF
B				1169	9	4	28	C9-HCRT(87-100)	2			1									1	1		1											TRBV11-2		TRBJ1-6	CASRSGTSNSPLHF	TRAV12-3	TRAJ10	CAMRFTGGGNKLTF
B				1170	9	4	28	C9-HCRT(87-100)	2			1									1													1	TRBV6-1		TRBJ1-1	CASSEVGRSLNTEAFF	TRAV2	TRAJ32	CAVEDKYGGATNKLIF
B				1171	9	4	28	C9-HCRT(87-100)	2			1									1	1		1										1	TRBV28		TRBJ2-3	CASSFGAGVSDTQYF	TRAV12-3	TRAJ4	CAPGLSGGYNKLIF
B				1172	9	4	28	C9-HCRT(87-100)	2													1												1	TRBV12-3		TRBJ2-5	CASSFNRGLAGRETQYF	TRAV13-1	TRAJ32	CAALRGGATNKLIF
B				1173	9	4	28	C9-HCRT(87-100)	2												1	1		1										1	TRBV5-4		TRBJ2-7	CASSGDSGSQYEQYF	TRAV8-6	TRAJ56	CAVSETGANSKLTF
B				1174	9	4	28	C9-HCRT(87-100)	2	1		1									1													1	TRBV19	TRBD2	TRBJ2-1	CASSILAGGNEQFF	TRAV13-1	TRAJ50	CAASIRAGTSYDKVIF
B				1175	9	4	28	C9-HCRT(87-100)	2			1												1											TRBV5-4		TRBJ1-1	CASSLAQGINTEAFF	TRAV9-2	TRAJ8	CALSTGFQKLVF
B				1176	9	4	28	C9-HCRT(87-100)	2			1									1	1		1										1	TRBV11-3		TRBJ2-1	CASSLGSADNEQFF	TRAV17	TRAJ22	CATGGSARQLTF
B				1177	9	4	28	C9-HCRT(87-100)	2			1									1													1	TRBV11-2		TRBJ2-1	CASSLNTNEQFF	TRAV13-1	TRAJ8	CASPGGNTGFQKLVF
B				1178	9	4	28	C9-HCRT(87-100)	2															1										1	TRBV7-2		TRBJ2-5	CASSLVVETQYF	TRAV19	TRAJ26	CALSEANYGQNFVF
B				1179	9	4	28	C9-HCRT(87-100)	2			1									1	1		1										1	TRBV12-3		TRBJ2-1	CASSLWTGSREQFF	TRAV9-2	TRAJ6	CALSEESGGSYIPTF
B				1180	9	4	28	C9-HCRT(87-100)	2			1									1			1											TRBV19		TRBJ1-2	CASSMGAQGYGYTF	TRAV41	TRAJ41	CAVLNSNSGYALNF
B				1181	9	4	28	C9-HCRT(87-100)	2	1		1										1		1										1	TRBV19		TRBJ2-4	CASSMGETKNIQYF	TRAV17	TRAJ20	CATSPYDYKLSF
B				1182	9	4	28	C9-HCRT(87-100)	2	1		1				1		1			1	1		1										1	TRBV28		TRBJ2-3	CASSPSGTGGADTQYF	TRAV8-6	TRAJ36	CAVEKTGANNLFF	TRAV9-2	TRAJ23	CALTVQGGKLIF
B				1183	9	4	28	C9-HCRT(87-100)	2												1			1											TRBV14		TRBJ2-3	CASSQEQLWEWGTDTQYF	TRAV38-1	TRAJ31	CAFMKLAYNARLMF	TRAV38-1	TRAJ41
B				1184	9	4	28	C9-HCRT(87-100)	2												1													1	TRBV4-3		TRBJ1-4	CASSQPGQDNEKLFF	TRAV26-1	TRAJ36	CIVRVENGANNLFF	TRAV12-1	TRAJ26	CVVNGNYGQNFVF
B				1185	9	4	28	C9-HCRT(87-100)	2			1									1	1		1											TRBV11-2		TRBJ1-4	CASSSGTFATNEKLFF	TRAV21	TRAJ35	CAVEGFGNVLHC	TRAV21	TRAJ35	CAVEGFENVLHC
B				1186	9	4	28	C9-HCRT(87-100)	2												1	1												1	TRBV7-9		TRBJ2-7	CASSTGGAREQYF	TRAV38-1	TRAJ39	CAPWAGNMLTF
B				1187	9	4	28	C9-HCRT(87-100)	2			1									1	1													TRBV19		TRBJ1-6	CASSWQLYNSPLHF	TRAV12-2	TRAJ52	CAVNRDAGGTSYGKLTF
B				1188	9	4	28	C9-HCRT(87-100)	2	1											1			1										1	TRBV19		TRBJ2-5	CASSYVGTEETQYF	TRAV39	TRAJ33		TRAV12-2	TRAJ35	CAAFLGFGNVLHC
B				1189	9	4	28	C9-HCRT(87-100)	2			1									1	1		1										1	TRBV24-1		TRBJ2-3	CATSDLGSGGSTDTQYF	TRAV13-2	TRAJ12	CAENGDSSYKLIF
B				1190	9	4	28	C9-HCRT(87-100)	2												1													1	TRBV20-1		TRBJ2-3	CSARDGSKLAAQYF	TRAV20	TRAJ58	CAVKGASGSRLTF
B				1191	9	4	28	C9-HCRT(87-100)	2	1		1		1				1	1		1			1											TRBV20-1		TRBJ2-1	CSARPTRLAGDEEQFF	TRAV3	TRAJ37	CAVRERSPGSGNTGKLIF
B				1192	9	4	28	C9-HCRT(87-100)	2	1											1			1											TRBV20-1		TRBJ1-2	CSASGGGNYGYTF	TRAV35	TRAJ15	CAGGAQAGTALIF	TRAV8-6	TRAJ52
B				1193	10	1	29	C10-HCRT(1-13)	2			1		1										1										1	TRBV10-3		TRBJ1-4	CAISESTAANEKLFF	TRAV9-2	TRAJ53	CALLGGSNYKLTF
B				1194	10	1	29	C10-HCRT(1-13)	2			1						1			1	1		1										1	TRBV6-6		TRBJ1-4	CASGEYYNEKLFF	TRAV17	TRAJ43	CATDEGDMRF	TRAV8-6	TRAJ27
B				1195	10	1	29	C10-HCRT(1-13)	2					1							1	1												1	TRBV28		TRBJ1-5	CASIGLDVQPQHF	TRAV27	TRAJ35	CAGAKGFGNVLHC	TRAV3	TRAJ48	CAVRDWEINFGNEKLTF
B				1196	10	1	29	C10-HCRT(1-13)	2	1		1		1							1	1		1											TRBV28	TRBD2	TRBJ2-3	CASQTSGSEGVTQYF	TRAV26-1	TRAJ39		TRAV8-2	TRAJ30	CVVRVQGRDDKIIF
B				1197	10	1	29	C10-HCRT(1-13)	2	1		1		1				1			1	1		1										1	TRBV12-3		TRBJ1-6	CASRAGGRNSPLHF	TRAV26-1	TRAJ44	CIVRVPLNTGTASKLTF
B				1198	10	1	29	C10-HCRT(1-13)	2			1																						1	TRBV7-3		TRBJ2-3	CASRLGGQATDTQYF	TRAV21	TRAJ33	CAVPFNYQLIW
B				1199	10	1	29	C10-HCRT(1-13)	2												1			1											TRBV5-1		TRBJ1-3	CASRMEPSLRGATIYF	TRAV12-3	TRAJ9	CAMAGGGFKTIF
B				1200	10	1	29	C10-HCRT(1-13)	2												1			1										1	TRBV9		TRBJ1-2	CASSARQGPSGYTF	TRAV14/DV4	TRAJ52	CAMREGAGGTSYGKLTF
B				1201	10	1	29	C10-HCRT(1-13)	2	1		1						1			1			1										1	TRBV3-1		TRBJ1-5	CASSEGSRGDQPQHF	TRAV13-2	TRAJ49	CAENIPPPNTGNQFYF	TRAV13-2	TRAJ49
B				1202	10	1	29	C10-HCRT(1-13)	2			1									1	1		1										1	TRBV12-3		TRBJ1-3	CASSFGALPGNTIYF	TRAV12-3	TRAJ38		TRAV12-3	TRAJ38	CAMTIATNAGNNRKLIW
B				1203	10	1	29	C10-HCRT(1-13)	2												1			1											TRBV12-3		TRBJ2-7	CASSFGGSVYEQYF	TRAV38-1	TRAJ42	CAFLVYGGSQGNLIF
B				1204	10	1	29	C10-HCRT(1-13)	2		1	1		1																				1	TRBV9		TRBJ1-6	CASSGGRGPPLHF	TRAV21	TRAJ53		TRAV29/DV5	TRAJ53	CAASNSGGSNYKLTF
B				1205	10	1	29	C10-HCRT(1-13)	2			1		1							1			1										1	TRBV12-3		TRBJ1-1	CASSHRGLDTEAFF	TRAV26-1	TRAJ48	CIVRVETNFGNEKLTF
B				1206	10	1	29	C10-HCRT(1-13)	2			1									1													1	TRBV19		TRBJ1-4	CASSIGDLGEKLFF	TRAV21	TRAJ22	CAVCQYGSARQLTF	TRAV8-2	TRAJ43
B				1207	10	1	29	C10-HCRT(1-13)	2			1									1														TRBV2		TRBJ2-5	CASSKGQARGGETQYF	TRAV21	TRAJ16		TRAV13-2	TRAJ45	CAETKGGGADGLTF
B				1208	10	1	29	C10-HCRT(1-13)	2			1									1			1											TRBV5-1		TRBJ1-3	CASSLGGSGNTIYF	TRAV13-2	TRAJ52	CAEMTGGTSYGKLTF	TRAV21	TRAJ49
B				1209	10	1	29	C10-HCRT(1-13)	2			1		1								1		1										1	TRBV28		TRBJ2-7	CASSLQVPYEQYF	TRAV41	TRAJ45	CAVSMYSGGGADGLTF
B				1210	10	1	29	C10-HCRT(1-13)	2			1												1											TRBV12-3		TRBJ2-3	CASSLRGQGRTDTQYF	TRAV17	TRAJ54	CATDPMTLQGAQKLVF
B				1211	10	1	29	C10-HCRT(1-13)	2			1						1			1			1										1	TRBV11-2		TRBJ2-2	CASSLRGSTTGELFF	TRAV13-2	TRAJ27		TRAV23/DV6	TRAJ5	CAAAQDTGRRALTF
B				1212	10	1	29	C10-HCRT(1-13)	2			1									1														TRBV28		TRBJ2-5	CASSLRLVQETQYF	TRAV14/DV4	TRAJ34	CAMREVPTDKLIF	TRAV20	TRAJ8
B				1213	10	1	29	C10-HCRT(1-13)	2			1										1		1										1	TRBV28		TRBJ2-7	CASSLSRTYEQYF	TRAV10	TRAJ13	LGGGYQKVTF
B				1214	10	1	29	C10-HCRT(1-13)	2			1									1			1										1	TRBV18		TRBJ2-1	CASSPAGDNEQFF	TRAV35	TRAJ52	CAGRGPRANSYGKLTF
B				1215	10	1	29	C10-HCRT(1-13)	2			1									1													1	TRBV18		TRBJ1-3	CASSPGTVFAGNTIYF	TRAV9-2	TRAJ23	CALISNQGGKLIF
B				1216	10	1	29	C10-HCRT(1-13)	2			1									1			1											TRBV5-1		TRBJ2-3	CASSPKFGETGFTDTQYF	TRAV22	TRAJ31	CAVGDNARLMF
B				1217	10	1	29	C10-HCRT(1-13)	2										1					1											TRBV12-3		TRBJ1-1	CASSPLTGPNTEAFF	TRAV29/DV5	TRAJ48	CAARNFGNEKLTF
B				1218	10	1	29	C10-HCRT(1-13)	2			1						1						1											TRBV7-9		TRBJ1-2	CASSPRGPYGYTF	TRAV41	TRAJ43	CAVHLYNNNDMRF
B				1219	10	1	29	C10-HCRT(1-13)	2			1									1			1											TRBV9		TRBJ1-5	CASSPSGGSNQPQHF	TRAV19	TRAJ10	CAPRGGGGGNKLTF
B				1220	10	1	29	C10-HCRT(1-13)	2												1			1										1	TRBV12-3		TRBJ1-2	CASSPWAGPNYGYTF	TRAV26-2	TRAJ32	CIPWGGATNKLIF	TRAV26-2	TRAJ52
B				1221	10	1	29	C10-HCRT(1-13)	2			1				1								1										1	TRBV4-1		TRBJ1-1	CASSQAPPRRLKRAEAFF	TRAV38-1	TRAJ33	CAFLDSNYQLIW
B				1222	10	1	29	C10-HCRT(1-13)	2	1											1			1											TRBV4-1		TRBJ2-7	CASSQDKADPRVEQYF	TRAV19	TRAJ10	CALRSRVTGGGNKLTF
B				1223	10	1	29	C10-HCRT(1-13)	2	1		1											1	1											TRBV14		TRBJ1-1	CASSQDTEAFF	TRAV22	TRAJ58		TRAV16	TRAJ50	CALSTKTSYDKVIF
B				1224	10	1	29	C10-HCRT(1-13)	2	1		1		1							1													1	TRBV4-2		TRBJ1-2	CASSQEGQGVFYGYTF	TRAV38-2/DV8	TRAJ39	CAYRSNNAGNMLTF	TRAV27	TRAJ48
B				1225	10	1	29	C10-HCRT(1-13)	2																										TRBV3-1		TRBJ2-5	CASSQVAETQYF	TRAV9-2	TRAJ26	CALSSNYGQNFVF
B				1226	10	1	29	C10-HCRT(1-13)	2	1		1		1							1	1		1										1	TRBV5-1		TRBJ2-3	CASSRDRGTDTQYF	TRAV27	TRAJ57	CAGEGGSEKLVF
B				1227	10	1	29	C10-HCRT(1-13)	2			1						1			1			1											TRBV28		TRBJ2-5	CASSRGGTGQETQYF	TRAV12-1	TRAJ9	CVVNGAGGFKTIF	TRAV16	TRAJ11
B				1228	10	1	29	C10-HCRT(1-13)	2			1							1		1			1										1	TRBV18		TRBJ2-7	CASSRQGSLHEQYF	TRAV13-1	TRAJ17	CAPLEAAGNKLTF
B				1229	10	1	29	C10-HCRT(1-13)	2													1		1										1	TRBV11-3		TRBJ2-3	CASSRSPRITDTQYF	TRAV29/DV5	TRAJ28	CAASVAPGAGSYQLTF
B				1230	10	1	29	C10-HCRT(1-13)	2			1				1					1			1										1	TRBV19		TRBJ1-5	CASSRSREGPQHF	TRAV26-2	TRAJ42		TRAV21	TRAJ56	CAVFGANSKLTF
B				1231	10	1	29	C10-HCRT(1-13)	2	1		1									1														TRBV13		TRBJ1-4	CASSRYGQLNEKLFF	TRAV26-1	TRAJ39	CIVSLPNNAGNMLTF	TRAV13-1	TRAJ22
B				1232	10	1	29	C10-HCRT(1-13)	2			1												1										1	TRBV28		TRBJ1-2	CASSSPRGNYGYTF	TRAV12-3	TRAJ48	CAQMGLNFGNEKLTF
B				1233	10	1	29	C10-HCRT(1-13)	2															1										1	TRBV6-6		TRBJ2-7	CASSTMGQGYEQYF	TRAV19	TRAJ23	CALSSNQGGKLIF
B				1234	10	1	29	C10-HCRT(1-13)	2															1	1										TRBV6-2		TRBJ1-5	CASSYFTLGGGQPQHF	TRAV26-2	TRAJ20	CILRRPNDYKLSF
B				1235	10	1	29	C10-HCRT(1-13)	2			1		1							1	1		1											TRBV19		TRBJ1-1	CATRSGTGRSDTEAFF	TRAV17	TRAJ52	CATRGTSYGKLTF
B				1236	10	1	29	C10-HCRT(1-13)	2			1									1	1		1											TRBV15		TRBJ2-5	CATSRDIGGTQYF	TRAV21	TRAJ27	CAVSPRTNAGKSTF	TRAV21	TRAJ43
B				1237	10	1	29	C10-HCRT(1-13)	2			1		1				1			1			1										1	TRBV15		TRBJ2-2	CATSRDLTGELFF	TRAV9-2	TRAJ57	CLHRDQGGSEKLVF
B				1238	10	1	29	C10-HCRT(1-13)	2										1		1			1											TRBV15		TRBJ1-1	CATSRIQGTAEAFF	TRAV17	TRAJ12	CATVRMDSSYKLIF	TRAV6	TRAJ38
B				1239	10	1	29	C10-HCRT(1-13)	2			1												1										1	TRBV24-1		TRBJ2-7	CATTGQLGEQYF	TRAV6	TRAJ42	CALDGGSQGNLIF	TRAV35	TRAJ35
B				1240	10	1	29	C10-HCRT(1-13)	2			1									1	1													TRBV30		TRBJ2-5	CAWIGGSGLKETQYF	TRAV21	TRAJ37	CAVGGSSNTGKLIF	TRAV26-1	TRAJ42
B				1241	10	1	29	C10-HCRT(1-13)	2			1																						1	TRBV30		TRBJ2-1	CAWSGTGAHNEQFF	TRAV26-1	TRAJ45		TRAV21	TRAJ8	CAVRRNTGFQKLVF
B				1242	10	1	29	C10-HCRT(1-13)	2										1		1			1										1	TRBV20-1		TRBJ2-3	CSANLAVGSTDTQYF	TRAV4	TRAJ37	CLVGDESNTGKLIF	TRAV38-2/DV8	TRAJ39
B				1243	10	1	29	C10-HCRT(1-13)	2	1		1									1													1	TRBV20-1		TRBJ2-1	CSAPLTNNEQFF	TRAV26-1	TRAJ23	CIVRVAGGNQGGKLIF
B				1244	10	1	29	C10-HCRT(1-13)	2			1																						1	TRBV20-1		TRBJ2-1	CSAPSDSYNEQFF	TRAV35	TRAJ52	CAGRLGGTSYGKLTF
B				1245	10	1	29	C10-HCRT(1-13)	2			1									1			1										1	TRBV20-1		TRBJ2-5	CSAQKAADSQETQYF	TRAV13-2	TRAJ39	CAENLNNAGNMLTF
B				1246	10	1	29	C10-HCRT(1-13)	2			1												1											TRBV20-1		TRBJ1-1	CSARGGGRTEAFF	TRAV13-2	TRAJ9	CAEKVNGGFKTIF
B				1247	10	1	29	C10-HCRT(1-13)	2			1									1		1	1										1	TRBV20-1		TRBJ1-4	CSARGQGGKLFF	TRAV41	TRAJ58	CAVGGETSGSRLTF	TRAV14/DV4	TRAJ61
B				1248	10	1	29	C10-HCRT(1-13)	2	1		1									1	1		1										1	TRBV20-1		TRBJ1-5	CSARPGGDNQPQHF	TRAV8-6	TRAJ21	CAVSLYNFNKFYF
B				1249	10	1	29	C10-HCRT(1-13)	2			1									1			1										1	TRBV20-1		TRBJ1-4	CSLSTNEKLFF	TRAV21	TRAJ26	CAVDNYGQNFVF	TRAV14/DV4	TRAJ28
B				1250	10	1	29	C10-HCRT(1-13)	2												1			1											TRBV29-1		TRBJ1-6	CSVADSPYNSPLHF	TRAV19	TRAJ54	CALRVQGAQKLVF	TRAV34	TRAJ58
B				1251	10	1	29	C10-HCRT(1-13)	2			1									1			1										1	TRBV29-1		TRBJ2-3	CSVEASRPTDTQYF	TRAV22	TRAJ54	CAVEWKGAQKLVF
B				1252	10	1	29	C10-HCRT(1-13)	2												1														TRBV29-1		TRBJ2-6	CSVELGQSIQGRGGANVLTF	TRAV29/DV5	TRAJ49	CAASALGNQFYF
B				1253	10	1	29	C10-HCRT(1-13)	2													1		1										1	TRBV29-1		TRBJ1-1	CSVESPVREAFF	TRAV39	TRAJ17	CAVIKAAGNKLTF
B				1254	10	4	30	C10-HCRT(87-100)	2			1						1				1		1										1	TRBV10-3		TRBJ1-2	CAISQQGFNGYTF	TRAV2	TRAJ20		TRAV12-2	TRAJ20	CAVTSNDYKLSF
B				1255	10	4	30	C10-HCRT(87-100)	2	1		1									1			1										1	TRBV28		TRBJ1-2	CANSRTPNYGYTF	TRAV38-2/DV8	TRAJ58	CAYRSGQETSGSRLTF
B				1256	10	4	30	C10-HCRT(87-100)	2	1		1									1	1												1	TRBV12-5		TRBJ2-1	CASGRSDVVNEQFF	TRAV2	TRAJ30	CAGDDKIIF
B				1257	10	4	30	C10-HCRT(87-100)	2									1			1	1		1											TRBV28		TRBJ1-4	CASKGMEKLFF	TRAV8-2	TRAJ40	CAVSDPGTYKYIF
B				1258	10	4	30	C10-HCRT(87-100)	2			1									1													1	TRBV5-1		TRBJ2-5	CASSFGQLQETQYF	TRAV12-2	TRAJ33	CAVGSRDSNYQLIW
B				1259	10	4	30	C10-HCRT(87-100)	2			1				1			1		1													1	TRBV5-1		TRBJ2-7	CASSFSSGEQYF	TRAV13-1	TRAJ45		TRAV29/DV5	TRAJ23	CAASVPYNQGGKLIF
B				1260	10	4	30	C10-HCRT(87-100)	2												1			1											TRBV6-2		TRBJ1-6	CASSFTIGRKYNSPLHF	TRAV16	TRAJ26	CALTARDNYGQNFVF
B				1261	10	4	30	C10-HCRT(87-100)	2			1									1			1										1	TRBV19		TRBJ2-2	CASSILAGLPGELFF	TRAV26-2	TRAJ57	CILLTQGGSEKLVF
B				1262	10	4	30	C10-HCRT(87-100)	2		1	1						1			1	1												1	TRBV28		TRBJ1-5	CASSKTGQGEPQHF	TRAV2	TRAJ6	CAVGIGGSYIPTF
B				1263	10	4	30	C10-HCRT(87-100)	2	1		1									1	1		1											TRBV7-6		TRBJ2-3	CASSLAGASTDTQYF	TRAV38-1	TRAJ48	CAFISNFGNEKLTF
B				1264	10	4	30	C10-HCRT(87-100)	2			1									1	1	1	1											TRBV7-9		TRBJ1-6	CASSLDKNSPLHF	TRAV16	TRAJ21	CALNFNKFYF	TRAV10	TRAJ22
B				1265	10	4	30	C10-HCRT(87-100)	2	1											1	1		1										1	TRBV11-2		TRBJ2-1	CASSLDLGQGLVTSYNEQFF	TRAV26-1	TRAJ12	CIVRPRMDSSYKLIF	TRAV13-2	TRAJ42	CAENYGGSQGNLIF
B				1266	10	4	30	C10-HCRT(87-100)	2	1											1	1													TRBV5-1		TRBJ1-1	CASSLEQGGDTEAFF	TRAV13-1	TRAJ40	CAASKQSSGTYKYIF
B				1267	10	4	30	C10-HCRT(87-100)	2			1												1											TRBV5-1		TRBJ1-1	CASSLGLNTEAFF	TRAV38-2/DV8	TRAJ32	CAYRSHSFGGATNKLIF
B				1268	10	4	30	C10-HCRT(87-100)	2			1									1	1		1										1	TRBV11-3		TRBJ2-5	CASSLGQRERRETQYF	TRAV17	TRAJ52	CATDSLYGKLTF	TRAV38-1	TRAJ40
B				1269	10	4	30	C10-HCRT(87-100)	2			1		1							1	1												1	TRBV5-4		TRBJ2-5	CASSLKRQETQYF	TRAV13-2	TRAJ23	CAENGNQGGKLIF
B				1270	10	4	30	C10-HCRT(87-100)	2			1									1			1										1	TRBV28		TRBJ2-2	CASSLSSGSIGELFF	TRAV23/DV6	TRAJ44		TRAV9-2	TRAJ43	CALSYNNNDMRF
B				1271	10	4	30	C10-HCRT(87-100)	2			1									1			1										1	TRBV5-1		TRBJ1-1	CASSLTYGGGDTEAFF	TRAV35	TRAJ54	CAGRKIQGAQKLVF
B				1272	10	4	30	C10-HCRT(87-100)	2	1		1		1							1	1		1										1	TRBV27		TRBJ2-7	CASSMTGFTYEQYF	TRAV41	TRAJ42	CAVRRVGSQGNLIF
B				1273	10	4	30	C10-HCRT(87-100)	2	1		1		1							1													1	TRBV13		TRBJ2-7	CASSPPRTGSPEQYF	TRAV3	TRAJ40	CAVRARPTSGTYKYIF
B				1274	10	4	30	C10-HCRT(87-100)	2			1									1	1		1											TRBV7-2		TRBJ2-4	CASSPRMGWDIQYF	TRAV26-1	TRAJ20	CIVHSDYKLSF
B				1275	10	4	30	C10-HCRT(87-100)	2			1									1			1										1	TRBV4-2		TRBJ2-7	CASSQDLPSGNSYEQYF	TRAV9-2	TRAJ3	CALIPTYSSASKIIF
B				1276	10	4	30	C10-HCRT(87-100)	2												1	1												1	TRBV4-1		TRBJ1-2	CASSQDPQGATYGYTF	TRAV25	TRAJ46		TRAV2	TRAJ37	CAVEANTGKLIF
B				1277	10	4	30	C10-HCRT(87-100)	2			1									1			1											TRBV7-9		TRBJ2-7	CASSRDLTKVYEQYF	TRAV14/DV4	TRAJ57	CAMRLTQGGSEKLVF
B				1278	10	4	30	C10-HCRT(87-100)	2												1													1	TRBV5-4		TRBJ2-5	CASSSQAQETQYF	TRAV38-1	TRAJ48	CAFTLNFGNEKLTF
B				1279	10	4	30	C10-HCRT(87-100)	2			1									1			1										1	TRBV7-2		TRBJ2-1	CASSVVVGLGDNEQFF	TRAV8-6	TRAJ32	CASGGATNKLIF
B				1280	10	4	30	C10-HCRT(87-100)	2			1									1			1											TRBV19		TRBJ1-2	CASTQGGVAYGYTF	TRAV26-1	TRAJ26	CIVRLLYNYGQNFVF	TRAV14/DV4	TRAJ50
B				1281	10	4	30	C10-HCRT(87-100)	2			1									1													1	TRBV19		TRBJ1-2	CASTRGGTYGYTF	TRAV26-1	TRAJ34	CIVRYNTDKLIF
B				1282	10	4	30	C10-HCRT(87-100)	2	1		1									1			1										1	TRBV2		TRBJ2-7	CASVPGGYEQYF	TRAV38-2/DV8	TRAJ41	CAYRSPASVGYALNF	TRAV23/DV6	TRAJ37
B				1283	10	4	30	C10-HCRT(87-100)	2												1	1		1											TRBV30		TRBJ1-4	CAWSGQGTNEKLFF	TRAV6	TRAJ45	CALDGNSGGGADGLTF
B				1284	10	4	30	C10-HCRT(87-100)	2												1			1											TRBV20-1		TRBJ2-7	CSAGLSSYEQYF	TRAV26-1	TRAJ45	CIVRVGDDGLTF
B				1285	10	4	30	C10-HCRT(87-100)	2			1									1			1											TRBV20-1		TRBJ1-5	CSARSRVGNQPQHF	TRAV22	TRAJ15	CAVINQAGTALIF
B				1286	10	4	30	C10-HCRT(87-100)	2			1									1													1	TRBV20-1		TRBJ2-5	CSASPSGAQYF	TRAV39	TRAJ42	CAVELGSQGNLIF
B				1287	10	4	30	C10-HCRT(87-100)	2			1									1	1		1											TRBV29-1		TRBJ1-4	CSVEKAFGEKLFF	TRAV12-1	TRAJ8	CVVIPNTGFQKLVF
B				1288	11	1	31	C11-HCRT(1-13)	2															1											TRBV10-3	TRBD1	TRBJ1-3	CAISGTGGPGNTIYF	TRAV19	TRAJ18	CALSDFDRGSTLGRLYF
B				1289	11	1	31	C11-HCRT(1-13)	2			1							1		1	1		1										1	TRBV6-5		TRBJ2-3	CASKGITDTQYF	TRAV8-6	TRAJ39	CAVENNAGNMLTF
B				1290	11	1	31	C11-HCRT(1-13)	2	1											1			1										1	TRBV6-2		TRBJ2-6	CASNPYSGANVLTF	TRAV4	TRAJ37	CLVENNTGKLIF
B				1291	11	1	31	C11-HCRT(1-13)	2			1									1			1											TRBV27		TRBJ2-7	CASQPGASSYEQYF	TRAV29/DV5	TRAJ40	CAASATGTYKYIF
B				1292	11	1	31	C11-HCRT(1-13)	2			1									1			1											TRBV27		TRBJ2-2	CASRDRLEGTGELFF	TRAV17	TRAJ3	CATDSSASKIIF	TRAV13-1	TRAJ6	CAASQGGSYIPTF
B				1293	11	1	31	C11-HCRT(1-13)	2			1									1			1										1	TRBV19		TRBJ1-1	CASRDTWNTEAFF	TRAV13-1	TRAJ28	CAASLYSGAGSYQLTF
B				1294	11	1	31	C11-HCRT(1-13)	2	1		1									1	1													TRBV5-8		TRBJ2-1	CASRFRESSYNEQFF	TRAV21	TRAJ45	CAAYSGGGADGLTF	TRAV2	TRAJ29
B				1295	11	1	31	C11-HCRT(1-13)	2	1		1		1							1	1		1											TRBV19		TRBJ1-1	CASRGGGGVTEAFF	TRAV12-3	TRAJ13	CAMDGGYQKVTF
B				1296	11	1	31	C11-HCRT(1-13)	2												1			1										1	TRBV11-2		TRBJ2-6	CASRSTRWDRGNLGSGANVLTF	TRAV21	TRAJ33	CAVRRDSNYQLIW
B				1297	11	1	31	C11-HCRT(1-13)	2			1									1			1										1	TRBV10-2		TRBJ1-2	CASSEAHPYGYTF	TRAV20	TRAJ56	CAVRSDTGANSKLTF	TRAV21	TRAJ42	CAVRGSQGNLIF
B				1298	11	1	31	C11-HCRT(1-13)	2			1									1			1										1	TRBV6-1		TRBJ2-2	CASSERSGGANTGELFF	TRAV12-1	TRAJ23	CVVNPLWQGGKLIF	TRAV10	TRAJ35
B				1299	11	1	31	C11-HCRT(1-13)	2	1		1		1							1	1		1											TRBV10-1		TRBJ1-3	CASSESTGSGNTIYF	TRAV20	TRAJ9	CAVHPNTGGFKTIF	TRAV8-2	TRAJ30
B				1300	11	1	31	C11-HCRT(1-13)	2			1									1			1						1				1	TRBV6-1		TRBJ1-2	CASSEVTDNYGYTF	TRAV4	TRAJ27	CLVGDLGNAGKSTF
B				1301	11	1	31	C11-HCRT(1-13)	2	1		1							1		1	1		1										1	TRBV28		TRBJ2-3	CASSFGMPDTQYF	TRAV12-3	TRAJ29	CAMSRGNTPLVF
B				1302	11	1	31	C11-HCRT(1-13)	2							1					1	1												1	TRBV5-8		TRBJ2-5	CASSFRDRVVETQYF	TRAV19	TRAJ38	CALRAGNNRKLIW
B				1303	11	1	31	C11-HCRT(1-13)	2			1									1			1										1	TRBV7-9		TRBJ2-1	CASSGGIGGYNEQFF	TRAV8-2	TRAJ13	CAVVPGGYQKVTF	TRAV8-2	TRAJ4
B				1304	11	1	31	C11-HCRT(1-13)	2			1									1													1	TRBV19		TRBJ2-5	CASSIGLETQYF	TRAV6	TRAJ37	CALPGSSNTGKLIF
B				1305	11	1	31	C11-HCRT(1-13)	2	1		1									1													1	TRBV7-2		TRBJ2-1	CASSLAAGANEQFF	TRAV16	TRAJ57	CALRVTQGGSEKLVF	TRAV38-2/DV8	TRAJ58	CAYRSAMXETSGSRLTF
B				1306	11	1	31	C11-HCRT(1-13)	2			1										1		1										1	TRBV7-2		TRBJ1-2	CASSLAVGHYGYTF	TRAV12-2	TRAJ49	CAVKSEANQFYF
B				1307	11	1	31	C11-HCRT(1-13)	2			1									1	1												1	TRBV11-3		TRBJ1-1	CASSLDNTEAFF	TRAV1-1	TRAJ9	CAVRVTGGFKTIF
B				1308	11	1	31	C11-HCRT(1-13)	2			1										1		1										1	TRBV3-1		TRBJ2-2	CASSLGGSGELFF	TRAV14/DV4	TRAJ10		TRAV8-2	TRAJ11	CAVRLPGYSTLTF
B				1309	11	1	31	C11-HCRT(1-13)	2												1			1											TRBV27	TRBD2	TRBJ2-1	CASSLGLAGIYNEQFF	TRAV9-2	TRAJ33	CALSDRSNYQLIW	TRAV26-1	TRAJ30
B				1310	11	1	31	C11-HCRT(1-13)	2													1		1										1	TRBV11-3		TRBJ2-6	CASSLGLSGANVLTF	TRAV41	TRAJ31	CAVSANARLMF
B				1311	11	1	31	C11-HCRT(1-13)	2													1													TRBV11-3		TRBJ2-3	CASSLGNRYTQYF	TRAV39	TRAJ57	CAVDTQGGSEKLVF
B				1312	11	1	31	C11-HCRT(1-13)	2			1						1			1			1										1	TRBV5-4		TRBJ2-1	CASSLIRAEQFF	TRAV34	TRAJ48	CGADQFGNEKLTF	TRAV25	TRAJ11
B				1313	11	1	31	C11-HCRT(1-13)	2			1									1													1	TRBV11-3		TRBJ2-1	CASSLNLGGSREQFF	TRAV16	TRAJ58	CALRGETSGSRLTF
B				1314	11	1	31	C11-HCRT(1-13)	2			1						1			1			1										1	TRBV28		TRBJ1-2	CASSLNPSSAQYGYTF	TRAV23/DV6	TRAJ43	CAAEANDMRF
B				1315	11	1	31	C11-HCRT(1-13)	2			1				1					1			1											TRBV5-1		TRBJ1-1	CASSLRSFTEAFF	TRAV16	TRAJ48	CALKDFGNEKLTF
B				1316	11	1	31	C11-HCRT(1-13)	2			1									1			1										1	TRBV5-1		TRBJ1-6	CASSLSSNSPLHF	TRAV12-1	TRAJ42	CVVYMNYGGSQGNLIF
B				1317	11	1	31	C11-HCRT(1-13)	2												1														TRBV7-2		TRBJ1-2	CASSLVPGDGYTF	TRAV26-1	TRAJ40	CIVRVSPGTYKYIF	TRAV29/DV5	TRAJ29	CAASTTGNTPLVF
B				1318	11	1	31	C11-HCRT(1-13)	2			1									1	1		1											TRBV5-4		TRBJ2-3	CASSLVPTADTQYF	TRAV3	TRAJ9	CAVSVNTGGFKTIF	TRAV10	TRAJ40
B				1319	11	1	31	C11-HCRT(1-13)	2													1												1	TRBV5-1		TRBJ2-3	CASSLVRPSTDTQYF	TRAV19	TRAJ6	CALSRGGSYIPTF	TRAV13-2	TRAJ30	CAEIPRDDKIIF
B				1320	11	1	31	C11-HCRT(1-13)	2			1									1	1		1										1	TRBV5-4		TRBJ1-5	CASSLWGSNQPQHF	TRAV6	TRAJ15	CALEGRQAGTALIF	TRAV5	TRAJ6	CAERPSGGSYIPTF
B				1321	11	1	31	C11-HCRT(1-13)	2												1	1		1										1	TRBV7-2		TRBJ1-5	CASSLYGAYNQPQHF	TRAV24	TRAJ41	CASSASSGYALNF
B				1322	11	1	31	C11-HCRT(1-13)	2												1													1	TRBV6-5		TRBJ2-6	CASSPGSFGANVLTF	TRAV17	TRAJ7	CATVPRGNNRLAF	TRAV21	TRAJ43	CAALYKXNDMRF
B				1323	11	1	31	C11-HCRT(1-13)	2			1						1			1	1		1										1	TRBV4-1		TRBJ2-7	CASSPLTQGNEQYF	TRAV12-2	TRAJ3	CAVKGYSSASKIIF	TRAV1-1	TRAJ27	CAVTQNTNAGKSTF
B				1324	11	1	31	C11-HCRT(1-13)	2	1		1							1		1	1		1										1	TRBV18		TRBJ1-1	CASSPPSRYTEAFF	TRAV1-1	TRAJ3	CAVRDRGSSASKIIF
B				1325	11	1	31	C11-HCRT(1-13)	2			1							1		1			1											TRBV7-3		TRBJ2-3	CASSPQPSTDTQYF	TRAV9-2	TRAJ49	CALFTGNQFYF	TRAV25	TRAJ36
B				1326	11	1	31	C11-HCRT(1-13)	2			1									1			1											TRBV18		TRBJ2-7	CASSPTVSYEQYF	TRAV9-2	TRAJ57	CALSGTQGGSEKLVF
B				1327	11	1	31	C11-HCRT(1-13)	2	1		1				1					1			1										1	TRBV4-1		TRBJ2-5	CASSQERLGGQETQYF	TRAV9-2	TRAJ21	CALSAYNFNKFYF
B				1328	11	1	31	C11-HCRT(1-13)	2												1			1										1	TRBV4-2		TRBJ1-1	CASSQPTTVRTYEAFF	TRAV26-1	TRAJ56	CIVLTGANSKLTF	TRAV21	TRAJ28	CAVGGPSGAGSYQLTF
B				1329	11	1	31	C11-HCRT(1-13)	2			1									1			1										1	TRBV4-2		TRBJ2-6	CASSQQSAGSGANVLTF	TRAV1-1	TRAJ21	CAVRGNFNKFYF
B				1330	11	1	31	C11-HCRT(1-13)	2	1									1		1	1		1										1	TRBV3-1		TRBJ1-4	CASSRASTEEKLFF	TRAV5	TRAJ40	CAERTYKYIF	TRAV13-1	TRAJ48
B				1331	11	1	31	C11-HCRT(1-13)	2			1									1	1		1											TRBV11-3		TRBJ1-1	CASSRKGRGMNTEAFF	TRAV4	TRAJ28	CLVGDTGAGSYQLTF
B				1332	11	1	31	C11-HCRT(1-13)	2			1									1	1												1	TRBV7-3		TRBJ2-1	CASSSSGLVF	TRAV8-6	TRAJ43	CAVSDYMRF	TRAV8-6	TRAJ57	CAVSDKSGSEKLVF
B				1333	11	1	31	C11-HCRT(1-13)	2												1			1											TRBV10-1		TRBJ1-1	CASTGDQNTEAFF	TRAV21	TRAJ17		TRAV5	TRAJ41	CAETGGYALNF
B				1334	11	1	31	C11-HCRT(1-13)	2			1						1			1													1	TRBV2		TRBJ1-1	CASTGLGGWTEAFF	TRAV29/DV5	TRAJ31	CAARNNNARLMF
B				1335	11	1	31	C11-HCRT(1-13)	2			1									1													1	TRBV5-1	TRBD2	TRBJ2-7	CASTGTSGTYEQYF	TRAV21	TRAJ6	CAVAGGSYIPTF
B				1336	11	1	31	C11-HCRT(1-13)	2					1					1		1													1	TRBV3-1		TRBJ1-3	CASTSRPGHPSGNTIYF	TRAV17	TRAJ18	CATVDRGSTLGRLYF	TRAV13-2	TRAJ15
B				1337	11	1	31	C11-HCRT(1-13)	2			1									1			1										1	TRBV15		TRBJ2-6	CATSSGNSGANVLTF	TRAV23/DV6	TRAJ34		TRAV8-2	TRAJ50	CAVSAPSYDKVIF
B				1338	11	1	31	C11-HCRT(1-13)	2			1									1													1	TRBV30		TRBJ1-5	CAWSLVNQPQHF	TRAV27	TRAJ48	CAGALGNEKLTF	TRAV35	TRAJ28
B				1339	11	1	31	C11-HCRT(1-13)	2	1		1									1	1		1							1			1	TRBV30		TRBJ2-5	CAWSRGRETQYF	TRAV38-1	TRAJ53	CAFISPGGGSNYKLTF
B				1340	11	1	31	C11-HCRT(1-13)	2	1									1		1			1										1	TRBV30		TRBJ2-1	CAWSVVNEQFF	TRAV12-3	TRAJ48	CAMRWDFGNEKLTF	TRAV25	TRAJ32	CADPYGYGGATNKLIF
B				1341	11	1	31	C11-HCRT(1-13)	2												1													1	TRBV20-1		TRBJ1-5	CSAKGAYQPQHF	TRAV23/DV6	TRAJ27	CAASRTNAGKSTF	TRAV10	TRAJ48
B				1342	11	1	31	C11-HCRT(1-13)	2			1			1						1	1		1											TRBV20-1		TRBJ2-1	CSAKGQRERPSSYNEQFF	TRAV38-2/DV8	TRAJ29	CAYKDRGNTPLVF	TRAV38-2/DV8	TRAJ29	CAHKDRGNTPLVF
B				1343	11	1	31	C11-HCRT(1-13)	2	1											1			1										1	TRBV20-1		TRBJ2-7	CSALKREVQYF	TRAV20	TRAJ34	CAVHPFWNTDKLIF
B				1344	11	1	31	C11-HCRT(1-13)	2												1			1											TRBV20-1		TRBJ2-3	CSALRQADTQYF	TRAV24	TRAJ48	CAPMVFGNEKLTF
B				1345	11	1	31	C11-HCRT(1-13)	2			1									1	1		1										1	TRBV20-1		TRBJ2-3	CSAPRPAVSTDTQYF	TRAV13-1	TRAJ31	CAAGRGARLMF	TRAV8-6	TRAJ26	CAVTRDNYGQNFVF
B				1346	11	1	31	C11-HCRT(1-13)	2			1																						1	TRBV20-1		TRBJ1-5	CSAVQGTDQPQHF	TRAV26-1	TRAJ39	CIVNNAGNMLTF
B				1347	11	1	31	C11-HCRT(1-13)	2															1										1	TRBV29-1		TRBJ2-3	CSVSRARGTDTQYF	TRAV26-1	TRAJ54		TRAV38-1	TRAJ52	CAFMVSGGTSYGKLTF
B				1348	11	2	32	C11-HCRT(25-37)	2	1		1									1														TRBV12-5		TRBJ2-7	CASGLGFRGAEQYF	TRAV14/DV4	TRAJ34	CAMREGPGKLIF
B				1349	11	2	32	C11-HCRT(25-37)	2												1			1											TRBV2		TRBJ1-3	CASHRRAPAGVGNTIYF	TRAV5	TRAJ7	CAEIGNNRLAF
B				1350	11	2	32	C11-HCRT(25-37)	2			1																							TRBV19		TRBJ1-1	CASNVYTEAFF	TRAV26-2	TRAJ47	CIRKEYGNKLVF	TRAV21	TRAJ36	CAVRRGANNLFF
B				1351	11	2	32	C11-HCRT(25-37)	2												1	1		1											TRBV19		TRBJ2-1	CASRPLAGAYNEQFF	TRAV27	TRAJ20	CAGGGYDYKLSF
B				1352	11	2	32	C11-HCRT(25-37)	2			1																							TRBV11-2		TRBJ2-1	CASRYANNEQFF	TRAV26-1	TRAJ44	CIVPPGTASKLTF
B				1353	11	2	32	C11-HCRT(25-37)	2															1											TRBV6-1		TRBJ1-6	CASSALPGQARSPLHF	TRAV39	TRAJ45	CAVDLLYSGGGADGLTF
B				1354	11	2	32	C11-HCRT(25-37)	2			1									1			1											TRBV6-1		TRBJ1-2	CASSEAPSNRYTF	TRAV26-2	TRAJ47	CILRDMEYGNKLVF
B				1355	11	2	32	C11-HCRT(25-37)	2												1			1											TRBV6-1		TRBJ2-7	CASSEARGVGAFF	TRAV14/DV4	TRAJ21		TRAV3	TRAJ37	CAVRDMGSGNTGKLIF
B				1356	11	2	32	C11-HCRT(25-37)	2															1											TRBV25-1		TRBJ2-7	CASSEGRSEQYF	TRAV8-2	TRAJ17	CAVSEAAGNKLTF
B				1357	11	2	32	C11-HCRT(25-37)	2					1																					TRBV25-1		TRBJ2-4	CASSGSVVDIQYF	TRAV38-2/DV8	TRAJ54	CAYRKIQGAQKLVF	TRAV10	TRAJ18	CVVSDRGSTLGRLYF
B				1358	11	2	32	C11-HCRT(25-37)	2			1									1			1											TRBV5-1		TRBJ1-6	CASSLDTAGTGINSPLHF	TRAV2	TRAJ39	CAVEDRNAGNMLTF
B				1359	11	2	32	C11-HCRT(25-37)	2																										TRBV28		TRBJ1-1	CASSLEGQAGFF	TRAV12-2	TRAJ11	CAVKGYSTLTF
B				1360	11	2	32	C11-HCRT(25-37)	2												1			1										1	TRBV7-3		TRBJ2-6	CASSLFISGANVLTF	TRAV9-2	TRAJ56	CALSDTNTGANSKLTF
B				1361	11	2	32	C11-HCRT(25-37)	2			1									1	1		1											TRBV7-2		TRBJ2-4	CASSLGVGTAKNIQYF	TRAV38-1	TRAJ45	CAFTRGSGGGADGLTF
B				1362	11	2	32	C11-HCRT(25-37)	2																										TRBV11-3		TRBJ2-1	CASSLIIERGGDEQFF	TRAV13-1	TRAJ33	CAASKGSNYQLIW
B				1363	11	2	32	C11-HCRT(25-37)	2												1														TRBV5-4		TRBJ2-3	CASSLRGTDTQYF	TRAV27	TRAJ27		TRAV8-2	TRAJ48	CVVSVSNFGNEKLTF
B				1364	11	2	32	C11-HCRT(25-37)	2									1			1			1											TRBV7-2		TRBJ2-2	CASSLSNRYANTGELFF	TRAV8-2	TRAJ29	CAVSDPDSGNTPLVF
B				1365	11	2	32	C11-HCRT(25-37)	2															1											TRBV10-2		TRBJ2-7	CASSPINEQYF	TRAV21	TRAJ43	CAFHNNNDMRF
B				1366	11	2	32	C11-HCRT(25-37)	2												1													1	TRBV18		TRBJ2-5	CASSPLKETQYF	TRAV38-2/DV8	TRAJ22	CAYRSADGSARQLTF
B				1367	11	2	32	C11-HCRT(25-37)	2												1			1											TRBV28		TRBJ1-4	CASSPLLGANEKLFF	TRAV13-2	TRAJ3	CAENNWYSSASKIIF
B				1368	11	2	32	C11-HCRT(25-37)	2															1											TRBV4-3		TRBJ2-1	CASSQGGSSYNEQFF	TRAV2	TRAJ17	CAVGEAAGNKLTF
B				1369	11	2	32	C11-HCRT(25-37)	2			1									1														TRBV6-6		TRBJ1-1	CASSSDRGLSTEAFF	TRAV12-3	TRAJ3	CAGYSSASKIIF
B				1370	11	2	32	C11-HCRT(25-37)	2												1			1											TRBV27		TRBJ1-2	CASSSLFQETRTYGYTF	TRAV12-1	TRAJ6	CVVTDSGGSYIPTF	TRAV10	TRAJ31
B				1371	11	2	32	C11-HCRT(25-37)	2												1			1											TRBV12-3		TRBJ2-2	CASSSLQTGELFF	TRAV14/DV4	TRAJ48		TRAV9-2	TRAJ40	CASTSGTYKYIF
B				1372	11	2	32	C11-HCRT(25-37)	2			1												1										1	TRBV7-2	TRBD2	TRBJ2-1	CASSSTSGRAAEQFF	TRAV20	TRAJ5	CAVQGSTGRRALTF
B				1373	11	2	32	C11-HCRT(25-37)	2												1														TRBV10-1		TRBJ2-3	CASSVDNNLPDTQYF	TRAV8-6	TRAJ54	CAVRGQGAQKLVF
B				1374	11	2	32	C11-HCRT(25-37)	2																									1	TRBV9		TRBJ2-7	CASSVLSGSRTSEQYF	TRAV2	TRAJ28	CAVEGSYSGAGSYQLTF	TRAV2	TRAJ16
B				1375	11	2	32	C11-HCRT(25-37)	2			1									1			1										1	TRBV7-9		TRBJ2-6	CASSVSGANVLTF	TRAV27	TRAJ48	CAGAFGNEKLTF	TRAV21	TRAJ53	CATPKNSGGSNYKLTF
B				1376	11	2	32	C11-HCRT(25-37)	2			1									1														TRBV6-5		TRBJ2-5	CASSYQETQYF	TRAV10	TRAJ39	CVVGLYNAGNMLTF
B				1377	11	2	32	C11-HCRT(25-37)	2												1														TRBV12-3		TRBJ1-2	CASTTGGAYGGYTF	TRAV34	TRAJ49	CGATNTGNQFYF	TRAV10	TRAJ50
B				1378	11	2	32	C11-HCRT(25-37)	2												1			1										1	TRBV24-1		TRBJ2-1	CATSAPGQGTEQFF	TRAV2	TRAJ22	CAVGSSGSARQLTF
B				1379	11	2	32	C11-HCRT(25-37)	2	1		1									1	1		1											TRBV20-1		TRBJ2-4	CSARDEEGKNIQYF	TRAV26-1	TRAJ43	CIVRVSNRDMRF
B				1380	11	2	32	C11-HCRT(25-37)	2												1														TRBV20-1		TRBJ2-7	CSARGPVQGDYEQYF	TRAV3	TRAJ9	CAVRDSFTGGFKTIF
B				1381	11	2	32	C11-HCRT(25-37)	2												1			1											TRBV20-1		TRBJ1-1	CSASLDGGATEAFF	TRAV38-2/DV8	TRAJ23	CAFDLTNQGGKLIF
B				1382	11	2	32	C11-HCRT(25-37)	2																										TRBV20-1		TRBJ2-1	CSASLNEQFF	TRAV27	TRAJ42	CLGGSQGNLIF	TRAV13-1	TRAJ44	CAASIGGTASKLTF
B				1383	11	2	32	C11-HCRT(25-37)	2			1												1										1	TRBV20-1		TRBJ2-5	CSASYEGEGTQYF	TRAV16	TRAJ31	CALGLGNNARLMF
B				1384	11	4	33	C11-HCRT(87-100)	2												1	1												1	TRBV4-2		TRBJ1-3	CASRLTGGSGNTIYF	TRAV27	TRAJ44		TRAV17	TRAJ49	CATDGHTGNQFYF
B				1385	11	4	33	C11-HCRT(87-100)	2		1	1		1							1	1		1											TRBV6-5	TRBD2	TRBJ2-7	CASRRTSGSREQYF	TRAV20	TRAJ36	CAVTPGANNLFF
B				1386	11	4	33	C11-HCRT(87-100)	2	1		1									1			1										1	TRBV6-1		TRBJ1-1	CASRVWAGLAFF	TRAV9-2	TRAJ53	CALSESSGGSNYKLTF
B				1387	11	4	33	C11-HCRT(87-100)	2	1		1						1				1													TRBV28		TRBJ2-3	CASSELAGVTSTDTQYF	TRAV19	TRAJ11	CALSDPRGTLTF	TRAV13-1	TRAJ44	CAASISGTASKLTF
B				1388	11	4	33	C11-HCRT(87-100)	2	1		1							1		1	1		1										1	TRBV4-3		TRBJ2-7	CASSHVGLAGYEQYF	TRAV6	TRAJ13	CALGYSGGYQKVTF
B				1389	11	4	33	C11-HCRT(87-100)	2	1		1						1			1	1		1										1	TRBV19		TRBJ1-1	CASSIKVLGTEAFF	TRAV3	TRAJ11	CAVRDPMNSGYSTLTF
B				1390	11	4	33	C11-HCRT(87-100)	2	1		1									1													1	TRBV19		TRBJ1-5	CASSIMFGGVQPQHF	TRAV13-2	TRAJ56		TRAV13-2	TRAJ53	CAENKGESGGSNYKLTF
B				1391	11	4	33	C11-HCRT(87-100)	2			1									1			1										1	TRBV10-1		TRBJ2-1	CASSKPGYNEQFF	TRAV19	TRAJ43	CALSEGRKDDMRF
B				1392	11	4	33	C11-HCRT(87-100)	2															1										1	TRBV7-2		TRBJ1-1	CASSLAGMQGFMNTEAFF	TRAV3	TRAJ29	CAVSHRPYSGNTPLVF
B				1393	11	4	33	C11-HCRT(87-100)	2			1										1		1										1	TRBV7-2		TRBJ2-3	CASSLDPSGRVTQYF	TRAV3	TRAJ43	CAVREPRGDMRF
B				1394	11	4	33	C11-HCRT(87-100)	2																									1	TRBV27		TRBJ2-1	CASSLKAGGYEQFF	TRAV17	TRAJ11	CATDPSGYSTLTF
B				1395	11	4	33	C11-HCRT(87-100)	2			1									1	1		1										1	TRBV27		TRBJ1-5	CASSLQGLGNQPQHF	TRAV19	TRAJ40		TRAV12-1	TRAJ41	CVVNKGSGYALNF
B				1396	11	4	33	C11-HCRT(87-100)	2			1									1			1										1	TRBV27		TRBJ2-7	CASSLRGSYEQYF	TRAV8-6	TRAJ44	CAVSGAGTASKLTF
B				1397	11	4	33	C11-HCRT(87-100)	2	1		1									1													1	TRBV5-1		TRBJ2-3	CASSLSGANTDTQYF	TRAV26-1	TRAJ30	CIVRVGRDDKIIF
B				1398	11	4	33	C11-HCRT(87-100)	2												1			1											TRBV5-1		TRBJ1-1	CASSLSQGARKENTEAFF	TRAV9-2	TRAJ22	CALSDIWGSARQLTF
B				1399	11	4	33	C11-HCRT(87-100)	2												1			1										1	TRBV12-3		TRBJ1-5	CASSLYEVKANQPQHF	TRAV14/DV4	TRAJ30	CAMTLNRDDKIIF
B				1400	11	4	33	C11-HCRT(87-100)	2			1									1	1		1										1	TRBV18		TRBJ1-4	CASSPGTGDEKLFF	TRAV2	TRAJ20		TRAV4	TRAJ4	CLVGDATGGYNKLIF
B				1401	11	4	33	C11-HCRT(87-100)	2												1														TRBV18		TRBJ2-5	CASSPPARAETQYF	TRAV26-1	TRAJ23	CIVRATYNQGGKLIF	TRAV20	TRAJ39
B				1402	11	4	33	C11-HCRT(87-100)	2			1									1			1											TRBV28	TRBD2	TRBJ2-1	CASSPRASGRGEQFF	TRAV12-1	TRAJ34	CVVNFYNTDKLIF
B				1403	11	4	33	C11-HCRT(87-100)	2			1									1	1		1											TRBV4-3		TRBJ1-4	CASSPVGVRELFF	TRAV14/DV4	TRAJ33	CAMMDSNYQLIW
B				1404	11	4	33	C11-HCRT(87-100)	2			1				1					1			1										1	TRBV4-3		TRBJ1-6	CASSQAWEGRRSPLHF	TRAV14/DV4	TRAJ11	CAMREGTLGYSTLTF	TRAV26-1	TRAJ27
B				1405	11	4	33	C11-HCRT(87-100)	2												1			1											TRBV7-9		TRBJ1-1	CASSRRVGALKPLNTEAFF	TRAV16	TRAJ8	CALMNTGFQKLVF
B				1406	11	4	33	C11-HCRT(87-100)	2	1									1		1	1		1										1	TRBV27		TRBJ2-1	CASSRYNEQFF	TRAV12-1	TRAJ37	CVVAHGSGNTGKLIF
B				1407	11	4	33	C11-HCRT(87-100)	2			1						1				1		1										1	TRBV11-3		TRBJ2-3	CASSSHGTDTQYF	TRAV23/DV6	TRAJ43	CAASKNNNDMRF
B				1408	11	4	33	C11-HCRT(87-100)	2					1							1													1	TRBV9		TRBJ2-5	CASSVGQLGETQYF	TRAV19	TRAJ23	CALSEALXGGKLIF	TRAV35	TRAJ15	CAVLNQAGTALIF
B				1409	11	4	33	C11-HCRT(87-100)	2	1											1			1										1	TRBV11-3		TRBJ2-2	CASSWGGGTPGELFF	TRAV26-2	TRAJ31	CILRDGGNNARLMF	TRAV25	TRAJ54	CAEVLQGAQKLVF
B				1410	11	4	33	C11-HCRT(87-100)	2												1													1	TRBV6-5		TRBJ2-2	CASSYSSGRAFTGELFF	TRAV26-1	TRAJ35	CIVRVAHPKIGFGNVLHC	TRAV20	TRAJ57	CAVPYREGGSEKLVF
B				1411	11	4	33	C11-HCRT(87-100)	2			1									1			1										1	TRBV6-5		TRBJ2-2	CASSYVSGRGELFF	TRAV14/DV4	TRAJ13	CAMRVNSGGYQKVTF
B				1412	11	4	33	C11-HCRT(87-100)	2			1									1			1										1	TRBV6-2		TRBJ2-3	CASSYWADTDTQYF	TRAV22	TRAJ35	CAVVGFGNVLHC
B				1413	11	4	33	C11-HCRT(87-100)	2												1			1										1	TRBV7-9		TRBJ2-7	CASTPSGQSSYEQYF	TRAV38-2/DV8	TRAJ45	CAYRRRSGGGADGLTF
B				1414	11	4	33	C11-HCRT(87-100)	2			1									1			1											TRBV24-1		TRBJ2-7	CATSDRGDRGSYEQYF	TRAV13-1	TRAJ17	CAASMAAGNKLTF	TRAV13-2	TRAJ13	CAEEGDSGGYQKVTF
B				1415	11	4	33	C11-HCRT(87-100)	2			1									1			1										1	TRBV30		TRBJ1-1	CAWSDRLNTEAFF	TRAV35	TRAJ53	CAGVWSSNYKLTF	TRAV13-2	TRAJ34	CAELHNTDKLIF
B				1416	11	4	33	C11-HCRT(87-100)	2			1									1														TRBV30		TRBJ2-5	CAWTSGQETQYF	TRAV21	TRAJ43	CAVGDNDMRF
B				1417	11	4	33	C11-HCRT(87-100)	2			1									1	1		1										1	TRBV20-1		TRBJ2-7	CSAQYDRGHYEQYF	TRAV27	TRAJ13	CAGAAGGYQKVTF
B				1418	11	4	33	C11-HCRT(87-100)	2												1			1											TRBV20-1		TRBJ2-7	CSASRRPPGEQYF	TRAV14/DV4	TRAJ58	CAMREGWETSGSRLTF
B				1419	11	4	33	C11-HCRT(87-100)	2													1												1	TRBV29-1		TRBJ2-3	CSVGDGPDTQYF	TRAV39	TRAJ56	CAVDGSLTF
B				1420	12	1	34	C12-HCRT(1-13)	2								1				1	1		1											TRBV29-1		TRBJ1-1	CAAGHLNTEAFF	TRAV25	TRAJ15	CATNQAGTALIF
B				1421	12	1	34	C12-HCRT(1-13)	2			1									1			1											TRBV6-1		TRBJ1-1	CASCWDRADAFF	TRAV9-2	TRAJ57	CALSTQGGSEKLVF	TRAV16	TRAJ57
B				1422	12	1	34	C12-HCRT(1-13)	2			1									1	1		1											TRBV6-5		TRBJ2-7	CASGSDQGSSYEQYF	TRAV12-3	TRAJ54	CAMKEWGAQKLVF
B				1423	12	1	34	C12-HCRT(1-13)	2												1			1											TRBV6-1		TRBJ2-7	CASIRDRGIHEQYF	TRAV38-2/DV8	TRAJ52	CAYRSAGAGGTSYGKLTF
B				1424	12	1	34	C12-HCRT(1-13)	2												1			1	1										TRBV9		TRBJ2-2	CASLRGVDTGELFF	TRAV38-2/DV8	TRAJ49	CAYRRTGNQFYF
B				1425	12	1	34	C12-HCRT(1-13)	2												1			1											TRBV27		TRBJ1-6	CASRSDRSPYNSPLHF	TRAV17	TRAJ15	CATDASQAGTALIF
B				1426	12	1	34	C12-HCRT(1-13)	2	1											1	1		1											TRBV6-5	TRBD2	TRBJ2-1	CASRTSGRDEQFF	TRAV39	TRAJ39	CAVGDAGNMLTF
B				1427	12	1	34	C12-HCRT(1-13)	2			1									1													1	TRBV2		TRBJ1-2	CASSAQGANYGYTF	TRAV9-2	TRAJ22	CALSDGSARQLTF
B				1428	12	1	34	C12-HCRT(1-13)	2															1										1	TRBV5-1		TRBJ1-2	CASSASTAAGPRFAYGYTF	TRAV38-1	TRAJ15	CAFMKHGQAGTALIF
B				1429	12	1	34	C12-HCRT(1-13)	2															1											TRBV6-4		TRBJ2-6	CASSDFPTSAAQSSGANVLTF	TRAV26-2	TRAJ43	CILRAVLNDMRF
B				1430	12	1	34	C12-HCRT(1-13)	2			1									1													1	TRBV6-1		TRBJ1-1	CASSEMEMNTEAFF	TRAV13-1	TRAJ6	CAASRSGGSYIPTF
B				1431	12	1	34	C12-HCRT(1-13)	2	1		1		1							1	1		1										1	TRBV11-3		TRBJ2-1	CASSFGTGNNEQFF	TRAV13-2	TRAJ53	CAEIGGSNYKLTF
B				1432	12	1	34	C12-HCRT(1-13)	2			1						1			1	1		1										1	TRBV7-2		TRBJ2-7	CASSFGVGGPYEQYF	TRAV19	TRAJ40	CALMSGTYKYIF
B				1433	12	1	34	C12-HCRT(1-13)	2			1									1			1											TRBV14		TRBJ2-1	CASSHRSGRSYNEQFF	TRAV12-1	TRAJ42	CVVNRGSQGNLIF
B				1434	12	1	34	C12-HCRT(1-13)	2			1												1										1	TRBV19		TRBJ1-5	CASSIRQGAGQPQHF	TRAV21	TRAJ39	CAGPGGAGNMLTF	TRAV8-2	TRAJ32	CAVTGDGGATNKLIF
B				1435	12	1	34	C12-HCRT(1-13)	2									1																	TRBV14		TRBJ2-3	CASSKRNIVPTSPDTQYF	TRAV23/DV6	TRAJ44	CAARGGGTASKLTF
B				1436	12	1	34	C12-HCRT(1-13)	2	1											1													1	TRBV11-2		TRBJ2-1	CASSKRQQNNEQFF	TRAV17	TRAJ50	CATMEKTSYDKVIF
B				1437	12	1	34	C12-HCRT(1-13)	2			1										1													TRBV11-2		TRBJ2-7	CASSLAGTGNYEQYF	TRAV8-2	TRAJ8	CAVTGNTGFQKLVF
B				1438	12	1	34	C12-HCRT(1-13)	2															1										1	TRBV7-9		TRBJ2-1	CASSLEVGEGRGNEQFF	TRAV26-1	TRAJ57	CIVRPSVNQGGSEKLVF	TRAV41	TRAJ53	CAVRWVSRNSGGSNYKLTF
B				1439	12	1	34	C12-HCRT(1-13)	2												1			1											TRBV12-3		TRBJ2-7	CASSLFWARPYEQYF	TRAV8-2	TRAJ42	CAVAGGSQGNLIF	TRAV26-1	TRAJ29
B				1440	12	1	34	C12-HCRT(1-13)	2			1												1										1	TRBV7-2		TRBJ1-5	CASSLGTAYSGNQPQHF	TRAV19	TRAJ9	CALGYTGGFKTIF
B				1441	12	1	34	C12-HCRT(1-13)	2															1										1	TRBV28		TRBJ2-3	CASSLLPGQGPDTQYF	TRAV13-1	TRAJ49	CAAVGVTGNQFYF	TRAV38-1	TRAJ48
B				1442	12	1	34	C12-HCRT(1-13)	2					1							1													1	TRBV28		TRBJ2-1	CASSLVGGRRNEQFF	TRAV14/DV4	TRAJ4	CAMREGDSGGYNKLIF
B				1443	12	1	34	C12-HCRT(1-13)	2							1					1			1										1	TRBV27		TRBJ2-3	CASSLVRVGTDTQYF	TRAV8-2	TRAJ49	CAVSRAGNQFYF
B				1444	12	1	34	C12-HCRT(1-13)	2			1												1										1	TRBV11-3		TRBJ2-2	CASSLYSSRTGELFF	TRAV8-2	TRAJ53	CAVSDVEGSNYKLTF
B				1445	12	1	34	C12-HCRT(1-13)	2												1	1		1										1	TRBV5-1		TRBJ1-2	CASSPGGGIGAYGYTF	TRAV12-1	TRAJ31	CVVNALSNARLMF
B				1446	12	1	34	C12-HCRT(1-13)	2												1			1											TRBV3-1		TRBJ2-5	CASSQASAETQYF	TRAV8-2	TRAJ22	CAVSPHSGSARQLTF
B				1447	12	1	34	C12-HCRT(1-13)	2			1									1			1										1	TRBV4-3		TRBJ2-5	CASSQEVQETQYF	TRAV26-1	TRAJ11	CIVRPSGYSTLTF
B				1448	12	1	34	C12-HCRT(1-13)	2			1												1											TRBV4-3		TRBJ2-2	CASSQGFRGLNTGELFF	TRAV20	TRAJ40	CAVQHISGTYKYIF
B				1449	12	1	34	C12-HCRT(1-13)	2	1											1			1										1	TRBV4-3		TRBJ2-3	CASSQGLRGSTDTQYF	TRAV35	TRAJ41	CAGAANSNSGYALNF
B				1450	12	1	34	C12-HCRT(1-13)	2												1	1		1										1	TRBV3-1		TRBJ2-1	CASSQVLGKQFF	TRAV8-6	TRAJ53	CAVYDSGGSNYKLTF
B				1451	12	1	34	C12-HCRT(1-13)	2													1													TRBV9		TRBJ2-7	CASSRDSSEQYF	TRAV26-2	TRAJ42		TRAV38-1	TRAJ8	CAFMNTGFQKLVF
B				1452	12	1	34	C12-HCRT(1-13)	2												1														TRBV11-2		TRBJ1-3	CASSRRQNTGNTIYF	TRAV26-1	TRAJ37		TRAV17	TRAJ53	CATDAGSGGSNYKLTF
B				1453	12	1	34	C12-HCRT(1-13)	2			1												1										1	TRBV28		TRBJ2-2	CASSRRSQGNTGELFF	TRAV38-1	TRAJ53	CAEGGSNYKLTF	TRAV41	TRAJ18
B				1454	12	1	34	C12-HCRT(1-13)	2			1									1			1										1	TRBV19		TRBJ2-7	CASSRYPGTTTSYEQYF	TRAV19	TRAJ36	CALSEAGAGANNLFF
B				1455	12	1	34	C12-HCRT(1-13)	2			1												1										1	TRBV28		TRBJ1-4	CASSSPGGANEKLFF	TRAV13-1	TRAJ44	CAASIYGTASKLTF
B				1456	12	1	34	C12-HCRT(1-13)	2			1									1			1										1	TRBV12-3		TRBJ1-2	CASSSTGDGGYTF	TRAV9-2	TRAJ13	CALSDRGYQKVTF
B				1457	12	1	34	C12-HCRT(1-13)	2												1													1	TRBV6-2		TRBJ1-3	CASSSTSLSGNTIYF	TRAV23/DV6	TRAJ43	CAASYNNNDMRF
B				1458	12	1	34	C12-HCRT(1-13)	2													1												1	TRBV6-2		TRBJ1-5	CASSTPGQSFSNQPQHF	TRAV12-1	TRAJ8	CVVNEVNTGFQKLVF
B				1459	12	1	34	C12-HCRT(1-13)	2			1									1			1										1	TRBV18		TRBJ2-1	CASSVTNTAWGNEQFF	TRAV26-1	TRAJ43	CIVRVRGNNDMRF
B				1460	12	1	34	C12-HCRT(1-13)	2												1			1										1	TRBV6-5		TRBJ2-7	CASSYSFLADEQYF	TRAV20	TRAJ9	CAARPTGGFKTIF
B				1461	12	1	34	C12-HCRT(1-13)	2			1									1	1		1											TRBV4-1		TRBJ2-2	CASTHQGGNTGELFF	TRAV8-6	TRAJ16		TRAV13-1	TRAJ29	CAASRNSGNTPLVF
B				1462	12	1	34	C12-HCRT(1-13)	2	1		1									1	1		1										1	TRBV30		TRBJ2-1	CAWSATGSNEQFF	TRAV2	TRAJ8	CAVERGFQKLVF
B				1463	12	1	34	C12-HCRT(1-13)	2												1			1											TRBV20-1		TRBJ2-3	CSANSELYTDTQYF	TRAV4	TRAJ5	CLVGDTGRRALTF
B				1464	12	1	34	C12-HCRT(1-13)	2												1	1		1											TRBV20-1		TRBJ2-3	CSARAWTSGSTDTQYF	TRAV12-1	TRAJ20		TRAV5	TRAJ34	CAESIGIDKLIF
B				1465	12	1	34	C12-HCRT(1-13)	2	1		1		1							1	1		1										1	TRBV20-1		TRBJ2-7	CSASPGLYEQYF	TRAV26-1	TRAJ37	CIVRVRGSSNTGKLIF	TRAV23/DV6	TRAJ39
B				1466	12	2	35	C12-HCRT(25-37)	2												1			1											TRBV19		TRBJ1-5	CASLAAGVQPQHF	TRAV12-3	TRAJ29	CAMSSSGNTPLVF	TRAV8-6	TRAJ32
B				1467	12	2	35	C12-HCRT(25-37)	2												1	1													TRBV12-3		TRBJ2-2	CASRRDRGATGELFF	TRAV2	TRAJ45		TRAV13-1	TRAJ22	CAATFSGSARQLTF
B				1468	12	2	35	C12-HCRT(25-37)	2															1											TRBV25-1		TRBJ2-7	CASSEDKTYEQYF	TRAV20	TRAJ11	CAVQDLNSGYSTLTF
B				1469	12	2	35	C12-HCRT(25-37)	2			1									1			1											TRBV25-1		TRBJ1-5	CASSEGTGGSFTQPQHF	TRAV26-2	TRAJ49	CILRDDLGTGNQFYF	TRAV26-2	TRAJ44	CILRDARTGTASKLTF
B				1470	12	2	35	C12-HCRT(25-37)	2												1														TRBV12-3		TRBJ1-5	CASSLGGWRSNQPQHF	TRAV6	TRAJ13	CAPEGGYQKVTF
B				1471	12	2	35	C12-HCRT(25-37)	2									1																	TRBV28		TRBJ1-5	CASSLPYNQPQHF	TRAV12-3	TRAJ36	CAMSRQTGANNLFF
B				1472	12	2	35	C12-HCRT(25-37)	2															1											TRBV27		TRBJ1-6	CASSLSATGGWNSPLHF	TRAV8-2	TRAJ43	CAVSAHNNDMRF	TRAV23/DV6	TRAJ23
B				1473	12	2	35	C12-HCRT(25-37)	2															1										1	TRBV7-2		TRBJ1-2	CASSLSGYGYTF	TRAV13-1	TRAJ44	CAASTGTASKLTF
B				1474	12	2	35	C12-HCRT(25-37)	2												1														TRBV7-3		TRBJ1-1	CASSLSPGTTEAFF	TRAV12-2	TRAJ30	CAVNGNRDDKIIF
B				1475	12	2	35	C12-HCRT(25-37)	2			1									1			1											TRBV27		TRBJ1-1	CASSPGQQLNTEAFF	TRAV3	TRAJ21	CAVREWDNFNKFYF
B				1476	12	2	35	C12-HCRT(25-37)	2			1									1													1	TRBV18		TRBJ2-1	CASSPGVATYNEQFF	TRAV9-2	TRAJ56	CALIETGANSKLTF	TRAV25	TRAJ42	CAGTYGGSQGNLIF
B				1477	12	2	35	C12-HCRT(25-37)	2			1									1			1											TRBV6-2		TRBJ2-1	CASSPRTGRGYNEQFF	TRAV9-2	TRAJ20	CALTGSNDYKLSF
B				1478	12	2	35	C12-HCRT(25-37)	2																									1	TRBV5-1		TRBJ2-5	CASSPTGPRETQYF	TRAV38-2/DV8	TRAJ37	CALGSSNTGKLIF
B				1479	12	2	35	C12-HCRT(25-37)	2												1			1										1	TRBV4-1		TRBJ2-7	CASSQDIGTGIYEQYF	TRAV17	TRAJ37	CAIGSSNTGKLIF
B				1480	12	2	35	C12-HCRT(25-37)	2												1	1													TRBV4-3		TRBJ2-3	CASSQEGQGGDTQYF	TRAV26-1	TRAJ34	CIVRPLNTDKLIF
B				1481	12	2	35	C12-HCRT(25-37)	2												1														TRBV11-2		TRBJ2-2	CASSRASRELFF	TRAV16	TRAJ26		TRAV13-1	TRAJ10	CAASLSLTGGGNKLTF
B				1482	12	2	35	C12-HCRT(25-37)	2			1									1			1											TRBV9		TRBJ2-5	CASSVEGGPGETQYF	TRAV2	TRAJ11	CAVAGYSTLTF
B				1483	12	2	35	C12-HCRT(25-37)	2					1							1			1											TRBV6-6		TRBJ1-6	CASSYRGQDNSPLHF	TRAV13-1	TRAJ23	CAASKRNQGGKLIF	TRAV9-2	TRAJ30
B				1484	12	2	35	C12-HCRT(25-37)	2			1																							TRBV24-1		TRBJ2-1	CATSEAGANEQFF	TRAV10	TRAJ20	CVVNDYKLSF	TRAV13-1	TRAJ9	CAASLDGTGGFKTIF
B				1485	12	2	35	C12-HCRT(25-37)	2	1											1			1										1	TRBV20-1		TRBJ2-7	CSAVVGGSYEQYF	TRAV12-2	TRAJ22	CAVNPSGSARQLTF
B				1486	12	4	36	C12-HCRT(87-100)	2			1		1				1			1	1		1										1	TRBV10-3		TRBJ2-7	CAIGSGTSRIYEQYF	TRAV12-3	TRAJ57	CAMSRTQGGSEKLVF
B				1487	12	4	36	C12-HCRT(87-100)	2			1									1	1												1	TRBV27		TRBJ2-3	CASNPFSGRINTDTQYF	TRAV12-2	TRAJ50	CAVNRKTSYDKVIF
B				1488	12	4	36	C12-HCRT(87-100)	2												1			1										1	TRBV5-1		TRBJ2-7	CASNSGTGVLSSYEQYF	TRAV9-2	TRAJ21	CALLYNFNKFYF
B				1489	12	4	36	C12-HCRT(87-100)	2			1									1													1	TRBV6-1		TRBJ1-2	CASRSAGQNYGYTF	TRAV13-2	TRAJ3	CAETFGSASKIIF
B				1490	12	4	36	C12-HCRT(87-100)	2			1									1													1	TRBV27		TRBJ2-5	CASRSDQQETQYF	TRAV12-2	TRAJ10	CAVNPRSILTGGGNKLTF
B				1491	12	4	36	C12-HCRT(87-100)	2			1									1			1										1	TRBV7-9		TRBJ1-3	CASSAGGADSGNTIYF	TRAV19	TRAJ34	CALSEVTDKLIF	TRAV3	TRAJ35	CAVRPVIGFGNVLHC
B				1492	12	4	36	C12-HCRT(87-100)	2			1									1													1	TRBV6-5		TRBJ1-1	CASSDRDRGNTEAFF	TRAV8-6	TRAJ37	CAVSASNTGKLIF	TRAV12-1	TRAJ47	CVVNGDKEYGNKLVF
B				1493	12	4	36	C12-HCRT(87-100)	2	1		1									1	1												1	TRBV6-6	TRBD2	TRBJ2-5	CASSFAGRTGTSGSQTQYF	TRAV19	TRAJ37	CALLGSSYGSSNTGKLIF
B				1494	12	4	36	C12-HCRT(87-100)	2			1									1	1		1										1	TRBV28		TRBJ1-2	CASSFRTGANYGYTF	TRAV12-3	TRAJ9	CAMSGNTGGFKTIF	TRAV17	TRAJ28
B				1495	12	4	36	C12-HCRT(87-100)	2			1									1													1	TRBV12-3		TRBJ2-2	CASSFYSGGARTGELFF	TRAV22	TRAJ49	CAPILALFNTGNQFYF
B				1496	12	4	36	C12-HCRT(87-100)	2	1		1						1			1	1		1										1	TRBV9		TRBJ1-2	CASSGALGPEGYTF	TRAV19	TRAJ18		TRAV12-1	TRAJ52	CVVANAGGTSYGKLTF
B				1497	12	4	36	C12-HCRT(87-100)	2			1									1			1										1	TRBV25-1		TRBJ1-5	CASSGGQGLGQPQHF	TRAV25	TRAJ6	CAGLGSYIPTF
B				1498	12	4	36	C12-HCRT(87-100)	2					1							1	1													TRBV12-3		TRBJ1-6	CASSHRDLLHF	TRAV12-1	TRAJ22	CVVKAGGGSARQLTF
B				1499	12	4	36	C12-HCRT(87-100)	2	1								1			1													1	TRBV3-1		TRBJ2-5	CASSHRGGETQYF	TRAV12-2	TRAJ7	CAVNDSGNNRLAF	TRAV13-1	TRAJ6	WKRRPGGSYIPTF
B				1500	12	4	36	C12-HCRT(87-100)	2	1		1									1													1	TRBV7-9		TRBJ1-2	CASSLAAGINYGYTF	TRAV27	TRAJ12	CAGGAGDSSYKLIF
B				1501	12	4	36	C12-HCRT(87-100)	2			1						1			1	1		1										1	TRBV7-9		TRBJ1-4	CASSLGGGNEKLFF	TRAV14/DV4	TRAJ3	CAMKGSSASKIIF
B				1502	12	4	36	C12-HCRT(87-100)	2	1		1									1			1										1	TRBV11-1		TRBJ1-6	CASSLGSSYNSPLHF	TRAV26-2	TRAJ37	CIPRGDGSSNTGKLIF
B				1503	12	4	36	C12-HCRT(87-100)	2			1		1				1			1	1		1										1	TRBV7-3		TRBJ2-1	CASSLTGEGGEQFF	TRAV26-1	TRAJ52	CIVRPSLWAGGTSYGKLTF
B				1504	12	4	36	C12-HCRT(87-100)	2			1									1													1	TRBV5-8		TRBJ1-2	CASSLVLVANYGYTF	TRAV5	TRAJ44	CAERGWGAGTASKLTF
B				1505	12	4	36	C12-HCRT(87-100)	2			1									1	1												1	TRBV5-1		TRBJ2-1	CASSLVSGWTYNEQFF	TRAV26-2	TRAJ39	CILRQLPNNNAGNMLTF
B				1506	12	4	36	C12-HCRT(87-100)	2			1									1														TRBV19		TRBJ1-4	CASSMLGQVNEKLFF	TRAV26-1	TRAJ37		TRAV38-1	TRAJ52	CAFIPANAGGTSYGKLTF
B				1507	12	4	36	C12-HCRT(87-100)	2			1									1	1													TRBV7-6		TRBJ1-3	CASSPGTAQGNTIYF	TRAV26-1	TRAJ48	CIVRVASGNEKLTF	TRAV19	TRAJ36
B				1508	12	4	36	C12-HCRT(87-100)	2			1						1			1													1	TRBV12-3		TRBJ1-5	CASSPGTGVNQPQHF	TRAV6	TRAJ38	CALDIGRAGNNRKLIW
B				1509	12	4	36	C12-HCRT(87-100)	2												1	1		1											TRBV28		TRBJ2-7	CASSPPFVAGREQYF	TRAV38-1	TRAJ54	CAFILIQGAQKLVF
B				1510	12	4	36	C12-HCRT(87-100)	2	1											1													1	TRBV11-1		TRBJ1-1	CASSPQAGTEAFF	TRAV23/DV6	TRAJ21	CAASNFNKFYF
B				1511	12	4	36	C12-HCRT(87-100)	2			1	1						1		1			1										1	TRBV19		TRBJ1-5	CASSPQDQPQHF	TRAV12-2	TRAJ53	CAVKGGGSNYKLTF	TRAV23/DV6	TRAJ20	CAASKPPSDYKLSF
B				1512	12	4	36	C12-HCRT(87-100)	2			1									1		1											1	TRBV7-2		TRBJ2-4	CASSPRMGWDIQYF	TRAV26-2	TRAJ42	CILRDVGGGSQGNLIF
B				1513	12	4	36	C12-HCRT(87-100)	2			1		1				1			1													1	TRBV4-2		TRBJ2-2	CASSRGITNTGELFF	TRAV39	TRAJ48	CAVDQKLTF	TRAV19	TRAJ58
B				1514	12	4	36	C12-HCRT(87-100)	2												1			1										1	TRBV5-1	TRBD2	TRBJ2-3	CASSRTSGSAQYF	TRAV19	TRAJ37	CALSEETSNTGKLIF	TRAV17	TRAJ37
B				1515	12	4	36	C12-HCRT(87-100)	2			1																						1	TRBV19		TRBJ1-6	CASSVAGNSPLHF	TRAV41	TRAJ32	CAVVDGGATNKLIF	TRAV20	TRAJ22	CAVFSSGSARQLTF
B				1516	12	4	36	C12-HCRT(87-100)	2			1				1		1			1			1										1	TRBV9		TRBJ1-5	CASSVGQYNQPQHF	TRAV13-1	TRAJ36	CKTGANNLFF
B				1517	12	4	36	C12-HCRT(87-100)	2			1									1	1		1										1	TRBV6-5		TRBJ2-7	CASSYLDREHRQYF	TRAV26-1	TRAJ22	CIDRPSGSARQLTF
B				1518	12	4	36	C12-HCRT(87-100)	2			1									1													1	TRBV6-5		TRBJ2-7	CASSYSRDRGSYEQYF	TRAV12-1	TRAJ17		TRAV13-1	TRAJ3	CAAKRSSASKIIF
B				1519	12	4	36	C12-HCRT(87-100)	2			1									1	1		1											TRBV6-2		TRBJ2-1	CASTGSSYNEQFF	TRAV38-2/DV8	TRAJ45	CAYPALGGGADGLTF
B				1520	12	4	36	C12-HCRT(87-100)	2			1	1								1	1		1										1	TRBV15		TRBJ1-6	CATSSLTGEYSPLHF	TRAV9-2	TRAJ13	CALNSGGYQKVTF
B				1521	12	4	36	C12-HCRT(87-100)	2			1									1			1											TRBV30		TRBJ2-2	CAWSLKRNGELFF	TRAV38-2/DV8	TRAJ44	CAYRITGTASKLTF
B				1522	12	4	36	C12-HCRT(87-100)	2			1						1			1	1		1										1	TRBV30		TRBJ1-1	CAWSVPPTPNTEAFF	TRAV26-2	TRAJ46	CILRDRKKSSGDKLTF	TRAV19	TRAJ26	CALLNYGQNFVF
B				1523	12	4	36	C12-HCRT(87-100)	2												1			1										1	TRBV20-1	TRBD2	TRBJ2-3	CSAAGLAGTSTDTQYF	TRAV8-6	TRAJ57	CAVRRREGGSEKLVF
B				1524	12	4	36	C12-HCRT(87-100)	2		1	1									1														TRBV20-1		TRBJ1-3	CSARDREAAGNTIYF	TRAV21	TRAJ58	CAVMTSGSRLTF
B				1525	12	4	36	C12-HCRT(87-100)	2	1											1			1										1	TRBV20-1		TRBJ2-1	CSARGQGNEQFF	TRAV38-2/DV8	TRAJ57	CAYRDQGGSEKLVF
B				1526	12	4	36	C12-HCRT(87-100)	2			1	1								1	1		1										1	TRBV20-1		TRBJ2-3	CSARTSGTDTQYF	TRAV26-2	TRAJ57	CILRDPNALTQGGSEKLVF
B				1527	12	4	36	C12-HCRT(87-100)	2												1			1										1	TRBV20-1		TRBJ2-3	CSARVAGGLPDTQYF	TRAV38-2/DV8	TRAJ32	CAYRTLLYGGATNKLIF
B				1626	18	1	39	P6-HCRT(1-13)	2	1		1									1													1	TRBV12-3		TRBJ2-2	CAGARGETTGELFF	TRAV41	TRAJ33	CAVGSNYQLIW
B				1627	18	1	39	P6-HCRT(1-13)	2			1		1							1			1											TRBV10-3		TRBJ2-3	CAISAQGAGTDTQYF	TRAV17	TRAJ56	CATEGNTGANSKLTF
B				1628	18	1	39	P6-HCRT(1-13)	2			1												1											TRBV12-3		TRBJ2-5	CASGLGVGGETQYF	TRAV26-1	TRAJ44	CIVRPIGTGTASKLTF
B				1629	18	1	39	P6-HCRT(1-13)	2	1											1	1													TRBV9		TRBJ2-2	CASRATGINTGELFF	TRAV38-2/DV8	TRAJ48	CAYMSSFGNEKLTF
B				1630	18	1	39	P6-HCRT(1-13)	2												1														TRBV19		TRBJ2-7	CASRGTGAYEQYF	TRAV21	TRAJ53	CAVSSGGSNYKLTF	TRAV27	TRAJ17
B				1631	18	1	39	P6-HCRT(1-13)	2			1									1			1											TRBV19		TRBJ2-2	CASRLAGHTGELFF	TRAV39	TRAJ53	CAVRGGNSGGSNYKLTF
B				1632	18	1	39	P6-HCRT(1-13)	2			1									1													1	TRBV19		TRBJ1-4	CASSAGRLGGTEKLFF	TRAV35	TRAJ39	CAGPLDMLTF	TRAV13-1	TRAJ10
B				1633	18	1	39	P6-HCRT(1-13)	2									1																	TRBV2		TRBJ1-2	CASSDNRQGNYGYTF	TRAV29/DV5	TRAJ34	CAAVFVTDKLIF
B				1634	18	1	39	P6-HCRT(1-13)	2	1							1																	1	TRBV7-6		TRBJ1-4	CASSLAPQASNEKLFF	TRAV29/DV5	TRAJ20	CAASGDNDYKLSF
B				1635	18	1	39	P6-HCRT(1-13)	2			1									1			1										1	TRBV5-1		TRBJ1-2	CASSLGRDYGYTF	TRAV8-6	TRAJ8	CAVGENTGFQKLVF
B				1636	18	1	39	P6-HCRT(1-13)	2															1										1	TRBV5-1		TRBJ1-1	CASSLRQGGDTEAFF	TRAV20	TRAJ56	CAVQASGANSKLTF
B				1637	18	1	39	P6-HCRT(1-13)	2	1		1									1	1		1										1	TRBV7-6		TRBJ2-2	CASSLSRGGGTGELFF	TRAV13-1	TRAJ6	CAASRGEGSYIPTF
B				1638	18	1	39	P6-HCRT(1-13)	2			1		1										1										1	TRBV11-2		TRBJ2-5	CASSLVAGRETQYF	TRAV9-2	TRAJ45	CALSVPGGGADGLTF
B				1639	18	1	39	P6-HCRT(1-13)	2												1			1											TRBV7-2		TRBJ2-7	CASSLVRDYVYEQYF	TRAV38-2/DV8	TRAJ43	CAYRSYNNNDMRF
B				1640	18	1	39	P6-HCRT(1-13)	2												1			1											TRBV12-3		TRBJ2-7	CASSPRGTSYEQYF	TRAV21	TRAJ22	CAALSGSARQLTF	TRAV23/DV6	TRAJ30
B				1641	18	1	39	P6-HCRT(1-13)	2			1									1	1												1	TRBV3-1		TRBJ1-2	CASSQGAKDYGYTF	TRAV8-6	TRAJ27	CAVVTNAGKSTF	TRAV9-2	TRAJ8
B				1642	18	1	39	P6-HCRT(1-13)	2															1											TRBV14		TRBJ2-4	CASSQGIGADIAKNIQYF	TRAV4	TRAJ21	CLFSLYNFNKFYF
B				1643	18	1	39	P6-HCRT(1-13)	2												1	1													TRBV7-6		TRBJ1-1	CASSRTGGARTEAFF	TRAV27	TRAJ53	CAGGSGGSNYKLTF	TRAV41	TRAJ45
B				1644	18	1	39	P6-HCRT(1-13)	2			1									1			1											TRBV5-1		TRBJ2-3	CASSSLAGGMTDTQYF	TRAV1-2	TRAJ35		TRAV8-2	TRAJ23	CAVSFYNQGGKLIF
B				1645	18	1	39	P6-HCRT(1-13)	2												1													1	TRBV18		TRBJ1-1	CASSSTGSSTEAFF	TRAV41	TRAJ34	CAVLKPDKLIF	TRAV38-2/DV8	TRAJ56
B				1646	18	1	39	P6-HCRT(1-13)	2												1			1										1	TRBV9		TRBJ2-1	CASSVGQKAYNEQFF	TRAV13-2	TRAJ39	CAEKGNAGNMLTF
B				1647	18	1	39	P6-HCRT(1-13)	2			1									1			1											TRBV20-1		TRBJ2-7	CSAANHRETSYEQYF	TRAV16	TRAJ30		TRAV9-2	TRAJ5	CALSDHTGRRALTF
B				1648	18	1	39	P6-HCRT(1-13)	2												1	1												1	TRBV20-1		TRBJ2-3	CSARELWDTQYF	TRAV35	TRAJ57	CAGQLIQGGSEKLVF
B				1649	18	1	39	P6-HCRT(1-13)	2			1									1														TRBV20-1		TRBJ2-7	CSARGTSGPYEQYF	TRAV12-3	TRAJ27		TRAV8-2	TRAJ21	CAVSGYNFNKFYF
B				1650	18	1	39	P6-HCRT(1-13)	2			1												1											TRBV20-1		TRBJ1-5	CSARSRTGSNQPQHF	TRAV14/DV4	TRAJ58	CAMRRETSGSRLTF
B				1651	18	1	39	P6-HCRT(1-13)	2			1									1	1		1											TRBV20-1		TRBJ1-5	CSASGGGGNQPQHF	TRAV21	TRAJ21	CAVRRAYNFNKFYF	TRAV8-6	TRAJ39	PNAGNMLTF
B				1652	18	1	39	P6-HCRT(1-13)	2	1		1									1	1		1										1	TRBV29-1		TRBJ1-5	CSVLVAGGQPQHF	TRAV23/DV6	TRAJ29	CAARASGNTPLVF
B				1653	18	4	40	P6-HCRT(87-100)	2												1			1										1	TRBV10-3		TRBJ2-6	CAISEWAAGGSGANVLTF	TRAV26-1	TRAJ38	CIVRVASGAGNNRKLIW
B				1654	18	4	40	P6-HCRT(87-100)	2			1									1			1											TRBV12-5		TRBJ2-7	CASGLVLGRTQRSYEQYF	TRAV23/DV6	TRAJ10	CAARMGGGNKLTF
B				1655	18	4	40	P6-HCRT(87-100)	2									1						1											TRBV12-5		TRBJ2-1	CASGLVRREPGRPYNEQFF	TRAV39	TRAJ33		TRAV25	TRAJ26	CAAPGRYGQNFVF
B				1656	18	4	40	P6-HCRT(87-100)	2			1									1			1										1	TRBV27		TRBJ1-2	CASGSTQRLRGYTF	TRAV26-1	TRAJ27	CIVRASLNTNAGKSTF
B				1657	18	4	40	P6-HCRT(87-100)	2			1									1			1										1	TRBV6-5		TRBJ1-1	CASITRTGAVEAFF	TRAV17	TRAJ11	CATVPNSGYSTLTF
B				1658	18	4	40	P6-HCRT(87-100)	2	1											1														TRBV19		TRBJ1-1	CASKGGGTEAFF	TRAV35	TRAJ48	CAGHSNFGNEKLTF	TRAV39	TRAJ28
B				1659	18	4	40	P6-HCRT(87-100)	2	1		1									1			1										1	TRBV7-2		TRBJ2-2	CASRAKQTGELFF	TRAV12-3	TRAJ6	CAMGRGSYIPTF	TRAV25	TRAJ23
B				1660	18	4	40	P6-HCRT(87-100)	2																										TRBV5-1	TRBD2	TRBJ2-1	CASRLAGGTYNEQFF	TRAV38-2/DV8	TRAJ53	CAYRLRSGGSNYKLTF
B				1661	18	4	40	P6-HCRT(87-100)	2			1												1											TRBV19		TRBJ1-5	CASRTGDGQPQHF	TRAV3	TRAJ15	CAVRASQAGTALIF	TRAV12-3	TRAJ12
B				1662	18	4	40	P6-HCRT(87-100)	2			1									1			1										1	TRBV6-5		TRBJ2-7	CASRVGQGWDEQYF	TRAV13-2	TRAJ58	CAEMGGGSRLTF
B				1663	18	4	40	P6-HCRT(87-100)	2	1											1													1	TRBV11-3		TRBJ2-1	CASSAGGGVSEQFF	TRAV12-3	TRAJ39	CAMRNAGNMLTF
B				1664	18	4	40	P6-HCRT(87-100)	2			1												1											TRBV7-3		TRBJ1-1	CASSAGMRRAFF	TRAV20	TRAJ32	CAVQGTYGGATNKLIF
B				1665	18	4	40	P6-HCRT(87-100)	2									1						1											TRBV5-1		TRBJ1-1	CASSALTGGETEAFF	TRAV13-2	TRAJ10	CAESPTGGGNKLTF
B				1666	18	4	40	P6-HCRT(87-100)	2												1			1										1	TRBV12-3	TRBD2	TRBJ2-1	CASSATSGGRNEQFF	TRAV21	TRAJ15	CAVSQAGTALIF
B				1667	18	4	40	P6-HCRT(87-100)	2			1												1										1	TRBV2		TRBJ2-4	CASSEELAILAKNIQYF	TRAV12-3	TRAJ20	CAMSAIGYKLSF	TRAV13-1	TRAJ22
B				1668	18	4	40	P6-HCRT(87-100)	2			1										1													TRBV27		TRBJ1-6	CASSFGGTSPLHF	TRAV25	TRAJ21	CAGLYNFNKFYF	TRAV13-2	TRAJ35	CAELLRFGNVLHC
B				1669	18	4	40	P6-HCRT(87-100)	2			1																							TRBV19		TRBJ1-2	CASSIVGQKNYGYTF	TRAV2	TRAJ39	CAVEERNAGNMLTF
B				1670	18	4	40	P6-HCRT(87-100)	2	1		1		1							1			1										1	TRBV11-3		TRBJ2-1	CASSKVVLSEQFF	TRAV38-2/DV8	TRAJ21	CAYRSGFNKFYF
B				1671	18	4	40	P6-HCRT(87-100)	2												1														TRBV5-4		TRBJ2-3	CASSLAASTDTQYF	TRAV23/DV6	TRAJ12	CAASRMDSSYKLIF	TRAV19	TRAJ20
B				1672	18	4	40	P6-HCRT(87-100)	2			1									1			1											TRBV11-2		TRBJ1-5	CASSLAGLSNQPQHF	TRAV26-2	TRAJ28	CILRGSGAGSYQLTF
B				1673	18	4	40	P6-HCRT(87-100)	2												1														TRBV5-1		TRBJ2-7	CASSLDHKASSYEQYF	TRAV38-2/DV8	TRAJ41	CAYRSWLNSNSGYALNF
B				1674	18	4	40	P6-HCRT(87-100)	2			1									1			1											TRBV11-2		TRBJ2-7	CASSLGSRAEQYF	TRAV29/DV5	TRAJ37	CAATHSGNTGKLIF
B				1675	18	4	40	P6-HCRT(87-100)	2			1																						1	TRBV12-3		TRBJ1-1	CASSLGTGGRNTEAFF	TRAV22	TRAJ47	CAVGEYGNKLVF
B				1676	18	4	40	P6-HCRT(87-100)	2												1			1										1	TRBV11-2		TRBJ2-7	CASSLQPSSYEQYF	TRAV38-2/DV8	TRAJ32	CAYRSVYGGATNKLIF
B				1677	18	4	40	P6-HCRT(87-100)	2												1			1											TRBV7-6		TRBJ1-4	CASSLRGGGEKLFF	TRAV9-2	TRAJ52	CALVRGGTSYGKLTF
B				1678	18	4	40	P6-HCRT(87-100)	2												1	1		1										1	TRBV3-1		TRBJ2-5	CASSLYQETQYF	TRAV8-2	TRAJ30	CAVSESDDKIIF	TRAV4	TRAJ39
B				1679	18	4	40	P6-HCRT(87-100)	2												1														TRBV11-3		TRBJ1-2	CASSLYSHSNYGYTF	TRAV38-2/DV8	TRAJ43	CAYRSWEEENNNDMRF
B				1680	18	4	40	P6-HCRT(87-100)	2					1							1													1	TRBV9		TRBJ1-6	CASSPFSLDSPLHF	TRAV21	TRAJ53	CAVNSGGSNYKLTF	TRAV8-2	TRAJ12	CAVSETDSSYKLIF
B				1681	18	4	40	P6-HCRT(87-100)	2	1		1									1			1										1	TRBV4-2		TRBJ1-2	CASSPLEGNYGYTF	TRAV20	TRAJ57	CAAQGGSEKLVF
B				1682	18	4	40	P6-HCRT(87-100)	2			1									1	1												1	TRBV18		TRBJ2-7	CASSPPPNTYEQYF	TRAV10	TRAJ36		TRAV4	TRAJ31	CLVGVSNNNARLMF
B				1683	18	4	40	P6-HCRT(87-100)	2																										TRBV18		TRBJ1-2	CASSPPSERGPSYGYTF	TRAV26-1	TRAJ28	CIVRVSGAGSYQLTF	TRAV9-2	TRAJ56	CALKGAGANSKLTF
B				1684	18	4	40	P6-HCRT(87-100)	2												1			1											TRBV28		TRBJ1-4	CASSPRHRPTNEKLFF	TRAV14/DV4	TRAJ7	CAMREGQNYGNNRLAF
B				1685	18	4	40	P6-HCRT(87-100)	2							1					1			1										1	TRBV3-1		TRBJ2-1	CASSQDGWGANEQFF	TRAV8-2	TRAJ48	CAVSEGNEKLTF
B				1686	18	4	40	P6-HCRT(87-100)	2																										TRBV3-1		TRBJ1-5	CASSQDLNQPQHF	TRAV12-1	TRAJ44	CVVNTGTASKLTF	TRAV13-2	TRAJ26
B				1687	18	4	40	P6-HCRT(87-100)	2									1			1			1											TRBV11-2		TRBJ1-1	CASSQGTGRGTEAFF	TRAV9-2	TRAJ49	CALPNTGNQFYF	TRAV23/DV6	TRAJ22
B				1688	18	4	40	P6-HCRT(87-100)	2															1											TRBV6-5		TRBJ1-5	CASSRDPHDQPQHF	TRAV20	TRAJ45	CASSYSGGGADGLTF
B				1689	18	4	40	P6-HCRT(87-100)	2			1									1			1										1	TRBV12-3		TRBJ1-5	CASSRGGLNQPQHF	TRAV25	TRAJ41	CAGPSSGYALNF	TRAV10	TRAJ50
B				1690	18	4	40	P6-HCRT(87-100)	2															1											TRBV25-1		TRBJ1-4	CASSRHGQGNEKLFF	TRAV21	TRAJ15		TRAV13-1	TRAJ44	CASTGTASKLTF
B				1691	18	4	40	P6-HCRT(87-100)	2									1			1														TRBV27		TRBJ1-5	CASSSNGLSNQPQHF	TRAV8-6	TRAJ12	CAFMDSSYKLIF	TRAV13-1	TRAJ8
B				1692	18	4	40	P6-HCRT(87-100)	2															1											TRBV19		TRBJ1-2	CASSTGDRKGGYTF	TRAV26-1	TRAJ27		TRAV24	TRAJ27	CASYNTNAGKSTF
B				1693	18	4	40	P6-HCRT(87-100)	2												1	1		1											TRBV6-1		TRBJ1-5	CASSTNLPSIPQHF	TRAV26-2	TRAJ23	CILSLNNQGGKLIF	TRAV26-1	TRAJ26
B				1694	18	4	40	P6-HCRT(87-100)	2									1																	TRBV11-2		TRBJ1-6	CASSTVTGGYSPLHF	TRAV39	TRAJ32	CAVDMGGATNKLIF
B				1695	18	4	40	P6-HCRT(87-100)	2												1														TRBV9		TRBJ2-2	CASSVASGSGELFF	TRAV8-6	TRAJ18	CAVSDPGSTLGRLYF	TRAV12-1	TRAJ18
B				1696	18	4	40	P6-HCRT(87-100)	2	1		1									1													1	TRBV9		TRBJ2-2	CASSVVFGDTGELFF	TRAV2	TRAJ21	CAVVSFNKFYF
B				1697	18	4	40	P6-HCRT(87-100)	2												1														TRBV6-5		TRBJ1-2	CASSYSTGGGEGYTF	TRAV19	TRAJ34	CALKHYNTDKLIF
B				1698	18	4	40	P6-HCRT(87-100)	2	1		1									1	1		1											TRBV27		TRBJ1-5	CATKTGASNQPQHF	TRAV13-1	TRAJ40	CAASITGTYKYIF
B				1699	18	4	40	P6-HCRT(87-100)	2	1		1									1														TRBV15		TRBJ2-7	CATSRIRGGSTYEQYF	TRAV8-2	TRAJ36	CAVSDYRANNLFF
B				1700	18	4	40	P6-HCRT(87-100)	2			1									1														TRBV30		TRBJ2-3	CAWSKGQGTDTQYF	TRAV8-6	TRAJ8	CAVTNTGFQKLVF	TRAV3	TRAJ10	CASTGGGNKLTF
B				1701	18	4	40	P6-HCRT(87-100)	2												1														TRBV20-1		TRBJ2-7	CSARDRGGLSYEQYF	TRAV19	TRAJ23		TRAV23/DV6	TRAJ8	CAASRATGFQKLVF
B				1702	18	4	40	P6-HCRT(87-100)	2												1			1											TRBV20-1		TRBJ2-2	CSAREQGGIGTGELFF	TRAV3	TRAJ8	CAVRDSMNTGFQKLVF
B				1703	18	4	40	P6-HCRT(87-100)	2			1									1			1										1	TRBV20-1		TRBJ2-5	CSARIGGGASETQYF	TRAV26-2	TRAJ53		TRAV35	TRAJ37	CAVISGNTGKLIF
B				1704	18	4	40	P6-HCRT(87-100)	2			1									1			1										1	TRBV20-1	TRBD1	TRBJ2-5	CSASPGQGAGETQYF	TRAV8-2	TRAJ15	CAVSDPQAGTALIF	TRAV9-2	TRAJ10
B				1705	18	4	40	P6-HCRT(87-100)	2					1				1				1		1										1	TRBV29-1		TRBJ1-1	CSVARPLNTEAFF	TRAV16	TRAJ43		TRAV41	TRAJ32	CAVSQNYGGATNKLIF
B				1706	18	4	40	P6-HCRT(87-100)	2																									1	TRBV29-1		TRBJ2-1	CSVEEGTVGGQIF	TRAV26-1	TRAJ31	CIVRVATENNARLMF
B				1707	18	4	40	P6-HCRT(87-100)	2															1											TRBV29-1		TRBJ1-2	CSVRQGRRYGYTF	TRAV26-2	TRAJ48	CILRDENFGNEKLTF	TRAV41	TRAJ22
B				1708	18	4	40	P6-HCRT(87-100)	2																										TRBV29-1		TRBJ1-4	CSVSGAGEEKLFF	TRAV17	TRAJ52	CATDEAIRGGTSYGKLTF	TRAV16	TRAJ33
B				1709	19	1	41	P7-HCRT(1-13)	2	1											1			1											TRBV10-3		TRBJ1-5	CAISEDRWSNQPQHF	TRAV23/DV6	TRAJ15	CAAKIDQAGTALIF
B				1710	19	1	41	P7-HCRT(1-13)	2	1											1													1	TRBV10-3		TRBJ2-7	CAISGAGGAYEQYF	TRAV16	TRAJ43	YNNNDMRF
B				1711	19	1	41	P7-HCRT(1-13)	2												1			1											TRBV11-2		TRBJ2-3	CASNFWGGTDTQYF	TRAV6	TRAJ15	CAAEGQAGTALIF	TRAV12-3	TRAJ9
B				1712	19	1	41	P7-HCRT(1-13)	2									1			1	1													TRBV6-2		TRBJ2-6	CASRGDVLTF	TRAV22	TRAJ45	CAVGYSGGGADGLTF
B				1713	19	1	41	P7-HCRT(1-13)	2			1																							TRBV6-1		TRBJ2-7	CASSAASSRGSYEQYF	TRAV10	TRAJ48	CVVSAVSNFGNEKLTF
B				1714	19	1	41	P7-HCRT(1-13)	2												1														TRBV12-3		TRBJ2-5	CASSFEGTKRGETQYF	TRAV9-2	TRAJ20	CALLADYKLSF
B				1715	19	1	41	P7-HCRT(1-13)	2			1									1														TRBV3-1		TRBJ2-6	CASSGTRAGANVLTF	TRAV12-3	TRAJ52		TRAV17	TRAJ43	CATDAGRNDMRF
B				1716	19	1	41	P7-HCRT(1-13)	2												1													1	TRBV19		TRBJ2-7	CASSIGAYSYEQYF	TRAV12-3	TRAJ27	CAMSGNTNAGKSTF	TRAV12-1	TRAJ44
B				1717	19	1	41	P7-HCRT(1-13)	2	1		1									1													1	TRBV7-9		TRBJ2-4	CASSLEGASGSRNIQYF	TRAV17	TRAJ54	CATVGQGAQKLVF
B				1718	19	1	41	P7-HCRT(1-13)	2			1												1											TRBV28		TRBJ1-2	CASSLGGYGYTF	TRAV13-2	TRAJ49	CAENPTGNQFYF	TRAV21	TRAJ31
B				1719	19	1	41	P7-HCRT(1-13)	2															1											TRBV7-2		TRBJ1-2	CASSLGQGVYGYTF	TRAV27	TRAJ43		TRAV17	TRAJ44	CATASNTGTASKLTF
B				1720	19	1	41	P7-HCRT(1-13)	2												1													1	TRBV9		TRBJ2-7	CASSLTGAYEQYF	TRAV23/DV6	TRAJ17	CAASMKAAGNKLTF
B				1721	19	1	41	P7-HCRT(1-13)	2												1			1										1	TRBV7-3		TRBJ2-1	CASSPERDSYNEQFF	TRAV26-1	TRAJ41	CIVRGRTGRSGYALNF	TRAV22	TRAJ53
B				1722	19	1	41	P7-HCRT(1-13)	2															1										1	TRBV6-5		TRBJ1-5	CASSPRQQTGNQPQHF	TRAV9-2	TRAJ48	CALFGNEKLTF
B				1723	19	1	41	P7-HCRT(1-13)	2									1			1														TRBV4-2		TRBJ2-1	CASSQVAGGTSDNEQFF	TRAV26-2	TRAJ54	CILLQGAQKLVF
B				1724	19	1	41	P7-HCRT(1-13)	2			1												1											TRBV4-2	TRBD2	TRBJ2-7	CASSRLASGREGYEQYF	TRAV38-1	TRAJ57	CAFKGGSEKLVF
B				1725	19	1	41	P7-HCRT(1-13)	2												1													1	TRBV9		TRBJ1-6	CASSSLMSNSPLHF	TRAV38-2/DV8	TRAJ32	CAYVIGATNKLIF	TRAV8-2	TRAJ53
B				1726	19	1	41	P7-HCRT(1-13)	2																										TRBV5-1		TRBJ2-7	CASSVRLESPYEQYF	TRAV26-1	TRAJ39		TRAV6	TRAJ22	CALDIRGSARQLTF
B				1727	19	1	41	P7-HCRT(1-13)	2	1											1			1										1	TRBV12-3		TRBJ2-7	CASSWDSYEQYF	TRAV12-3	TRAJ28	CAMEGAGSYQLTF
B				1728	19	1	41	P7-HCRT(1-13)	2	1														1										1	TRBV27		TRBJ2-1	CASTGTGANNEQFF	TRAV12-1	TRAJ13	CVVNLGGYQKVTF
B				1729	19	1	41	P7-HCRT(1-13)	2			1																							TRBV6-2		TRBJ2-5	CASTPVASGNQETQYF	TRAV1-2	TRAJ23	CAVRDQGGKLIF
B				1730	19	1	41	P7-HCRT(1-13)	2			1									1														TRBV15		TRBJ2-7	CATGIAGSYEQYF	TRAV13-1	TRAJ22	CAAPKASARQLTF
B				1731	19	1	41	P7-HCRT(1-13)	2			1									1														TRBV15		TRBJ1-2	CATSRERTDGYTF	TRAV20	TRAJ15	CAVRNQAGTALIF
B				1732	19	1	41	P7-HCRT(1-13)	2												1														TRBV20-1		TRBJ1-2	CRPAQADRNYGYTF	TRAV12-3	TRAJ20	CATDRDSNDYKLSF	TRAV14/DV4	TRAJ49	CAMREGSTGNQFYF
B				1733	19	1	41	P7-HCRT(1-13)	2	1												1								1				1	TRBV20-1		TRBJ1-2	CSAQIQGAGGYTF	TRAV6	TRAJ48	CALSNFGNEKLTF
B				1734	19	1	41	P7-HCRT(1-13)	2	1		1						1	1		1			1										1	TRBV20-1		TRBJ2-5	CSARPGHEETQYF	TRAV19	TRAJ58	CALSGKETSGSRLTF
B				1735	19	1	41	P7-HCRT(1-13)	2			1									1	1		1										1	TRBV20-1		TRBJ1-6	CSASRDSRSSPLHF	TRAV25	TRAJ49		TRAV35	TRAJ49	CAAPSVAGNQFYF
B				1736	19	1	41	P7-HCRT(1-13)	2			1									1													1	TRBV29-1		TRBJ2-1	CSGRPGTGFNEQFF	TRAV12-3	TRAJ5	CAMMKDTGRRALTF
B				1737	19	1	41	P7-HCRT(1-13)	2												1														TRBV20-1		TRBJ2-1	CTVSVPYNEQFF	TRAV3	TRAJ37	CAVSLSRSGNTGKLIF	TRAV21	TRAJ21
B				1738	19	2	42	P7-HCRT(25-37)	2												1			1											TRBV10-3	TRBD2	TRBJ2-2	CAIRASGRETGELFF	TRAV38-2/DV8	TRAJ43	CAYSLYNNNDMRF
B				1739	19	2	42	P7-HCRT(25-37)	2												1			1											TRBV10-3		TRBJ2-4	CAISAGGNIQYF	TRAV23/DV6	TRAJ22	CAATISSGSARQLTF
B				1740	19	2	42	P7-HCRT(25-37)	2			1												1											TRBV12-5		TRBJ2-1	CASGLNSRGTNEQFF	TRAV9-2	TRAJ18	CALSGDRGSTLGRLYF
B				1741	19	2	42	P7-HCRT(25-37)	2									1			1			1											TRBV6-2		TRBJ2-2	CASLRGVTGELFF	TRAV8-2	TRAJ37	CASSGNTGKLIF
B				1742	19	2	42	P7-HCRT(25-37)	2			1									1			1											TRBV28		TRBJ1-1	CASRIGQLNTEAFF	TRAV19	TRAJ40	CALSTSGTYKYIF
B				1743	19	2	42	P7-HCRT(25-37)	2			1						1																	TRBV6-5		TRBJ2-5	CASRLPGQQETQYF	TRAV12-3	TRAJ21	CAMSPNFNKFYF
B				1744	19	2	42	P7-HCRT(25-37)	2			1									1			1											TRBV19		TRBJ2-7	CASRPDRNPYEQYF	TRAV27	TRAJ49	CAGLLTGNQFYF
B				1745	19	2	42	P7-HCRT(25-37)	2												1			1											TRBV6-4		TRBJ1-6	CASSDTFGPLHF	TRAV26-1	TRAJ30	CIVRVNGDDKIIF
B				1746	19	2	42	P7-HCRT(25-37)	2												1			1											TRBV25-1		TRBJ1-5	CASSEGTGGSFTQPQHF	TRAV8-2	TRAJ22	CAVSAPARQLTF
B				1747	19	2	42	P7-HCRT(25-37)	2	1								1			1														TRBV5-1		TRBJ2-6	CASSFGGAGANVLTF	TRAV6	TRAJ27	CALDSEGAGKSTF
B				1748	19	2	42	P7-HCRT(25-37)	2												1														TRBV19		TRBJ1-5	CASSFVGENNQPQHF	TRAV13-1	TRAJ45	CAARYSGGGADGLTF
B				1749	19	2	42	P7-HCRT(25-37)	2			1						1			1	1		1											TRBV3-1		TRBJ1-1	CASSHHGQGSEAFF	TRAV17	TRAJ26	CATDDNYGQNFVF
B				1750	19	2	42	P7-HCRT(25-37)	2	1											1														TRBV4-1		TRBJ2-5	CASSLDGETQYF	TRAV13-1	TRAJ52	CAASPSGGTSYGKLTF
B				1751	19	2	42	P7-HCRT(25-37)	2	1		1						1			1			1											TRBV5-1		TRBJ1-5	CASSLEGQPQHF	TRAV14/DV4	TRAJ47	CAMREGQEYGNKLVF
B				1752	19	2	42	P7-HCRT(25-37)	2													1		1											TRBV7-3		TRBJ2-2	CASSLNGLTNTGELFF	TRAV8-6	TRAJ52	CAVSSNAGGTSYGKLTF	TRAV10	TRAJ18	CVVSDRGSTLGRLYF
B				1753	19	2	42	P7-HCRT(25-37)	2												1														TRBV27		TRBJ1-2	CASSLSGTTGLRGYTF	TRAV21	TRAJ23	CAVGGKLIF
B				1754	19	2	42	P7-HCRT(25-37)	2			1									1	1													TRBV5-4		TRBJ1-2	CASSLSSLRQSYGYTF	TRAV17	TRAJ22	CATLGSGSARQLTF
B				1755	19	2	42	P7-HCRT(25-37)	2																										TRBV28		TRBJ1-2	CASSPPGTYGYTF	TRAV41	TRAJ34	CAVKRNTDKLIF
B				1756	19	2	42	P7-HCRT(25-37)	2												1														TRBV2		TRBJ1-1	CASSPTLNTEAFF	TRAV12-3	TRAJ17	CAMRGMIKAAGNKLTF
B				1757	19	2	42	P7-HCRT(25-37)	2												1														TRBV18		TRBJ2-3	CASSPWLAGVADTQYF	TRAV27	TRAJ34		TRAV13-2	TRAJ15	CAENILFNQAGTALIF
B				1758	19	2	42	P7-HCRT(25-37)	2												1	1													TRBV3-1		TRBJ2-7	CASSQDWLAGSSYEQYF	TRAV13-2	TRAJ23	CADLGYNQGGKLIF
B				1759	19	2	42	P7-HCRT(25-37)	2												1														TRBV3-1		TRBJ2-3	CASSQKDRGGNTQYF	TRAV21	TRAJ3		TRAV13-2	TRAJ22	CAGSRSARQLTF
B				1760	19	2	42	P7-HCRT(25-37)	2												1			1											TRBV4-1		TRBJ2-1	CASSQVASWVYNEQFF	TRAV6	TRAJ34	CALNDDTDKLIF
B				1761	19	2	42	P7-HCRT(25-37)	2			1									1			1	1										TRBV11-3	TRBD2	TRBJ2-1	CASSREGLAGGRDEQFF	TRAV13-1	TRAJ4	CAASKGISGGYNKLIF
B				1762	19	2	42	P7-HCRT(25-37)	2									1			1			1											TRBV6-2		TRBJ1-6	CASSRGTASPLHF	TRAV9-2	TRAJ43	CALSEGNNDMRF
B				1763	19	2	42	P7-HCRT(25-37)	2					1							1														TRBV6-6		TRBJ1-1	CASSRQENTEAFF	TRAV26-2	TRAJ36	CALQTGANNLFF	TRAV12-3	TRAJ49	CAATNTGNQFYF
B				1764	19	2	42	P7-HCRT(25-37)	2	1		1						1	1		1														TRBV11-1		TRBJ2-1	CASSRSTGLAVYNEQFF	TRAV12-2	TRAJ39		TRAV10	TRAJ18	CVVSDRGSTLGRLYF
B				1765	19	2	42	P7-HCRT(25-37)	2	1		1									1			1											TRBV12-3		TRBJ2-4	CASSSQVASGRGGINIQYF	TRAV26-1	TRAJ58	CIVRAPRXTSGSRLTF
B				1766	19	2	42	P7-HCRT(25-37)	2			1												1											TRBV9		TRBJ2-2	CASSVLHPGELFF	TRAV12-1	TRAJ17	CVVNRAAGNKLTF
B				1767	19	2	42	P7-HCRT(25-37)	2																										TRBV9		TRBJ2-5	CASSVTDSQETQYF	TRAV4	TRAJ41	CLVEENSGYALNF
B				1768	19	2	42	P7-HCRT(25-37)	2												1														TRBV6-2		TRBJ2-1	CATQSRLAGHYNEQFF	TRAV41	TRAJ17	CAVIKAAGNKLTF	TRAV27	TRAJ21
B				1769	19	2	42	P7-HCRT(25-37)	2			1									1			1											TRBV24-1		TRBJ1-1	CATSDSGPAGNTEAFF	TRAV38-2/DV8	TRAJ43	CAWADNDMRF
B				1770	19	2	42	P7-HCRT(25-37)	2												1			1											TRBV20-1		TRBJ2-1	CSARDLRNEQFF	TRAV26-1	TRAJ39	CIVRVAGGNAGNMLTF
B				1771	19	2	42	P7-HCRT(25-37)	2												1														TRBV20-1		TRBJ2-1	CSARDRGQLYEQFF	TRAV19	TRAJ23	CALSGDNQGGKLIF
B				1772	19	2	42	P7-HCRT(25-37)	2			1				1					1			1											TRBV20-1		TRBJ2-5	CSAREETQYF	TRAV22	TRAJ39		TRAV13-1	TRAJ17	CTGGRAAGNKLTF
B				1773	19	2	42	P7-HCRT(25-37)	2												1			1											TRBV20-1		TRBJ2-1	CSARGSGRANEQFF	TRAV8-2	TRAJ27	CAVSGNNAGKSTF
B				1774	19	2	42	P7-HCRT(25-37)	2												1			1											TRBV20-1		TRBJ1-1	CSARQTNTEAFF	TRAV2	TRAJ15	CAVDPVXALIF
B				1775	19	4	43	P7-HCRT(87-100)	2	1		1									1			1										1	TRBV12-5		TRBJ2-1	CASGLGYSDNEQFF	TRAV26-1	TRAJ57	CIVRVAVSEKLVF
B				1776	19	4	43	P7-HCRT(87-100)	2			1									1	1		1										1	TRBV27		TRBJ1-3	CASRGLSSGNTIYF	TRAV29/DV5	TRAJ42	CAARSFYGGSQGNLIF
B				1777	19	4	43	P7-HCRT(87-100)	2	1		1		1							1	1		1										1	TRBV28		TRBJ2-7	CASSFSPRSSSSYEQYF	TRAV4	TRAJ20	CLVVSNDYKLSF	TRAV10	TRAJ10
B				1778	19	4	43	P7-HCRT(87-100)	2												1													1	TRBV27		TRBJ2-7	CASSFSWDNSYEQYF	TRAV13-1	TRAJ6	CAASPVGGSYIPTF
B				1779	19	4	43	P7-HCRT(87-100)	2	1		1									1	1												1	TRBV12-3		TRBJ2-5	CASSFVGLGFEAGQETQYF	TRAV26-1	TRAJ45	CIVRVGGGGADGLTF
B				1780	19	4	43	P7-HCRT(87-100)	2	1									1		1			1										1	TRBV28		TRBJ2-3	CASSGSGGLRDTQYF	TRAV17	TRAJ10	CATVPGGGNKLTF	TRAV12-1	TRAJ13	CPXGSGGYQKVTF
B				1781	19	4	43	P7-HCRT(87-100)	2			1									1			1										1	TRBV6-1		TRBJ2-7	CASSGSGTVLYEQYF	TRAV26-1	TRAJ21		TRAV17	TRAJ44	CATDATGTASKLTF
B				1782	19	4	43	P7-HCRT(87-100)	2			1									1			1										1	TRBV5-4		TRBJ2-1	CASSLADILSGNEQFF	TRAV2	TRAJ31	CAVWNNNARLMF
B				1783	19	4	43	P7-HCRT(87-100)	2			1				1					1			1											TRBV5-1		TRBJ2-3	CASSLERAGATDTQYF	TRAV9-2	TRAJ52	CALFAGGTSYGKLTF
B				1784	19	4	43	P7-HCRT(87-100)	2			1									1			1										1	TRBV7-9		TRBJ1-5	CASSLGGATYSNQPQHF	TRAV27	TRAJ13	CAGGGSGGYQKVTF
B				1785	19	4	43	P7-HCRT(87-100)	2			1				1					1	1		1										1	TRBV5-8		TRBJ1-6	CASSLRAYNSPLHF	TRAV26-1	TRAJ48	CTARGYGNEKLTF	TRAV12-2	TRAJ23
B				1786	19	4	43	P7-HCRT(87-100)	2	1		1									1	1		1											TRBV9		TRBJ2-7	CASSPRDSFYEQYF	TRAV9-2	TRAJ26	CALTRDNYGQNFVF
B				1787	19	4	43	P7-HCRT(87-100)	2	1								1			1	1		1										1	TRBV4-3		TRBJ2-3	CASSQVASSGGSTDTQYF	TRAV3	TRAJ11	CAVSPGYSTLTF
B				1788	19	4	43	P7-HCRT(87-100)	2	1						1						1		1										1	TRBV19		TRBJ1-5	CASSRESQINQPQHF	TRAV25	TRAJ17	CAGLIKAAGNKLTF
B				1789	19	4	43	P7-HCRT(87-100)	2	1		1									1	1		1										1	TRBV3-1		TRBJ2-1	CASSRYVGTFTTGGQYNEQFF	TRAV3	TRAJ36		TRAV9-2	TRAJ30	CALSPSEDKIIF
B				1790	19	4	43	P7-HCRT(87-100)	2			1									1			1										1	TRBV10-1		TRBJ2-7	CASSSGDEQYF	TRAV8-2	TRAJ32	CVVSDHPPGGATNKLIF
B				1791	19	4	43	P7-HCRT(87-100)	2										1			1													TRBV7-3		TRBJ1-5	CASSSGTFQPQHF	TRAV6	TRAJ29	CALYSGNTPLVF	TRAV12-1	TRAJ6
B				1792	19	4	43	P7-HCRT(87-100)	2			1									1													1	TRBV12-3		TRBJ1-3	CASSSPWGLEANTIYF	TRAV21	TRAJ40	CAFEMGTYKYIF	TRAV21	TRAJ23
B				1793	19	4	43	P7-HCRT(87-100)	2	1											1	1												1	TRBV5-1		TRBJ2-3	CASSSQQGYADTQYF	TRAV9-2	TRAJ35	CALSDQGGFGNVLHC
B				1794	19	4	43	P7-HCRT(87-100)	2									1			1														TRBV6-6		TRBJ1-1	CASSTTGRNTEAFF	TRAV2	TRAJ28	CAVEGRGAGSYQLTF
B				1795	19	4	43	P7-HCRT(87-100)	2												1	1												1	TRBV19		TRBJ1-1	CASSVDREAFF	TRAV19	TRAJ49	CALSFGNQFYF
B				1796	19	4	43	P7-HCRT(87-100)	2	1		1						1			1	1		1										1	TRBV9		TRBJ1-4	CASSVGPQGAIEKLFF	TRAV26-2	TRAJ56	CILSSRPTGANSKLTF	TRAV12-1	TRAJ42	CVVSPMNGGSQGNLIF
B				1797	19	4	43	P7-HCRT(87-100)	2			1						1			1	1		1										1	TRBV6-6		TRBJ2-5	CASSYQPGGETQYF	TRAV17	TRAJ26	CATEGYGQNFVF
B				1798	19	4	43	P7-HCRT(87-100)	2												1			1	1									1	TRBV6-5		TRBJ1-2	CASSYSAGYDDGYTF	TRAV8-2	TRAJ13	CAVRSGGYQKVTF
B				1799	19	4	43	P7-HCRT(87-100)	2	1											1	1		1										1	TRBV19		TRBJ2-1	CATNRGQGDYNEQFF	TRAV6	TRAJ12		TRAV6	TRAJ12	CALDMWSSYKLIF
B				1800	19	4	43	P7-HCRT(87-100)	2			1									1			1										1	TRBV24-1		TRBJ2-3	CATSDVPGQVTGTQYF	TRAV12-1	TRAJ31	CVVNRNNNARLMF
B				1801	19	4	43	P7-HCRT(87-100)	2	1		1									1			1										1	TRBV15	TRBD1	TRBJ2-1	CATSRPGQGAREQFF	TRAV26-1	TRAJ52	CIVSPGGTSYGKLTF
B				1802	19	4	43	P7-HCRT(87-100)	2	1		1									1	1		1										1	TRBV20-1		TRBJ1-2	CRPATGAAVGGYTF	TRAV12-2	TRAJ45	CAVSQGGADGLTF
B				1803	19	4	43	P7-HCRT(87-100)	2	1		1						1	1		1	1												1	TRBV20-1		TRBJ2-1	CSAPGPNEQFF	TRAV12-3	TRAJ20	CAMSRNDYKLSF
B				1804	19	4	43	P7-HCRT(87-100)	2	1								1			1			1										1	TRBV20-1	TRBD2	TRBJ2-7	CSAQMTSGSNEQYF	TRAV17	TRAJ54	CATDKGAQKLVF
B				1805	20	1	44	P8-HCRT(1-13)	2			1									1			1										1	TRBV10-3		TRBJ2-1	CAISEGRSEQFF	TRAV13-1	TRAJ50	CAASIGGTSYDKVIF
B				1806	20	1	44	P8-HCRT(1-13)	2	1		1									1	1												1	TRBV6-1		TRBJ2-3	CASAPGLVLDTQYF	TRAV19	TRAJ9	CALSEGTGGFKTIF
B				1807	20	1	44	P8-HCRT(1-13)	2			1									1													1	TRBV6-1		TRBJ1-5	CASDVAINQPQHF	TRAV19	TRAJ39	CALSEAPSNNAGNMLTF
B				1808	20	1	44	P8-HCRT(1-13)	2	1		1									1	1												1	TRBV6-2		TRBJ2-5	CASLTGTRGQETQYF	TRAV20	TRAJ4	CAVRVSGGYNKLIF	TRAV25	TRAJ29	CAGRNSGNTPLVF
B				1809	20	1	44	P8-HCRT(1-13)	2			1									1	1													TRBV6-5		TRBJ1-2	CASRHSAGGYTF	TRAV26-1	TRAJ52	CIVRVATWAGGTSYGKLTF
B				1810	20	1	44	P8-HCRT(1-13)	2												1													1	TRBV12-3		TRBJ2-5	CASRLRGLNGSTETQYF	TRAV8-6	TRAJ13	CAVSEKSGGYQKVTF
B				1811	20	1	44	P8-HCRT(1-13)	2												1			1										1	TRBV28		TRBJ1-1	CASRRHTGGGTEAFF	TRAV38-2/DV8	TRAJ57	CAYFSQGGSEKLVF
B				1812	20	1	44	P8-HCRT(1-13)	2			1												1											TRBV9		TRBJ2-7	CASSADSGIGEQYF	TRAV13-1	TRAJ40	CAPHISSGTYKYIF
B				1813	20	1	44	P8-HCRT(1-13)	2	1											1													1	TRBV27		TRBJ1-5	CASSFLGGAQPQHF	TRAV23/DV6	TRAJ45		TRAV22	TRAJ32	CAVDGGATNKLIF
B				1814	20	1	44	P8-HCRT(1-13)	2												1	1		1										1	TRBV5-1		TRBJ1-1	CASSFPRGENTEAFF	TRAV20	TRAJ9	CASRDGGFKTIF
B				1815	20	1	44	P8-HCRT(1-13)	2												1														TRBV12-3		TRBJ1-2	CASSFQDYGYTF	TRAV38-2/DV8	TRAJ44	CAYRRGNTGTASKLTF	TRAV35	TRAJ49
B				1816	20	1	44	P8-HCRT(1-13)	2	1		1							1		1			1											TRBV12-3		TRBJ2-5	CASSFRVQETQYF	TRAV17	TRAJ57	CATQTQGGSEKLVF
B				1817	20	1	44	P8-HCRT(1-13)	2	1		1									1			1										1	TRBV5-4		TRBJ1-1	CASSFTGNEAFF	TRAV13-1	TRAJ20	CAASLSSNDYKLSF	TRAV16	TRAJ18	CALRRGGGSTLGRLYF
B				1818	20	1	44	P8-HCRT(1-13)	2			1									1														TRBV5-1		TRBJ2-1	CASSILAGGSYNEQFF	TRAV13-2	TRAJ22	CAENMGGSSGSARQLTF
B				1819	20	1	44	P8-HCRT(1-13)	2			1									1													1	TRBV7-2		TRBJ1-2	CASSLAWRYGYTF	TRAV20	TRAJ57	CAVQAQGGSEKLVF
B				1820	20	1	44	P8-HCRT(1-13)	2												1			1											TRBV18		TRBJ2-2	CASSLEPVSGELFF	TRAV13-1	TRAJ3	CAVMYSSASKIIF	TRAV17	TRAJ41
B				1821	20	1	44	P8-HCRT(1-13)	2	1		1		1				1	1		1			1										1	TRBV12-3		TRBJ1-6	CASSLGTGASPLHF	TRAV26-1	TRAJ15	CIVIPQAGTALIF
B				1822	20	1	44	P8-HCRT(1-13)	2			1									1														TRBV4-3		TRBJ2-2	CASSLNGGTGELFF	TRAV35	TRAJ44	CAGHTGTASKLTF
B				1823	20	1	44	P8-HCRT(1-13)	2												1			1											TRBV7-2		TRBJ2-4	CASSLSTGPQNIQYF	TRAV39	TRAJ48	CAVDRFNFGNEKLTF
B				1824	20	1	44	P8-HCRT(1-13)	2			1									1	1												1	TRBV19		TRBJ1-2	CASSPQGRETGYTF	TRAV9-2	TRAJ29	CALTGRGNTPLVF
B				1825	20	1	44	P8-HCRT(1-13)	2			1									1													1	TRBV18		TRBJ1-5	CASSPQQGTPQHF	TRAV29/DV5	TRAJ44	CAASGRRNTGTASKLTF
B				1826	20	1	44	P8-HCRT(1-13)	2	1												1		1										1	TRBV6-5		TRBJ2-7	CASSPTTRGGAPTYEQYF	TRAV41	TRAJ58	CAVRSIETSGSRLTF	TRAV17	TRAJ54	CATYPGAQKLVF
B				1827	20	1	44	P8-HCRT(1-13)	2			1									1			1										1	TRBV14		TRBJ1-6	CASSQDGQGFNSPLHF	TRAV26-1	TRAJ43	CIVRFNNNNDMRF
B				1828	20	1	44	P8-HCRT(1-13)	2			1		1					1		1	1		1										1	TRBV4-1		TRBJ2-1	CASSQLDILSYNEQFF	TRAV20	TRAJ58	CAVQPLSGSRLTF
B				1829	20	1	44	P8-HCRT(1-13)	2			1		1							1	1												1	TRBV5-4		TRBJ2-1	CASSRGGGSTSGGAGF	TRAV9-2	TRAJ53	CALSLNSGGSNYKLTF
B				1830	20	1	44	P8-HCRT(1-13)	2			1									1													1	TRBV28		TRBJ1-5	CASSRRWGGGNQPQHF	TRAV8-2	TRAJ9	CALPPTGGFKTIF
B				1831	20	1	44	P8-HCRT(1-13)	2												1			1										1	TRBV28		TRBJ2-1	CASSSGGPEQFF	TRAV12-3	TRAJ41	CAPLEEGLWSRDQTDSKTKENALWNSNSGYALNF
B				1832	20	1	44	P8-HCRT(1-13)	2			1									1			1										1	TRBV28		TRBJ1-4	CASSSGQAATEKLFF	TRAV8-2	TRAJ15	CAVSEGQAGTALIF
B				1833	20	1	44	P8-HCRT(1-13)	2																									1	TRBV5-1		TRBJ2-5	CASSSPSGRRVGETQYF	TRAV13-1	TRAJ6	CAASISGSYIPTF
B				1834	20	1	44	P8-HCRT(1-13)	2	1									1		1	1		1										1	TRBV12-3		TRBJ1-2	CASSSSVNYGYTF	TRAV22	TRAJ9	CAAGTGGFKTIF	TRAV8-2	TRAJ23	CAVSVFYNQGGKLIF
B				1835	20	1	44	P8-HCRT(1-13)	2			1									1	1		1										1	TRBV2		TRBJ2-5	CASSVGHLGETQYF	TRAV8-2	TRAJ23	CAVSDQGGKLIF
B				1836	20	1	44	P8-HCRT(1-13)	2												1			1										1	TRBV2		TRBJ1-4	CASSVGVREKLFF	TRAV26-1	TRAJ43	CIVIFEDMRF
B				1837	20	1	44	P8-HCRT(1-13)	2												1														TRBV9		TRBJ2-1	CASSVSPQGYNEQFF	TRAV12-2	TRAJ22	CAVNGISSGSARQLTF	TRAV9-2	TRAJ23
B				1838	20	1	44	P8-HCRT(1-13)	2	1		1				1					1	1		1										1	TRBV9		TRBJ1-6	CASSVVSDNSPLHF	TRAV3	TRAJ33	CAVRGDMDSNYQLIW
B				1839	20	1	44	P8-HCRT(1-13)	2			1									1			1											TRBV27		TRBJ1-2	CASSYQVDNYGYTF	TRAV1-1	TRAJ9	CAVRDRGTGGFKTIF	TRAV12-3	TRAJ3
B				1840	20	1	44	P8-HCRT(1-13)	2			1									1	1												1	TRBV6-6		TRBJ1-5	CASSYSRVQPQHF	TRAV12-3	TRAJ49	CAMSEGNQFYF
B				1841	20	1	44	P8-HCRT(1-13)	2												1	1		1										1	TRBV6-2		TRBJ2-1	CASTLQGAFNEQFF	TRAV24	TRAJ40	CAFMEGTYKYIF
B				1842	20	1	44	P8-HCRT(1-13)	2			1						1			1	1												1	TRBV28		TRBJ2-3	CASVGGQDTQYF	TRAV13-1	TRAJ26	CAARIGGYGQNFVF	TRAV21	TRAJ40	CAVPTTSGTYKYIF
B				1843	20	1	44	P8-HCRT(1-13)	2			1									1			1											TRBV24-1		TRBJ2-5	CATSDWGQQETQYF	TRAV38-1	TRAJ22	CASTDSGSARQLTF	TRAV38-2/DV8	TRAJ44
B				1844	20	1	44	P8-HCRT(1-13)	2			1									1	1		1											TRBV15		TRBJ2-7	CATSRGYSSYEQYF	TRAV24	TRAJ39	CAFPQNNAGNMLTF
B				1845	20	1	44	P8-HCRT(1-13)	2	1											1													1	TRBV15		TRBJ2-7	CATSTTRQGAAYEQYF	TRAV26-1	TRAJ37	CIVRGFGSSNTGKLIF
B				1846	20	1	44	P8-HCRT(1-13)	2	1		1									1													1	TRBV30		TRBJ2-3	CAWIPGSDTQYF	TRAV26-1	TRAJ37	CIVRASSNTGKLIF
B				1847	20	1	44	P8-HCRT(1-13)	2			1						1			1	1		1										1	TRBV30		TRBJ1-2	CAWRTLRGFPNYGYTF	TRAV17	TRAJ54	CATVPIQGAQKLVF	TRAV40	TRAJ53	CLLGESGNSGGSNYKLTF
B				1848	20	1	44	P8-HCRT(1-13)	2												1													1	TRBV30		TRBJ2-7	CAWSDNRSYEQYF	TRAV13-1	TRAJ43	CAASHRRGNDMRF
B				1849	20	1	44	P8-HCRT(1-13)	2			1		1							1			1										1	TRBV30		TRBJ1-1	CAWSGRGVNTEAFF	TRAV19	TRAJ34		TRAV9-2	TRAJ36	CALSGIITGANNLFF
B				1850	20	1	44	P8-HCRT(1-13)	2	1		1		1							1	1												1	TRBV30		TRBJ2-7	CAWSSWGTGTSLNEQYF	TRAV39	TRAJ47	CAVDIRYGNKLVF
B				1851	20	1	44	P8-HCRT(1-13)	2	1		1							1					1											TRBV30		TRBJ1-3	CAWWGLPPGNTIYF	TRAV5	TRAJ30	CAESRSRDDKIIF
B				1852	20	1	44	P8-HCRT(1-13)	2	1		1									1			1											TRBV29-1		TRBJ2-1	CSAEGLAGYNEQFF	TRAV23/DV6	TRAJ57	CAASLRGGSEKLVF
B				1853	20	1	44	P8-HCRT(1-13)	2												1	1		1											TRBV20-1		TRBJ2-2	CSALGGGPGELFF	TRAV12-2	TRAJ26	PRYGQNFVF	TRAV17	TRAJ37	CATDKGRNTGKLIF
B				1854	20	1	44	P8-HCRT(1-13)	2			1									1	1												1	TRBV20-1		TRBJ2-1	CSARDGRERVNEQFF	TRAV8-2	TRAJ31	CAVRWNNNARLMF
B				1855	20	1	44	P8-HCRT(1-13)	2			1									1	1		1											TRBV20-1		TRBJ1-1	CSARGRDSWKWENTEAFF	TRAV21	TRAJ31	CAVKRGGRLMF
B				1856	20	1	44	P8-HCRT(1-13)	2			1		1							1			1										1	TRBV20-1		TRBJ2-2	CSARNFRERNTGELFF	TRAV14/DV4	TRAJ20		TRAV13-2	TRAJ29	CAENARNSGNTPLVF
B				1857	20	1	44	P8-HCRT(1-13)	2	1		1		1				1			1			1										1	TRBV20-1		TRBJ1-1	CSARREGFTVDEAFF	TRAV34	TRAJ57	CGADPGSEKLVF	TRAV23/DV6	TRAJ58
B				1858	20	1	44	P8-HCRT(1-13)	2												1			1											TRBV20-1		TRBJ2-1	CSARWGGVHEQFF	TRAV19	TRAJ36	CAMRPSGAGANNLFF
B				1859	20	1	44	P8-HCRT(1-13)	2															1											TRBV20-1		TRBJ2-7	CSASRISTYEQYF	TRAV38-2/DV8	TRAJ44	CAYRSPTGTASKLTF
B				1860	20	1	44	P8-HCRT(1-13)	2	1		1		1							1	1		1										1	TRBV20-1		TRBJ2-3	CSASRREGLTDTQYF	TRAV12-3	TRAJ27	CAMSSGGKSTF	TRAV13-2	TRAJ21	CAETPEGNFNKFYF
B				1861	20	1	44	P8-HCRT(1-13)	2					1							1			1										1	TRBV29-1		TRBJ2-1	CSATSGGNYNEQFF	TRAV8-2	TRAJ40	CVVSDRGTYKYIF
B				1862	20	1	44	P8-HCRT(1-13)	2												1	1		1										1	TRBV20-1	TRBD2	TRBJ2-3	CSAVTSGRAPDTQYF	TRAV13-2	TRAJ20	CGYKLSF
B				1863	20	1	44	P8-HCRT(1-13)	2	1		1							1		1	1		1										1	TRBV20-1		TRBJ1-1	CSAVYRPGQEAFF	TRAV38-2/DV8	TRAJ45	CAYRSALPGGGADGLTF
B				1864	20	1	44	P8-HCRT(1-13)	2	1		1									1			1										1	TRBV20-1	TRBD2	TRBJ2-5	CSQTGTSGETQYF	TRAV8-2	TRAJ3	CAVTEGSSASKIIF
B				1865	20	1	44	P8-HCRT(1-13)	2	1		1									1			1										1	TRBV29-1		TRBJ2-7	CSVEKSGTGSYEQYF	TRAV23/DV6	TRAJ47		TRAV13-1	TRAJ53	CAASTSGGSNYKLTF
B				1866	20	1	44	P8-HCRT(1-13)	2	1		1							1		1														TRBV29-1		TRBJ1-4	CSVRGQGNEKLFF	TRAV8-6	TRAJ17	CAASTGAAGNKLTF
B				1867	20	2	45	P8-HCRT(25-37)	2	1														1											TRBV30		TRBJ2-2	CACRPEGGNTGELFF	TRAV13-1	TRAJ18	CAASIGRGSTLGRLYF
B				1868	20	2	45	P8-HCRT(25-37)	2			1									1	1												1	TRBV12-5		TRBJ1-1	CASGSGGAFQAFF	TRAV12-3	TRAJ40	CAMSAPGTYKYIF
B				1869	20	2	45	P8-HCRT(25-37)	2					1							1			1											TRBV5-4		TRBJ2-2	CASKQGVAGSTGELFF	TRAV21	TRAJ43	CADYNNNDMRF
B				1870	20	2	45	P8-HCRT(25-37)	2												1													1	TRBV6-6		TRBJ2-7	CASQDKQFTYEQYF	TRAV3	TRAJ20	CAVRDGDYKLSF
B				1871	20	2	45	P8-HCRT(25-37)	2												1			1											TRBV7-3		TRBJ2-3	CASRDGSTDTQYF	TRAV2	TRAJ18	CAVPDRGSTLGRLYF
B				1872	20	2	45	P8-HCRT(25-37)	2															1										1	TRBV9		TRBJ2-5	CASSAIRETQYF	TRAV21	TRAJ7	CASPGGNNRLAF
B				1873	20	2	45	P8-HCRT(25-37)	2			1												1											TRBV25-1		TRBJ2-7	CASSDTRGSYEQYF	TRAV27	TRAJ32	CAGGDYGGATNKLIF
B				1874	20	2	45	P8-HCRT(25-37)	2			1									1	1		1											TRBV6-1		TRBJ2-1	CASSERRGDSYNEQFF	TRAV14/DV4	TRAJ20	CAMREGYVDYKLSF
B				1875	20	2	45	P8-HCRT(25-37)	2			1									1			1											TRBV28		TRBJ2-5	CASSFLISQTNQYF	TRAV17	TRAJ58	CATDDKGSRLTF
B				1876	20	2	45	P8-HCRT(25-37)	2			1									1			1											TRBV2		TRBJ2-2	CASSGKRERTGELFF	TRAV8-6	TRAJ37	CAVSEKGNTGKLIF	TRAV10	TRAJ18	CVVSDRGSTLGRLYF
B				1877	20	2	45	P8-HCRT(25-37)	2	1												1												1	TRBV25-1		TRBJ2-1	CASSGSSSASSSYNEQFF	TRAV14/DV4	TRAJ16		TRAV10	TRAJ18	CVVSDRGSTLGRLYF
B				1878	20	2	45	P8-HCRT(25-37)	2												1														TRBV4-2		TRBJ2-2	CASSHSGASGRTNTGELFF	TRAV2	TRAJ34	CAVGGNTDKLIF
B				1879	20	2	45	P8-HCRT(25-37)	2												1														TRBV5-1		TRBJ2-2	CASSLDGGLNTGELFF	TRAV8-6	TRAJ6	CAVRPSGGSYIPTF
B				1880	20	2	45	P8-HCRT(25-37)	2			1									1	1												1	TRBV12-3		TRBJ2-2	CASSLGHTGELFF	TRAV23/DV6	TRAJ48	CAASSRNFGNEKLTF
B				1881	20	2	45	P8-HCRT(25-37)	2												1													1	TRBV5-4		TRBJ2-5	CASSLGQGWQETQYF	TRAV38-2/DV8	TRAJ29	CAYRSGGNTPLVF
B				1882	20	2	45	P8-HCRT(25-37)	2												1														TRBV11-1	TRBD2	TRBJ2-3	CASSLPGLAGGTQYF	TRAV17	TRAJ38	CAVYAGNNRKLIW	TRAV23/DV6	TRAJ45
B				1883	20	2	45	P8-HCRT(25-37)	2												1			1											TRBV11-3		TRBJ2-1	CASSLSAGGVHNEQFF	TRAV26-1	TRAJ48	CIVRGGNEKLTF
B				1884	20	2	45	P8-HCRT(25-37)	2															1											TRBV4-2		TRBJ2-2	CASSQGWREVGLTGELFF	TRAV10	TRAJ29	CVVTPPPSGNTPLVF	TRAV10	TRAJ18	CVVSDRGSTLGRLYF
B				1885	20	2	45	P8-HCRT(25-37)	2												1	1		1										1	TRBV14		TRBJ2-3	CASSQIGTIGDTQYF	TRAV23/DV6	TRAJ58	CAARGSRLTF
B				1886	20	2	45	P8-HCRT(25-37)	2			1									1	1													TRBV19		TRBJ1-5	CASSRAGGNQPQHF	TRAV27	TRAJ58	CAGALTSGSRLTF	TRAV39	TRAJ39
B				1887	20	2	45	P8-HCRT(25-37)	2	1		1				1					1														TRBV12-3		TRBJ2-5	CASSRAGGRTQYF	TRAV39	TRAJ57	CAVDVGGSEKLVF
B				1888	20	2	45	P8-HCRT(25-37)	2												1														TRBV6-2		TRBJ2-1	CASSRDSADNEQFF	TRAV2	TRAJ41	CAVEAISGYALNF	TRAV26-2	TRAJ44	CIRRNTGTASKLTF
B				1889	20	2	45	P8-HCRT(25-37)	2												1														TRBV5-4	TRBD2	TRBJ2-2	CASSRTSGSGTGELFF	TRAV23/DV6	TRAJ37	CAASVVNTGKLIF
B				1890	20	2	45	P8-HCRT(25-37)	2																										TRBV28		TRBJ2-7	CASSSDTGHVLWEQYF	TRAV35	TRAJ23	CAGQSYNQGGKLIF
B				1891	20	2	45	P8-HCRT(25-37)	2			1						1			1														TRBV6-5		TRBJ1-5	CASSSREGVGNQPQHF	TRAV12-3	TRAJ49	CAMTNTGNQFYF
B				1892	20	2	45	P8-HCRT(25-37)	2												1	1		1											TRBV6-2		TRBJ1-6	CASSWSRLSYSPLHF	TRAV13-1	TRAJ7	CAAEGNNRLAF
B				1893	20	2	45	P8-HCRT(25-37)	2										1		1														TRBV6-5	TRBD2	TRBJ2-3	CASSYGGTSGRGGDTQYF	TRAV3	TRAJ28	CAVRDVNRRAGSYQLTF	TRAV10	TRAJ18	CVVSDRGSTLGRLYF
B				1894	20	2	45	P8-HCRT(25-37)	2												1														TRBV6-2		TRBJ1-5	CASSYKQGPGNQPQHF	TRAV12-2	TRAJ6	CAVNVGGSYIPTF
B				1895	20	2	45	P8-HCRT(25-37)	2															1											TRBV6-5		TRBJ1-6	CASSYRDRGATPLHF	TRAV26-1	TRAJ58	CIALPLGETSGSRLTF
B				1896	20	2	45	P8-HCRT(25-37)	2												1														TRBV12-3		TRBJ1-5	CASTYRGYQPQHF	TRAV38-2/DV8	TRAJ28	CAYRSAGSGAGSYQLTF
B				1897	20	2	45	P8-HCRT(25-37)	2			1									1														TRBV15		TRBJ1-2	CATSRVFLGGYTF	TRAV41	TRAJ45	CAVMRVSGGGADGLTF
B				1898	20	2	45	P8-HCRT(25-37)	2															1										1	TRBV30		TRBJ1-1	CAWSVLGLNTEAFF	TRAV38-2/DV8	TRAJ33	CAYRTSDSNYQLIW
B				1899	20	2	45	P8-HCRT(25-37)	2			1												1											TRBV20-1		TRBJ1-1	CSAEEPRGRVTEAFF	TRAV19	TRAJ23	CASSVYNQGGKLIF
B				1900	20	2	45	P8-HCRT(25-37)	2												1														TRBV20-1		TRBJ1-1	CSAKRADRGGTEAFF	TRAV26-2	TRAJ52	TSYGKLTF
B				1901	20	2	45	P8-HCRT(25-37)	2															1										1	TRBV20-1		TRBJ1-4	CSARSRRLIKDEKLFF	TRAV26-1	TRAJ29	CIVRPPSGNTPLVF
B				1902	20	2	45	P8-HCRT(25-37)	2												1			1											TRBV20-1		TRBJ2-2	CSARVGYTGELFF	TRAV3	TRAJ3	CAVSPYSSASKIIF
B				1903	20	2	45	P8-HCRT(25-37)	2												1			1											TRBV29-1		TRBJ1-1	CSASRGFGTEAFF	TRAV27	TRAJ53	CAGASSGGSNYKLTF
B				1904	20	4	46	P8-HCRT(87-100)	2												1														TRBV10-3		TRBJ1-1	CAISETRGMNTEAFF	TRAV38-1	TRAJ54	CALRGAQKLVF
B				1905	20	4	46	P8-HCRT(87-100)	2			1							1		1			1											TRBV10-3		TRBJ2-2	CAISGGQGIGELFF	TRAV17	TRAJ47	CATVYMEYGNKLVF	TRAV24	TRAJ37
B				1906	20	4	46	P8-HCRT(87-100)	2			1									1	1													TRBV12-5		TRBJ2-5	CASGSRPLQETQYF	TRAV12-1	TRAJ17	CVVKAAGNKLTF	TRAV16	TRAJ10
B				1907	20	4	46	P8-HCRT(87-100)	2												1			1											TRBV19		TRBJ2-6	CASGTGRYAGANVLTF	TRAV35	TRAJ21	CAGRDNFNKFYF
B				1908	20	4	46	P8-HCRT(87-100)	2												1	1												1	TRBV19		TRBJ1-1	CASITPTGHTEAFF	TRAV26-1	TRAJ34	CIVRFLLRSYNTDKLIF
B				1909	20	4	46	P8-HCRT(87-100)	2												1	1		1										1	TRBV28		TRBJ1-2	CASRGVNYGYTF	TRAV9-2	TRAJ45	CALRPNSGGGADGLTF
B				1910	20	4	46	P8-HCRT(87-100)	2												1													1	TRBV28		TRBJ1-5	CASRPGQFNQPQHF	TRAV17	TRAJ54	CATALVIIQGAQKLVF
B				1911	20	4	46	P8-HCRT(87-100)	2			1									1													1	TRBV5-1		TRBJ1-1	CASRPSGGGMNTEAFF	TRAV25	TRAJ52	CAGQGGTSYGKLTF	TRAV21	TRAJ22	CAVPSGSARQLTF
B				1912	20	4	46	P8-HCRT(87-100)	2			1							1		1	1												1	TRBV2		TRBJ1-1	CASSAGTGRNTEAFF	TRAV13-1	TRAJ11	CAAPLYSTLTF
B				1913	20	4	46	P8-HCRT(87-100)	2			1									1			1										1	TRBV6-1		TRBJ1-2	CASSEARVAGYTF	TRAV21	TRAJ34	CAVRNTDKLIF
B				1914	20	4	46	P8-HCRT(87-100)	2												1													1	TRBV6-4		TRBJ2-1	CASSGEGLNEQFF	TRAV2	TRAJ9	CAVREGTGGFKTIF
B				1915	20	4	46	P8-HCRT(87-100)	2			1									1													1	TRBV19		TRBJ2-7	CASSIGGGSAYEQYF	TRAV17	TRAJ40	CATATTSGTYKYIF
B				1916	20	4	46	P8-HCRT(87-100)	2												1													1	TRBV19		TRBJ2-5	CASSIGGRQGEETQYF	TRAV35	TRAJ52	CAGQLGGTSYGKLTF	TRAV41	TRAJ61
B				1917	20	4	46	P8-HCRT(87-100)	2	1		1									1														TRBV19		TRBJ2-7	CASSIGRSGIHYEQYF	TRAV12-1	TRAJ30		TRAV25	TRAJ21	CAGGNKFYF
B				1918	20	4	46	P8-HCRT(87-100)	2												1														TRBV19		TRBJ1-2	CASSIVTTGYGYTF	TRAV2	TRAJ32		TRAV26-1	TRAJ48	CIVRVAGNFGNEKLTF
B				1919	20	4	46	P8-HCRT(87-100)	2																										TRBV5-1		TRBJ2-1	CASSLAGGNEQFF	TRAV13-1	TRAJ44	CAASIMSKLTF
B				1920	20	4	46	P8-HCRT(87-100)	2			1									1	1												1	TRBV5-4		TRBJ1-1	CASSLGGGGTEAFF	TRAV13-2	TRAJ23	CAENLNQGGKLIF
B				1921	20	4	46	P8-HCRT(87-100)	2			1																							TRBV5-4		TRBJ2-3	CASSLGSGRTDTQYF	TRAV41	TRAJ53	CAASGGSNYKLTF
B				1922	20	4	46	P8-HCRT(87-100)	2	1		1									1			1										1	TRBV5-1		TRBJ2-3	CASSLNGRASTDTQYF	TRAV25	TRAJ39	CAGNMLTF	TRAV21	TRAJ18
B				1923	20	4	46	P8-HCRT(87-100)	2												1														TRBV18		TRBJ2-7	CASSLRTEQYF	TRAV26-1	TRAJ49	CIVRALVPSNTGNQFYF
B				1924	20	4	46	P8-HCRT(87-100)	2			1							1		1	1		1										1	TRBV2		TRBJ2-7	CASSMGYVGEQYF	TRAV20	TRAJ9	CAVQAMNTGGFKTIF	TRAV8-2	TRAJ38
B				1925	20	4	46	P8-HCRT(87-100)	2	1											1			1											TRBV28		TRBJ1-6	CASSPGAGNSPLHF	TRAV20	TRAJ6	CAVQAGGSYIPTF
B				1926	20	4	46	P8-HCRT(87-100)	2													1													TRBV5-4		TRBJ2-7	CASSPGGPPYEQYF	TRAV26-2	TRAJ47		TRAV8-2	TRAJ49	CAVSDKGATGNQFYF
B				1927	20	4	46	P8-HCRT(87-100)	2												1	1												1	TRBV28		TRBJ1-3	CASSPGTGAGNTIYF	TRAV10	TRAJ7	CVVSLYGNNRLAF	TRAV17	TRAJ6
B				1928	20	4	46	P8-HCRT(87-100)	2	1											1	1		1											TRBV4-2		TRBJ2-3	CASSPHRQGGTDTQYF	TRAV19	TRAJ29	CALSEAAVGNTPLVF
B				1929	20	4	46	P8-HCRT(87-100)	2												1	1													TRBV18		TRBJ2-3	CASSPLATTDTQYF	TRAV12-1	TRAJ23		TRAV8-6	TRAJ53	CAVSDPLSSGGSNYKLTF
B				1930	20	4	46	P8-HCRT(87-100)	2			1									1													1	TRBV27		TRBJ2-7	CASSPLTGVLSYEQYF	TRAV22	TRAJ9	CAVGTGGFKTIF
B				1931	20	4	46	P8-HCRT(87-100)	2			1									1			1											TRBV11-1		TRBJ1-1	CASSPRARVLQGEAFF	TRAV35	TRAJ35		TRAV35	TRAJ48	CAGLYFGNEKLTF
[truncated: 586 more rows]

## Sheet: (b) Per Cluster
Supplementary Table 5b: Numbers of cells that express or donot express the indicated phenotypic transcripts within each clonotype cluster
Control+ or Control-: # control cells in the cluster that express or donot express the indicated mRNA
Patient+ or Patient-: # patient cells in the cluster that express or donot express the indicated mRNA
All+ or All-: # all cells in the cluster that express or donot express the indicated mRNA
Frequencies of transcript+ cells clustered by in vivo clonal expansion is shown in Figure 7B; Frequencies of transcript+ cells grouped by alternative Clustering 1 or 2 is shown in Figure S7A.
	Cluster		TBET(TBX21)	IFNG	GATA3	IL13	RORC	IL17A	FOXP3	IL10	BCL6	PRF1	GZMB	TGFB1	TNF	IL2	RUNX1	IL12A	IL21	IL22	IL24	IL25	IL4	IL5	IL6	IL9
Overall (un-clustered)
		Control+	300	97	641	3	69	3	30	2	91	119	3	849	307	5	730	4	0	0	0	0	1	1	0	0
		Patient+	371	64	774	4	106	0	34	3	99	135	0	1076	346	15	855	13	0	1	0	0	3	0	0	0
		All+	671	161	1415	7	175	3	64	5	190	254	3	1925	653	20	1585	17	0	1	0	0	4	1	0	0
		Control-	889	1092	548	1186	1120	1186	1159	1187	1098	1070	1186	340	882	1184	459	1185	1189	1189	1189	1189	1188	1188	1189	1189
		Patient-	1018	1325	615	1385	1283	1389	1355	1386	1290	1254	1389	313	1043	1374	534	1376	1389	1388	1389	1389	1386	1389	1389	1389
		All-	1907	2417	1163	2571	2403	2575	2514	2573	2388	2324	2575	653	1925	2558	993	2561	2578	2577	2578	2578	2574	2577	2578	2578
Clustering by in vivo clonal expansion
	Expanded clones	Control+	129	69	68	0	4	0	1	0	11	75	3	79	39	1	96	1	0	0	0	0	0	0	0	0
		Patient+	123	38	70	1	2	0	3	0	16	71	0	104	41	1	96	0	0	0	0	0	0	0	0	0
		All+	252	107	138	1	6	0	4	0	27	146	3	183	80	2	192	1	0	0	0	0	0	0	0	0
		Control-	12	72	73	141	137	141	140	141	130	66	138	62	102	140	45	140	141	141	141	141	141	141	141	141
		Patient-	19	104	72	141	140	142	139	142	126	71	142	38	101	141	46	142	142	142	142	142	142	142	142	142
		All-	31	176	145	282	277	283	279	283	256	137	280	100	203	281	91	282	283	283	283	283	283	283	283	283
	Unexpanded clones	Control+	171	28	573	3	65	3	29	2	80	44	0	770	268	4	634	3	0	0	0	0	1	1	0	0
		Patient+	248	26	704	3	104	0	31	3	83	64	0	972	305	14	759	13	0	1	0	0	3	0	0	0
		All+	419	54	1277	6	169	3	60	5	163	108	0	1742	573	18	1393	16	0	1	0	0	4	1	0	0
		Control-	877	1020	475	1045	983	1045	1019	1046	968	1004	1048	278	780	1044	414	1045	1048	1048	1048	1048	1047	1047	1048	1048
		Patient-	999	1221	543	1244	1143	1247	1216	1244	1164	1183	1247	275	942	1233	488	1234	1247	1246	1247	1247	1244	1247	1247	1247
		All-	1876	2241	1018	2289	2126	2292	2235	2290	2132	2187	2295	553	1722	2277	902	2279	2295	2294	2295	2295	2291	2294	2295	2295
Alternative Clustering 1
	Multi-hit isolates	Control+	130	70	68	0	4	0	1	0	11	76	3	81	41	1	97	1	0	0	0	0	0	0	0	0
		Patient+	125	38	75	1	3	0	3	0	16	73	0	109	43	1	99	0	0	0	0	0	0	0	0	0
		All+	255	108	143	1	7	0	4	0	27	149	3	190	84	2	196	1	0	0	0	0	0	0	0	0
		Control-	15	75	77	145	141	145	144	145	134	69	142	64	104	144	48	144	145	145	145	145	145	145	145	145
		Patient-	26	113	76	150	148	151	148	151	135	78	151	42	108	150	52	151	151	151	151	151	151	151	151	151
		All-	41	188	153	295	289	296	292	296	269	147	293	106	212	294	100	295	296	296	296	296	296	296	296	296
	Single-hit isolates	Control+	170	27	573	3	65	3	29	2	80	43	0	768	266	4	633	3	0	0	0	0	1	1	0	0
		Patient+	246	26	699	3	103	0	31	3	83	62	0	967	303	14	756	13	0	1	0	0	3	0	0	0
		All+	416	53	1272	6	168	3	60	5	163	105	0	1735	569	18	1389	16	0	1	0	0	4	1	0	0
		Control-	1174	1114	1112	1044	1048	1044	1045	1044	1055	1120	1047	1125	1085	1045	1141	1045	1044	1044	1044	1044	1044	1044	1044	1044
		Patient-	1363	1276	1313	1239	1241	1238	1241	1238	1254	1311	1238	1347	1281	1239	1337	1238	1238	1238	1238	1238	1238	1238	1238	1238
		All-	2537	2390	2425	2283	2289	2282	2286	2282	2309	2431	2285	2472	2366	2284	2478	2283	2282	2282	2282	2282	2282	2282	2282	2282
Alternative Clustering 2
	TRAJ24+ cells in Figure 5C	Control+	22	17	11	0	0	0	0	0	0	9	0	4	9	0	15	0	0	0	0	0	0	0	0	0
		Patient+	20	2	9	0	0	0	0	0	2	17	0	15	5	0	12	0	0	0	0	0	0	0	0	0
		All+	42	19	20	0	0	0	0	0	2	26	0	19	14	0	27	0	0	0	0	0	0	0	0	0
		Control-	1	6	12	23	23	23	23	23	23	14	23	19	14	23	8	23	23	23	23	23	23	23	23	23
		Patient-	1	19	12	21	21	21	21	21	19	4	21	6	16	21	9	21	21	21	21	21	21	21	21	21
		All-	2	25	24	44	44	44	44	44	42	18	44	25	30	44	17	44	44	44	44	44	44	44	44	44
	TRAJ24 or TRBV29-1_J2-5 related	Control+	1	0	11	0	1	0	0	0	4	0	0	13	4	0	14	0	0	0	0	0	0	0	0	0
		Patient+	2	1	10	0	1	0	0	0	1	1	0	14	4	1	10	0	0	0	0	0	0	0	0	0
		All+	3	1	21	0	2	0	0	0	5	1	0	27	8	1	24	0	0	0	0	0	0	0	0	0
		Control-	16	17	6	17	16	17	17	17	13	17	17	4	13	17	3	17	17	17	17	17	17	17	17	17
		Patient-	14	15	6	16	15	16	16	16	15	15	16	2	12	15	6	16	16	16	16	16	16	16	16	16
		All-	30	32	12	33	31	33	33	33	28	32	33	6	25	32	9	33	33	33	33	33	33	33	33	33
	iNKT-like	Control+	1	0	3	0	0	0	0	0	0	0	0	4	2	0	7	0	0	0	0	0	0	0	0	0
		Patient+	10	0	17	1	3	0	0	1	3	2	0	26	6	0	13	1	0	0	0	0	1	0	0	0
		All+	11	0	20	1	3	0	0	1	3	2	0	30	8	0	20	1	0	0	0	0	1	0	0	0
		Control-	14	15	12	15	15	15	15	15	15	15	15	11	13	15	8	16	15	15	15	15	15	15	15	15
		Patient-	24	34	17	33	31	34	34	34	31	32	34	8	28	34	21	33	34	34	34	34	33	34	34	34
		All-	38	49	29	48	46	49	49	49	46	47	49	19	41	49	29	49	49	49	49	49	48	49	49	49
	Other expanded	Control+	108	53	56	0	4	0	1	0	11	67	3	76	31	1	80	1	0	0	0	0	0	0	0	0
		Patient+	104	36	62	1	2	0	3	0	14	55	0	90	37	1	85	0	0	0	0	0	0	0	0	0
		All+	212	89	118	1	6	0	4	0	25	122	3	166	68	2	165	1	0	0	0	0	0	0	0	0
		Control-	10	65	62	118	114	118	117	118	107	51	115	42	87	117	38	117	118	118	118	118	118	118	118	118
		Patient-	18	86	60	121	120	122	119	122	108	67	122	32	85	121	37	122	122	122	122	122	122	122	122	122
		All-	28	151	122	239	234	240	236	240	215	118	237	74	172	238	75	239	240	240	240	240	240	240	240	240
	Others (unexpanded)	Control+	168	27	560	3	63	3	29	2	76	43	0	752	261	4	614	3	0	0	0	0	1	1	0	0
		Patient+	235	25	676	2	100	0	31	2	79	60	0	931	294	13	735	12	0	1	0	0	2	0	0	0
		All+	403	52	1236	5	163	3	60	4	155	103	0	1683	555	17	1349	15	0	1	0	0	3	1	0	0
		Control-	848	989	456	1013	953	1013	987	1014	940	973	1016	264	755	1012	402	1014	1016	1016	1016	1016	1015	1015	1016	1016
		Patient-	962	1171	520	1194	1096	1196	1165	1194	1117	1136	1196	265	902	1183	461	1186	1196	1195	1196	1196	1194	1196	1196	1196
		All-	1809	2160	976	2207	2049	2209	2152	2208	2057	2109	2212	529	1657	2195	863	2200	2212	2211	2212	2212	2209	2211	2212	2212

## Sheet: (c) Per S-T Category
Supplementary Table 5c: Numbers of cells that express the indicated phenotypic transcripts in different subject-tetramer categories
	Subject	Tetramer	#Cells	TBET(TBX21)	IFNG	GATA3	IL13	RORC	IL17A	FOXP3	IL10	BCL6	PRF1	GZMB	TGFB1	TNF	IL2	RUNX1	IL12A	IL21	IL22	IL24	IL25	IL4	IL5	IL6	IL9
	C1	HCRT1-13	61	10	5	40	0	4	0	0	0	1	6	0	55	9	0	34	1	0	0	0	0	0	0	0	0
	C1	HCRT56-69	38	6	2	21	0	3	0	0	0	5	3	0	20	7	0	29	0	0	0	0	0	0	0	0	0
	C2	HCRT1-13	17	3	1	5	0	1	0	1	0	1	2	0	12	1	0	3	0	0	0	0	0	0	0	0	0
	C2	HCRT56-69	27	4	1	12	0	0	0	1	0	2	0	0	12	2	0	18	0	0	0	0	0	0	0	0	0
	C3	HCRT1-13	69	43	31	37	0	2	0	1	0	3	30	1	36	21	0	45	0	0	0	0	0	0	0	0	0
	C3	HCRT56-69	69	31	19	29	0	0	1	1	0	0	13	1	24	16	0	44	0	0	0	0	0	0	0	0	0
	C4	HCRT1-13	52	32	17	34	0	5	0	0	1	9	12	1	35	13	0	33	1	0	0	0	0	0	0	0	0
	C4	HCRT56-69	54	35	13	33	0	7	0	3	0	7	17	0	36	13	0	39	0	0	0	0	0	0	0	0	0
	C6	HCRT1-13	26	4	0	16	0	1	0	2	0	9	0	0	21	13	0	16	0	0	0	0	0	0	0	0	0
	C6	HCRT87-100	51	8	0	32	0	1	0	2	0	4	1	0	45	6	0	28	0	0	0	0	0	0	0	0	0
	C7	HCRT1-13	59	10	0	28	0	3	0	2	0	4	0	0	44	17	0	32	0	0	0	0	0	0	0	0	0
	C7	HCRT25-37	50	11	0	19	0	5	0	1	0	4	1	0	25	16	0	24	0	0	0	0	0	0	0	0	0
	C7	HCRT87-100	32	9	1	22	0	3	0	2	0	2	2	0	28	16	0	18	0	0	0	0	0	0	0	0	0
	C8	HCRT1-13	54	7	2	31	0	4	1	1	0	3	2	0	49	12	0	33	0	0	0	0	0	0	0	0	0
	C8	HCRT25-37	46	0	0	18	0	0	0	3	0	1	1	0	26	7	0	31	0	0	0	0	0	0	0	0	0
	C8	HCRT87-100	48	9	1	13	0	0	0	0	0	2	0	0	47	12	0	23	0	0	0	0	0	0	0	0	0
	C9	HCRT1-13	43	4	0	21	0	1	0	1	0	0	2	0	30	7	0	18	0	0	0	0	0	0	0	0	0
	C9	HCRT87-100	28	6	0	17	0	1	0	1	0	2	1	0	22	12	0	17	0	0	0	0	0	0	0	0	0
	C10	HCRT1-13	61	10	1	45	0	11	0	2	0	7	4	0	41	14	2	46	1	0	0	0	0	0	0	0	0
	C10	HCRT87-100	34	8	1	26	0	3	0	1	0	3	1	0	32	15	1	23	0	0	0	0	0	0	0	0	0
	C11	HCRT1-13	66	17	0	42	0	3	1	3	0	4	12	0	58	23	1	48	0	0	0	0	0	1	1	0	0
	C11	HCRT25-37	43	3	0	14	0	1	0	0	0	1	0	0	25	3	0	25	0	0	0	0	0	0	0	0	0
	C11	HCRT87-100	43	15	1	24	0	2	0	1	0	4	8	0	34	18	0	31	0	0	0	0	0	0	0	0	0
	C12	HCRT1-13	47	6	0	21	0	3	0	1	1	3	0	0	33	14	0	37	1	0	0	0	0	0	0	0	0
	C12	HCRT25-37	28	1	0	7	0	1	0	0	0	1	0	0	17	4	0	13	0	0	0	0	0	0	0	0	0
	C12	HCRT87-100	43	8	1	34	3	4	0	1	0	9	1	0	42	16	1	22	0	0	0	0	0	0	0	0	0
Control Subtotal			1189	300	97	641	3	69	3	31	2	91	119	3	849	307	5	730	4	0	0	0	0	1	1	0	0
	P1	HCRT1-13	52	11	4	33	0	6	0	2	0	2	8	0	40	11	0	34	0	0	0	0	0	0	0	0	0
	P1	HCRT56-69	38	4	0	25	0	3	0	2	0	1	1	0	20	11	0	27	0	0	0	0	0	0	0	0	0
	P2	HCRT1-13	17	0	0	7	0	2	0	0	0	0	0	0	14	1	0	9	0	0	0	0	0	0	0	0	0
	P2	HCRT56-69	50	2	0	26	0	3	0	0	0	4	1	0	46	10	0	31	0	0	0	0	0	0	0	0	0
	P3	HCRT1-13	63	44	26	26	0	0	0	0	0	6	29	0	40	11	0	41	0	0	0	0	0	0	0	0	0
	P3	HCRT56-69	60	27	14	32	0	6	0	4	0	2	11	0	15	20	0	42	0	0	0	0	0	0	0	0	0
	P4	HCRT1-13	38	11	0	25	0	7	0	0	0	0	6	0	33	8	0	27	0	0	0	0	0	0	0	0	0
	P4	HCRT56-69	55	13	6	35	0	5	0	2	0	0	6	0	32	17	0	43	0	0	0	0	0	0	0	0	0
	P6	HCRT1-13	29	5	0	16	0	3	0	0	1	1	0	0	22	7	0	17	0	0	0	0	0	0	0	0	0
	P6	HCRT87-100	58	9	0	24	0	3	0	1	0	7	0	0	39	6	0	35	1	0	0	0	0	0	0	0	0
	P7	HCRT1-13	37	10	0	12	0	0	0	0	0	4	8	0	28	4	0	17	0	0	0	0	0	1	0	0	0
	P7	HCRT25-37	43	8	0	18	1	1	0	1	0	7	1	0	37	5	0	26	1	0	0	0	0	0	0	0	0
	P7	HCRT87-100	42	25	1	29	0	1	0	5	0	9	4	0	39	23	0	33	1	0	0	0	0	0	0	0	0
	P8	HCRT1-13	75	31	0	50	0	9	0	1	0	4	11	0	70	30	0	44	0	0	0	0	0	1	0	0	0
	P8	HCRT25-37	42	3	0	14	0	1	0	2	0	1	1	0	29	7	0	19	0	0	0	0	0	0	0	0	0
	P8	HCRT87-100	68	12	0	39	0	5	0	0	0	3	7	0	61	24	1	30	1	0	0	0	0	0	0	0	0
	P9	HCRT1-13	68	32	0	32	0	9	0	3	0	6	15	0	64	14	0	31	0	0	0	0	0	0	0	0	0
	P9	HCRT25-37	48	6	0	23	0	2	0	0	0	1	1	0	35	6	0	22	1	0	0	0	0	0	0	0	0
	P9	HCRT87-100	47	21	0	30	0	2	0	1	0	0	7	0	42	18	0	30	0	0	0	0	0	0	0	0	0
	P10	HCRT1-13	60	15	6	53	0	5	0	3	0	5	2	0	52	12	3	51	2	0	0	0	0	1	0	0	0
	P10	HCRT25-37	51	7	0	21	0	2	0	0	0	2	0	0	32	9	0	23	2	0	0	0	0	0	0	0	0
	P10	HCRT87-100	46	6	1	35	0	8	0	3	0	3	1	0	41	12	2	35	0	0	1	0	0	0	0	0	0
	P11	HCRT1-13	65	13	3	42	1	8	0	1	1	10	1	0	61	21	3	47	0	0	0	0	0	0	0	0	0
	P11	HCRT25-37	48	4	0	17	0	4	0	0	1	0	0	0	31	9	0	19	2	0	0	0	0	0	0	0	0
	P11	HCRT87-100	54	13	2	37	0	9	0	0	0	1	4	0	49	24	1	39	2	0	0	0	0	0	0	0	0
	P12	HCRT1-13	51	23	0	28	0	1	0	3	0	6	8	0	35	9	3	34	0	0	0	0	0	0	0	0	0
	P12	HCRT25-37	45	6	0	20	1	1	0	0	0	6	2	0	30	8	0	24	0	0	0	0	0	0	0	0	0
	P12	HCRT87-100	39	10	1	25	1	0	0	1	0	8	0	0	39	9	2	25	0	0	0	0	0	0	0	0	0
Patient Subtotal			1389	371	64	774	4	106	0	35	3	99	135	0	1076	346	15	855	13	0	1	0	0	3	0	0	0
	All		2578	671	161	1415	7	175	3	66	5	190	254	3	1925	653	20	1585	17	0	1	0	0	4	1	0	0
