# Supplementary material for: In vivo clonal expansion and phenotypes of hypocretin-specific CD4+ T cells in narcolepsy patients and controls
Source: Nat Commun. 2019 Nov 20;10:5247. doi: 10.1038/s41467-019-13234-x (PMC6868281; doi:10.1038/s41467-019-13234-x)
Supplement: Supplementary file 8 — Supplementary Dataset 6 [file 41467_2019_13234_MOESM8_ESM.xlsx]

## Sheet: (a) Chi-squared test
Supplementary Table 6a: Skewing of phenotypic parameters in expanded TRAJ24L-expressing clones in patients
Chi-squared test was first used to determine the statistical significance of skewing of transcript expression in cells from one group versus another (significance indicates that transcript+ cells are more frequently found in one group)
Two-stage step-up method of Benjamini, Krieger and Yekutieli (Q: 5%) was used to control for fasle discovery rate, (the desired FDR (Q): 5%.
	Patient vs control (relevant to T1N)					Expanded vs unexpanded (relevant to in vivo immune responses)					Expanded clones in patients vs in controls (relevant to T1N)					TRAJ24+ clones from patient vs from control (relevant to T1N)					eTRAJ24L vs eTRAJ24F (expanded TRAJ24F)
	Patient (%)	Control (%)	P value	q value	Discovery? (P<0.0110)	Expanded (%)	Unexpanded (%)	P value	q value	Discovery? P<0.0423	Patient expanded (%)	Control expanded (%)	P value	q value	Discovery? (P<0.0079)	Patient TRJA24+ (%)	Control TRAJ24+ (%)	P value	q value	Discovery? P<0.0204	eTRAJ24L (%)	eTRAJ24F (%)	P value	q value	Discovery? P<0.0286
TBET(TBX21)	26.7	25.2	0.3937	0.5971		89.0459	18.2571	<0.0001	0.0002	Yes	86.6197	89.0459	0.1897	0.5056		64.7	60.5	0.7146	0.6053		95.2381	100	0.3004	0.2629
IFNG	13.4	23	0.0002	0.0027	Yes	37.8092	2.35294	<0.0001	0.0002	Yes	26.7606	37.8092	<0.0001	0.0013	Yes	8.8	44.7	0.0007	0.0051	Yes	9.52381	77.2727	<0.0001	0.0005	Yes
GATA3	55.7	53.9	0.3565	0.5971		48.7633	55.6427	0.0282	0.0356	Yes	49.2958	48.7633	0.8573	0.8964		50	52.6	0.8235	0.6053		42.8571	50	0.6388	0.4192
IL13	0.3	0.3	0.8623	0.7969		0.353357	0.261438	0.7792	0.5247		0.704225	0.353357	0.3182	0.5056		0	0				0	0
RORC	7.6	5.8	0.0009	0.0041	Yes	2.12014	7.36383	0.0009	0.0015	Yes	1.40845	2.12014	0.4043	0.566		2.9	5.3	0.6226	0.6053		0	0
IL17A	0	0.3	0.061	0.119		0	0.130719	0.5428	0.3916		0	0				0	0				0	0
FOXP3	2.5	2.6	0.9025	0.7969		1.41343	2.61438	0.2205	0.2096		2.11268	1.41343	0.3173	0.5056		0	0				0	0
IL10	0.2	0.2	0.7834	0.7969		0	0.217865	0.4319	0.3635		0	0				0	0				0	0
BCL6	7.1	7.7	0.6103	0.7573		9.54064	7.1024	0.1386	0.1555		11.2676	9.54064	0.321	0.5056		8.8	10.5	0.8076	0.6053		9.52381	0	0.1382	0.1814
PRF1	9.7	10	0.806	0.7969		51.5901	4.70588	<0.0001	0.0002	Yes	50	51.5901	0.5912	0.7449		52.9	23.7	0.0105	0.0257	Yes	80.9524	40.9091	0.0073	0.0128	Yes
GZMB	0	0.3	0.061	0.119		1.06007	0	<0.0001	0.0002	Yes	0	1.06007	0.0806	0.3385		0	0				0	0
TGFB1	77.5	71.4	0.0004	0.0027	Yes	64.6643	75.9041	<0.0001	0.0002	Yes	73.2394	64.6643	0.0025	0.0158	Yes	76.5	39.5	0.0016	0.0059	Yes	71.4286	18.1818	0.0004	0.0011	Yes
TNF	24.9	25.8	0.5964	0.7573		28.2686	24.9673	0.2283	0.2096		28.8732	28.2686	0.8207	0.8964		23.5	34.2	0.3195	0.3914		23.8095	40.9091	0.2316	0.2432
IL2	1.1	0.4	0.0571	0.119		0.706714	0.784314	0.8884	0.5608		0.704225	0.706714	0.996	0.8964		2.9	0	0.2871	0.3914		0	0
RUNX1	61.6	61.4	0.9341	0.7969		67.8445	60.6972	0.0197	0.0284	Yes	67.6056	67.8445	0.9312	0.8964		55.9	71.1	0.1809	0.3324		57.1429	68.1818	0.4541	0.3406
IL12A	0.9	0.3	0.0608	0.119		0.353357	0.697168	0.5002	0.3886		0	0.353357	0.3147	0.5056		0	0				0	0

## Sheet: (b) TRAJ24 positive
Supplementary Table 7b: Presence or absence of phenotypic transcripts in TRAJ24+ clones
Cluster 1: expanded TRAJ24L+ clones found only in patients
Cluster 2: unexpanded TRAJ24L+ clones found in controls
Cluster 3: unexpanded TRAJ24L+ clones found in patients
Cluster 4: expanded TRAJ24F+ clones found only in controls
Cluster 5: unexpanded TRAJ24F+ clones found in controls
Cluster 6: unexpanded TRAJ24F+ clones found in patients
Cluster	Clone ID	Subject-Tetramer	TCR beta				TCR alpha (dominant)			TCR alpha (secondary)			Phenotyping Markers
			Vbeta	Dbeta	Jbeta	CDR3beta	Valpha	Jalpha	CDR3alpha	AltValpha	AltJalpha	Alt CDR3alpha	TBET(TBX21)	IFNG	GATA3	IL13	RORC	IL17A	FOXP3	IL10	BCL6	PRF1	GZMB	TGFB1	TNF	IL2	RUNX1
1	8	P9-HCRT(1-13)	TRBV29-1	TRBD1	TRBJ2-5	CSVEGDRGRSETQYF	TRAV6	TRAJ24	CALTTDSWGKLQF	TRAV6	TRAJ24		1		1							1		1	1		1
1	8	P9-HCRT(1-13)	TRBV29-1	TRBD1	TRBJ2-5	CSVEGDRGRSETQYF	TRAV6	TRAJ24	CALTTDSWGKLQF				1									1		1	1
1	8	P9-HCRT(1-13)	TRBV29-1	TRBD1	TRBJ2-5	CSVEGDRGRSETQYF	TRAV6	TRAJ24	CALTTDSWGKLQF				1		1							1		1			1
1	8	P9-HCRT(1-13)	TRBV29-1	TRBD1	TRBJ2-5	CSVEGDRGRSETQYF	TRAV6	TRAJ24	CALTTDSWGKLQF	TRAV6	TRAJ24	CALTTDSWRKLQF	1		1						1	1		1			1
1	8	P9-HCRT(1-13)	TRBV29-1	TRBD1	TRBJ2-5	CSVEGDRGRSETQYF	TRAV6	TRAJ24	CALTTDSWGKLQF				1		1							1		1			1
1	8	P9-HCRT(1-13)	TRBV29-1	TRBD1	TRBJ2-5	CSVEGDRGRSETQYF	TRAV6	TRAJ24	CALTTDSWGKLQF				1		1							1		1			1
1	8	P9-HCRT(1-13)	TRBV29-1	TRBD1	TRBJ2-5	CSVEGDRGRSETQYF	TRAV6	TRAJ24	CALTTDSWGKLQF				1									1		1			1
1	8	P9-HCRT(1-13)	TRBV29-1	TRBD1	TRBJ2-5	CSVEGDRGRSETQYF	TRAV6	TRAJ24	CALTTDSWGKLQF				1									1		1
1	8	P9-HCRT(1-13)	TRBV29-1	TRBD1	TRBJ2-5	CSVEGDRGRSETQYF	TRAV6	TRAJ24	CALTTDSWGKLQF				1									1
1	8	P9-HCRT(1-13)	TRBV29-1	TRBD1	TRBJ2-5	CSVEGDRGRSETQYF	TRAV6	TRAJ24	CALTTDSWGKLQF				1									1
1	8	P9-HCRT(1-13)	TRBV29-1	TRBD1	TRBJ2-5	CSVEGDRGRSETQYF	TRAV6	TRAJ24	CALTTDSWGKLQF				1		1									1			1
1	8	P9-HCRT(1-13)	TRBV29-1	TRBD1	TRBJ2-5	CSVEGDRGRSETQYF	TRAV6	TRAJ24	CALTTDSWGKLQF				1											1
1	8	P9-HCRT(1-13)	TRBV29-1	TRBD1	TRBJ2-5	CSVEGDRGRSETQYF	TRAV6	TRAJ24	CALTTDSWGKLQF															1
1	8	P9-HCRT(87-100)	TRBV29-1	TRBD1	TRBJ2-5	CSVEGDRGRSETQYF	TRAV6	TRAJ24	CALTTDSWGKLQF				1									1		1	1		1
1	8	P9-HCRT(87-100)	TRBV29-1	TRBD1	TRBJ2-5	CSVEGDRGRSETQYF	TRAV6	TRAJ24	CALTTDSWGKLQF				1		1							1		1
1	8	P9-HCRT(87-100)	TRBV29-1	TRBD1	TRBJ2-5	CSVEGDRGRSETQYF	TRAV6	TRAJ24	CALTTDSWGKLQF				1									1
1	9	P3-HCRT(1-13)	TRBV29-1	TRBD1	TRBJ2-5	CSVEAWDRGRAETQYF	TRAV6	TRAJ24	CALSSDSWGKLQF				1	1	1							1					1
1	9	P3-HCRT(56-69)	TRBV29-1	TRBD1	TRBJ2-5	CSVEAWDRGRAETQYF	TRAV6	TRAJ24	CALSSDSWGKLQF				1								1	1		1
1	10	P3-HCRT(1-13)	TRBV29-1		TRBJ2-5	CSVESDRGRSETQYF	TRAV6	TRAJ24	CALPTDSWGKLQF				1									1		1			1
1	10	P3-HCRT(56-69)	TRBV29-1		TRBJ2-5	CSVESDRGRSETQYF	TRAV6	TRAJ24	CALPTDSWGKLQF				1		1										1		1
1	58	P3-HCRT(1-13)	TRBV29-1		TRBJ2-5	CSVEMDRGRSETQYF	TRAV6	TRAJ24	CALETDSWGKLQF				1	1								1			1		1
2	8	C12-HCRT(25-37)	TRBV29-1	TRBD1	TRBJ2-5	CSVEGDRGRSETQYF	TRAV6	TRAJ24	CALTTDSWGKLQF
2	64	C1-HCRT(1-13)	TRBV4-1		TRBJ2-3	CASSQDPGDTDTQYF	TRAV1-2	TRAJ24	CAVRKTTDSWGKLQF																		1
2	65	C4-HCRT(56-69)	TRBV28		TRBJ2-7	CASSLKDRGRYEQYF	TRAV21	TRAJ24	CAGSTDSWGKLQF	TRAV38-2/DV8	TRAJ54	CAYRQGAQKLVF			1									1	1		1
2	67	C6-HCRT(1-13)	TRBV19		TRBJ2-5	CASGRDIQETQYF	TRAV9-2	TRAJ24	CALSAPTTDSWGKLQF						1		1				1			1			1
2	68	C6-HCRT(87-100)	TRBV4-2		TRBJ2-3	CASSQGGPGTDTQYF	TRAV13-1	TRAJ24	CAASRGSWGKLQF	TRAV14/DV4	TRAJ28	CAMREGXPGAGSYQLTF			1									1			1
2	69	C7-HCRT(1-13)	TRBV20-1		TRBJ1-1	CTHQAQWTESSEAFF	TRAV14/DV4	TRAJ24	CAMREGRGTTDSWGKLQF						1												1
2	70	C7-HCRT(25-37)	TRBV6-1		TRBJ1-6	CASSVDGSGNSPLHF	TRAV2	TRAJ24	CAAITDSWGKLQF						1						1			1	1		1
2	71	C7-HCRT(25-37)	TRBV11-3	TRBD2	TRBJ2-3	CASSSRTSGRATDTQYF	TRAV10	TRAJ18	CVVSDRGSTLGRLYF	TRAV35	TRAJ24	CAGQSKADSWGKLQF					1								1		1
2	72	C9-HCRT(1-13)	TRBV30		TRBJ2-7	CAWRRGSPEQYF	TRAV20	TRAJ24	CAVQDMTTDSWGKLQF															1			1
2	73	C11-HCRT(25-37)	TRBV20-1		TRBJ2-1	CSARGLAGGEIPFGYNEQFF	TRAV13-1	TRAJ24	CAASLKGVTTDSWGKLQF
2	74	C12-HCRT(1-13)	TRBV5-1		TRBJ1-1	CASSPGRPEAFF	TRAV3	TRAJ24	CAVSSQTDSWGKLQF												1			1			1
2	75	C12-HCRT(87-100)	TRBV6-2		TRBJ1-1	CAIGTSNTEAFF	TRAV25	TRAJ24	CAGTVSWGKLQF				1		1									1
3	76	P3-HCRT(56-69)	TRBV6-5		TRBJ1-2	CASSPTPWGFGYTF	TRAV22	TRAJ24	CAASMTTDSWGKLQF															1
3	78	P7-HCRT(25-37)	TRBV19		TRBJ2-7	CASSIRAGGPGEQYF	TRAV6	TRAJ24	CALTTDSWGKLQF						1									1			1
3	79	P7-HCRT(25-37)	TRBV25-1		TRBJ2-7	CASSEKRDNYEQYF	TRAV19	TRAJ42		TRAV6	TRAJ24	CALTTDSWGKLQF			1									1			1
3	80	P8-HCRT(1-13)	TRBV6-2		TRBJ2-7	CASSRRTLLSYEQYF	TRAV14/DV4	TRAJ24	CAMSATDSWGKLQF	TRAV13-1	TRAJ10													1	1
3	81	P8-HCRT(25-37)	TRBV5-1		TRBJ2-7	CASTPYRGSGEQYF	TRAV8-2	TRAJ52	CAVSDAGGTSYGKLTF	TRAV6	TRAJ24	CALTTDSWGKLQF			1									1
3	82	P9-HCRT(1-13)	TRBV29-1		TRBJ2-7	CSVAGSTGSYEQYF	TRAV26-1	TRAJ24	CIVRTDSWGKLQF	TRAV38-1	TRAJ46	SSAFMKRDKSSGDKLTF	1											1
3	83	P10-HCRT(87-100)	TRBV7-2		TRBJ1-2	CASSPRQGALDGYTF	TRAV2	TRAJ24	CAVENSWGKLQF	TRAV27	TRAJ5			1	1						1			1		1
3	84	P10-HCRT(25-37)	TRBV30		TRBJ1-4	CAWSMDTGLNEKLFF	TRAV14/DV4	TRAJ24	CAMREFPTDSWGKLQF						1												1
3	85	P12-HCRT(25-37)	TRBV3-1		TRBJ1-1	CASSQKVNTEAFF	TRAV6	TRAJ24	CALTTDSWGKLQF	TRAV26-1	TRAJ29	CIVRVASGNTPLVF			1									1			1
4	11	C3-HCRT(1-13)	TRBV29-1		TRBJ2-5	CSVELGTGRQETQYF	TRAV6	TRAJ24	CALGTDSWGKFQF				1	1								1		1
4	11	C3-HCRT(1-13)	TRBV29-1		TRBJ2-5	CSVELGTGRQETQYF	TRAV6	TRAJ24	CALGTDSWGKFQF				1	1	1							1					1
4	11	C3-HCRT(1-13)	TRBV29-1		TRBJ2-5	CSVELGTGRQETQYF	TRAV6	TRAJ24	CALGTDSWGKFQF				1	1								1					1
4	11	C3-HCRT(1-13)	TRBV29-1		TRBJ2-5	CSVELGTGRQETQYF	TRAV6	TRAJ24	CALGTDSWGKFQF				1	1	1									1	1
4	11	C3-HCRT(1-13)	TRBV29-1		TRBJ2-5	CSVELGTGRQETQYF	TRAV6	TRAJ24	CALGTDSWGKFQF				1	1											1		1
4	11	C3-HCRT(1-13)	TRBV29-1		TRBJ2-5	CSVELGTGRQETQYF	TRAV6	TRAJ24	CALGTDSWGKFQF				1	1											1		1
4	11	C3-HCRT(1-13)	TRBV29-1		TRBJ2-5	CSVELGTGRQETQYF	TRAV6	TRAJ24	CALGTDSWGKFQF				1	1	1										1
4	11	C3-HCRT(1-13)	TRBV29-1		TRBJ2-5	CSVELGTGRQETQYF	TRAV6	TRAJ24	CALGTDSWGKFQF				1	1											1
4	11	C3-HCRT(1-13)	TRBV29-1		TRBJ2-5	CSVELGTGRQETQYF	TRAV6	TRAJ24	CALGTDSWGKFQF				1	1	1												1
4	11	C3-HCRT(1-13)	TRBV29-1		TRBJ2-5	CSVELGTGRQETQYF	TRAV6	TRAJ24	CALGTDSWGKFQF				1									1		1			1
4	11	C3-HCRT(1-13)	TRBV29-1		TRBJ2-5	CSVELGTGRQETQYF	TRAV6	TRAJ24	CALGTDSWGKFQF	TRAV6	TRAJ29		1									1		1			1
4	11	C3-HCRT(56-69)	TRBV29-1		TRBJ2-5	CSVELGTGRQETQYF	TRAV6	TRAJ24	CALGTDSWGKFQF				1	1								1			1		1
4	11	C3-HCRT(56-69)	TRBV29-1		TRBJ2-5	CSVELGTGRQETQYF	TRAV6	TRAJ24	CALGTDSWGKFQF				1	1	1							1					1
4	11	C3-HCRT(56-69)	TRBV29-1		TRBJ2-5	CSVELGTGRQETQYF	TRAV6	TRAJ24	CALGTDSWGKFQF				1	1	1							1					1
4	11	C3-HCRT(56-69)	TRBV29-1		TRBJ2-5	CSVELGTGRQETQYF	TRAV6	TRAJ24	CALGTDSWGKFQF				1	1	1							1
4	11	C3-HCRT(56-69)	TRBV29-1		TRBJ2-5	CSVELGTGRQETQYF	TRAV6	TRAJ24	CALGTDSWGKFQF				1	1											1		1
4	11	C3-HCRT(56-69)	TRBV29-1		TRBJ2-5	CSVELGTGRQETQYF	TRAV6	TRAJ24	CALGTDSWGKFQF	TRAV6	TRAJ29		1	1											1
4	11	C3-HCRT(56-69)	TRBV29-1		TRBJ2-5	CSVELGTGRQETQYF	TRAV6	TRAJ24	CALGTDSWGKFQF				1	1	1												1
4	11	C3-HCRT(56-69)	TRBV29-1		TRBJ2-5	CSVELGTGRQETQYF	TRAV6	TRAJ24	CALGTDSWGKFQF	TRAV6	TRAJ29		1	1	1
4	11	C3-HCRT(56-69)	TRBV29-1		TRBJ2-5	CSVELGTGRQETQYF	TRAV6	TRAJ24	CALGTDSWGKFQF				1		1										1		1
4	11	C3-HCRT(56-69)	TRBV29-1		TRBJ2-5	CSVELGTGRQETQYF	TRAV6	TRAJ24	CALGTDSWGKFQF				1		1												1
4	11	C3-HCRT(56-69)	TRBV29-1		TRBJ2-5	CSVELGTGRQETQYF	TRAV6	TRAJ29		TRAV6	TRAJ24	CALGTDSWGKFQF	1														1
5	86	C2-HCRT(1-13)	TRBV19		TRBJ2-1	CASSIDRGFGNEQFF	TRAV3	TRAJ13	CAVRDSAEGYQKVTF	TRAV10	TRAJ24	CVVSAPRSSWGKFQF												1
5	87	C8-HCRT(87-100)	TRBV20-1		TRBJ1-4	CSARQGATNEKLFF	TRAV13-2	TRAJ24	CAVRLWGKFQF						1						1			1			1
5	88	C9-HCRT(87-100)	TRBV3-1	TRBD2	TRBJ2-1	CASSGTSGREQFF	TRAV29/DV5	TRAJ24	CAGTTDSWGKFQF						1									1			1
5	89	C9-HCRT(1-13)	TRBV4-3		TRBJ1-2	CASSQGQRTSDYGYTF	TRAV13-1	TRAJ24	CAARNGWGKFQF						1									1	1		1
6	90	P1-HCRT(1-13)	TRBV18		TRBJ1-6	CASSPDREDSPLHF	TRAV8-6	TRAJ24	CAVTGTDSWGKFQF	TRAV8-6	TRAJ23				1							1		1	1		1
6	91	P1-HCRT(1-13)	TRBV14		TRBJ2-4	CASSQETRLDIQYF	TRAV1-2	TRAJ24	CAVRDRATDSWGKFQF								1							1			1
6	92	P3-HCRT(1-13)	TRBV7-2		TRBJ2-1	CASSLASGSYNEQFF	TRAV12-3	TRAJ24	CAMRETTDSWGKFQF				1												1
6	93	P8-HCRT(87-100)	TRBV7-3		TRBJ2-7	CASSPKTGVEQYF	TRAV13-1	TRAJ24	CAASPGWGKFQF						1									1			1
